# Supplementary material for: Transcriptome analysis reveals the activation of neuroendocrine-immune system in shrimp hemocytes at the early stage of WSSV infection
Source: BMC Genomics. 2019 Mar 28;20:247. doi: 10.1186/s12864-019-5614-4 (PMC6437892; doi:10.1186/s12864-019-5614-4)
Supplement: Supplementary file 3 — The data of all 3444 DEGs. (XLSX 481 kb) [file 12864_2019_5614_MOESM3_ESM.xlsx]

## Sheet: Sheet1
GeneID	PHc-1_rpkm	PHc-2_rpkm	PHc-3_rpkm	WHc-1_rpkm	WHc-2_rpkm	WHc-3_rpkm	PHc_rpkm	WHc_rpkm	log2 Ratio(WHc/PHc)	Pvalue	FDR	significant	Description
Unigene0000005	0.2426	0.2557	1.2334	3.7988	4.2889	4.7087	0.577233	4.26547	2.88548	0.000294763	0.00968697	yes	--
Unigene0000006	0	0.0309	0.1218	0.8471	0.7962	0.185	0.0509	0.609433	3.58173	0.00246646	0.0379396	yes	PREDICTED: decapping and exoribonuclease protein-like [Parasteatoda tepidariorum]
Unigene0000020	0.2041	0.0861	0.0377	0.8674	2.184	0.3686	0.1093	1.14	3.38267	0.00346936	0.0471109	yes	--
Unigene0000028	0	0.0985	0.0864	1.6431	0.6355	1.0124	0.0616333	1.097	4.15371	0.000490767	0.0135697	yes	--
Unigene0000031	0.0468	0.2464	0	2.2611	0.848	0.5488	0.0977333	1.2193	3.64106	0.00173401	0.0303404	yes	--
Unigene0000032	12.6797	11.1396	18.8372	42.1776	30.804	32.3263	14.2188	35.1026	1.30378	0.00259355	0.0391123	yes	PREDICTED: kinesin heavy chain [Halyomorpha halys]
Unigene0000073	0	0	0	2.0499	0.3561	0	0.001	0.802	9.64746	0.0030031	0.0428674	yes	--
Unigene0000077	1.4736	0.8041	2.6182	6.0179	5.3961	6.0242	1.63197	5.81273	1.83261	0.000522139	0.0141404	yes	PREDICTED: liprin-beta-1 isoform X6 [Tribolium castaneum]
Unigene0000084	0	0	0	2.0768	0.2471	0.0984	0.001	0.807433	9.6572	0.00146562	0.0273767	yes	--
Unigene0000085	2.4347	1.9525	11.9389	0.8918	0.096	0.8123	5.44203	0.600033	-3.18103	0.00139973	0.0266234	yes	--
Unigene0000132	0.0792	0	0.0488	2.9113	0.4189	0.0358	0.0426667	1.122	4.71682	0.00103647	0.0220659	yes	PREDICTED: ELAV-like protein 3 isoform X7 [Nasonia vitripennis]
Unigene0000141	1.4462	1.0325	0.5175	27.752	3.8067	0.4212	0.998733	10.66	3.41596	0.00201246	0.0333566	yes	--
Unigene0000149	0	0	0	1.8073	0.1491	0.297	0.001	0.751133	9.55293	0.0012164	0.0244333	yes	--
Unigene0000158	4.8713	3.9019	5.3139	16.2876	20.6162	11.6453	4.6957	16.183	1.78507	0.000291237	0.0096276	yes	PREDICTED: probable peptidyl-tRNA hydrolase 2-like [Metaseiulus occidentalis]
Unigene0000199	1.2485	0.8076	1.6954	32.0247	8.0795	2.6895	1.2505	14.2646	3.51186	5.72e-06	0.000561598	yes	--
Unigene0000235	1.2347	0.8002	2.1694	8.0396	5.7222	3.7179	1.40143	5.82657	2.05574	0.000248235	0.00867331	yes	--
Unigene0000240	23.9059	31.1104	26.8416	78.3179	80.4058	57.6972	27.286	72.1403	1.40265	0.00084538	0.0193003	yes	Threonyl-tRNA synthetase, cytoplasmic [Zootermopsis nevadensis]
Unigene0000248	10.6151	5.4809	9.6148	29.221	36.746	27.588	8.57027	31.185	1.86344	0.000320267	0.010196	yes	--
Unigene0000255	0.0113	0.0238	0.0835	0.3476	0.21	0.3289	0.0395333	0.2955	2.90202	0.0005654	0.0148723	yes	IP15632p, partial [Drosophila melanogaster]
Unigene0000261	38.3618	18.0123	46.4792	97.98	118.46	112.957	34.2844	109.799	1.67924	0.000552521	0.0146705	yes	--
Unigene0000264	0	0	0	2.6816	0	0.1166	0.001	0.932733	9.86532	0.00255458	0.0387495	yes	myxococcus cysteine-rich repeat protein [Tetrahymena thermophila SB210]
Unigene0000281	0.0934	0.1968	0.8774	3.431	1.3683	10.1135	0.3892	4.97093	3.67493	8.32e-05	0.00400301	yes	cysteine dioxygenase [Litopenaeus vannamei]
Unigene0000312	0	0	0	0.473	0.3193	0.4769	0.001	0.423067	8.72474	0.00351535	0.0474307	yes	--
Unigene0000318	0	0	0	0.9548	0.1134	0.0188	0.001	0.362333	8.50117	7.78e-05	0.00383829	yes	PREDICTED: netrin-1-like [Parasteatoda tepidariorum]
Unigene0000319	2.9788	3.5676	3.2544	10.4815	13.1351	9.0049	3.26693	10.8738	1.73485	0.00209008	0.0342934	yes	--
Unigene0000365	1.4682	1.334	2.3323	4.8526	6.2884	6.7265	1.7115	5.95583	1.79904	0.000347161	0.0107615	yes	PREDICTED: porphobilinogen deaminase-like isoform X1 [Lingula anatina]
Unigene0000369	0	0	0	2.7849	0.6349	0	0.001	1.13993	10.1547	0.000961203	0.0210354	yes	--
Unigene0000376	0.4671	0.2506	0.8479	1.8228	2.2636	1.6483	0.521867	1.91157	1.873	0.00329221	0.045557	yes	HEXBP DNA binding protein [Leishmania major]
Unigene0000403	43.1405	28.71	41.6102	76.0136	148.924	125.231	37.8202	116.723	1.62586	0.00056349	0.0148673	yes	prostaglandin F synthase [Penaeus monodon]
Unigene0000437	0	0	0	4.0586	0.5686	0.1416	0.001	1.5896	10.6344	7.5e-05	0.00372957	yes	--
Unigene0000455	0.0978	0	0.0904	1.7673	2.0984	1.3538	0.0627333	1.73983	4.79357	2.5e-06	0.0003017	yes	cuticle protein CB6 [Portunus pelagicus]
Unigene0000460	10.3941	3.3341	9.2954	31.7555	32.0608	21.7253	7.67453	28.5139	1.89351	0.000638332	0.0160059	yes	--
Unigene0000480	1.6722	4.1256	2.5998	7.5729	15.4705	9.8469	2.7992	10.9634	1.96961	0.00127704	0.0251329	yes	PREDICTED: DNA polymerase epsilon subunit 3-like [Lingula anatina]
Unigene0000484	1.0052	0.7204	1.589	7.2095	7.3911	4.2652	1.10487	6.2886	2.50887	5.85e-06	0.000568744	yes	partner of drosha-like protein [Litopenaeus vannamei]
Unigene0000489	2.3613	2.0138	4.0992	9.6531	8.972	9.113	2.82477	9.24603	1.7107	0.0010383	0.0220838	yes	PREDICTED: E2F-associated phosphoprotein-like isoform X2 [Lingula anatina]
Unigene0000505	4.1993	4.4649	5.1151	11.265	14.8033	12.5998	4.5931	12.8894	1.48864	0.00115662	0.0236029	yes	PREDICTED: cleavage and polyadenylation specificity factor 73 [Microplitis demolitor]
Unigene0000514	1.3115	0.3517	2.1813	8.1112	8.6101	5.1378	1.2815	7.28637	2.50737	6.3e-05	0.00327598	yes	PREDICTED: neural cell adhesion molecule 2-like [Microplitis demolitor]
Unigene0000532	2.2982	1.4995	3.6927	9.14	9.5253	10.3247	2.4968	9.66333	1.95244	0.00196162	0.0327373	yes	--
Unigene0000557	1.2919	1.2414	1.727	4.1475	3.9156	3.5503	1.4201	3.87113	1.44676	0.00276729	0.0406145	yes	--
Unigene0000558	0	0	0	1.0558	0.098	0	0.001	0.3846	8.58721	0.00185312	0.0314896	yes	--
Unigene0000563	0	0	0	3.3195	1.0692	0.1121	0.001	1.50027	10.551	0.000133892	0.00564803	yes	--
Unigene0000580	1.0428	1.099	1.7995	67.0739	7.4531	3.3734	1.31377	25.9668	4.30489	3.33e-06	0.000370062	yes	--
Unigene0000583	0	0	0	2.8718	0.2913	0	0.001	1.05437	10.0422	0.00376675	0.0493778	yes	--
Unigene0000664	4.3394	0.9086	5.7914	19.095	14.2517	12.2715	3.6798	15.2061	2.04695	0.00161537	0.0290157	yes	--
Unigene0000665	0	0	0	0.8403	0.1793	0.1785	0.001	0.399367	8.64157	0.00216381	0.0350344	yes	--
Unigene0000670	0.0931	0.2288	0.2007	0.8749	1.1952	1.2321	0.1742	1.10073	2.65965	0.000564335	0.0148673	yes	--
Unigene0000681	0	0	0.0148	0.3462	0.138	0.1663	0.00493333	0.216833	5.45788	6.22e-05	0.00325312	yes	PREDICTED: probable JmjC domain-containing histone demethylation protein 2C isoform X1 [Tribolium castaneum]
Unigene0000687	8.7153	4.6471	8.6169	19.3904	22.2786	20.9039	7.32643	20.8576	1.50939	0.00122287	0.0245065	yes	THO complex subunit 1 [Zootermopsis nevadensis]
Unigene0000710	1046.51	1251.33	1339.61	4223.42	6456.39	4293.03	1212.48	4990.95	2.04135	1.7e-06	0.00022759	yes	cytochrome b [Litopenaeus vannamei]
Unigene0000724	11.8111	6.8181	15.7664	43.9817	27.015	30.9268	11.4652	33.9745	1.56719	0.00267937	0.0398279	yes	--
Unigene0000746	2.1804	0.2484	2.397	7.5118	25.6984	11.8106	1.6086	15.0069	3.22175	0.000107816	0.00485854	yes	--
Unigene0000750	0.8064	0.5843	1.4071	2.7397	3.0889	3.2851	0.9326	3.0379	1.70374	0.00299066	0.0427989	yes	PREDICTED: target of EGR1 protein 1-like [Limulus polyphemus]
Unigene0000847	0.8822	0.1743	0.7645	4.1603	4.3988	8.2626	0.607	5.60723	3.20752	8.95e-05	0.00422249	yes	--
Unigene0000854	0	0	0	1.705	0.8225	0.0712	0.001	0.866233	9.75861	0.000159997	0.0063905	yes	--
Unigene0000885	554.224	400.488	421.509	1048.77	1333.56	985.267	458.74	1122.53	1.291	0.00184189	0.031466	yes	NADH dehydrogenase subunit 2 (mitochondrion) [Litopenaeus vannamei]
Unigene0000889	0.3168	2.2816	0.2603	36.3352	4.3084	0.4131	0.9529	13.6856	3.84419	0.00149594	0.0277349	yes	--
Unigene0000890	8.7613	4.8317	14.6212	34.2756	32.1657	28.2586	9.40473	31.5666	1.74694	0.000705223	0.0170776	yes	--
Unigene0000900	0	0	0.0347	6.7747	2.2207	0.2708	0.0115667	3.08873	8.0609	1.75e-09	9.12e-07	yes	Teh3 [Drosophila busckii]
Unigene0000917	3.9578	2.698	5.4114	12.4683	9.1409	11.2949	4.0224	10.968	1.44718	0.00240083	0.0373274	yes	--
Unigene0000924	0	0	0	1.0881	0.377	0.2682	0.001	0.577767	9.17434	0.0018582	0.031552	yes	PREDICTED: RNA-directed DNA polymerase from mobile element jockey-like [Lingula anatina]
Unigene0000949	0	0.1309	0.5359	1.3045	20.5737	2.0561	0.222267	7.9781	5.16568	6.79e-05	0.00344739	yes	--
Unigene0000958	18.7035	34.149	36.1319	11.5335	8.8033	14.3321	29.6615	11.5563	-1.35991	0.00312004	0.0440176	yes	--
Unigene0000964	23.4713	30.0914	21.3912	11.0127	7.5006	8.1801	24.9846	8.8978	-1.48952	0.00130197	0.0253495	yes	PREDICTED: CCA tRNA nucleotidyltransferase 1, mitochondrial-like [Limulus polyphemus]
Unigene0001002	0.553	0.4896	1.4519	4.651	8.2227	5.1724	0.8315	6.01537	2.85486	2.17e-05	0.00147839	yes	--
Unigene0001017	16.6349	13.731	21.2639	52.8717	92.1251	54.9213	17.2099	66.6394	1.95313	4.43e-05	0.00252452	yes	PREDICTED: nuclear pore complex protein Nup107-like isoform X2 [Limulus polyphemus]
Unigene0001023	2.9148	1.3785	5.8729	10.6223	11.1128	18.5891	3.38873	13.4414	1.98787	0.0018322	0.0313723	yes	--
Unigene0001037	10.1374	6.6277	36.734	231.178	101.05	38.1738	17.833	123.467	2.7915	0.000168846	0.00660414	yes	--
Unigene0001054	4.3344	2.4151	8.1753	19.0103	19.6637	16.18	4.97493	18.2847	1.87789	0.000184363	0.00707435	yes	carnitine O-palmitoyltransferase 1, partial [Macrobrachium nipponense]
Unigene0001082	65.0593	22.9951	69.9756	140.003	202.603	104.165	52.6767	148.924	1.49934	0.00333982	0.0460449	yes	--
Unigene0001086	14.3514	23.047	22.5917	2.0274	3.5373	7.1812	19.9967	4.24863	-2.23469	5.78e-05	0.00309675	yes	--
Unigene0001092	33.4062	16.2293	37.1026	65.3318	73.6551	83.2237	28.9127	74.0702	1.35719	0.00312433	0.0440642	yes	--
Unigene0001107	0.0294	0	0.0181	3.4791	1.0298	0.0177	0.0158333	1.50887	6.57436	1.23e-05	0.000988005	yes	PREDICTED: sialin [Fopius arisanus]
Unigene0001126	0.12	0.2107	0.5175	7.0601	1.3777	3.1768	0.282733	3.87153	3.77539	4.7e-05	0.00264026	yes	--
Unigene0001135	0	0	0.0602	1.2882	1.1809	0.6467	0.0200667	1.0386	5.6937	0.000330255	0.0104334	yes	--
Unigene0001174	0	0.0365	0.0107	0.6598	0.2408	0.0313	0.0157333	0.310633	4.30332	0.00100762	0.0216058	yes	Prickle protein 2 [Daphnia magna]
Unigene0001212	0.626	0.5998	1.9993	4.0235	8.5139	6.2684	1.07503	6.2686	2.54376	0.000313195	0.0100422	yes	--
Unigene0001215	4.9413	3.5556	6.8381	20.5013	11.9806	12.6455	5.11167	15.0425	1.55718	0.000951976	0.0209542	yes	PREDICTED: phosphatidylcholine:ceramide cholinephosphotransferase 2-like isoform X6 [Cephus cinctus]
Unigene0001218	0.1631	0.0761	0.4499	0.9187	1.0933	0.968	0.2297	0.993333	2.11253	0.00153531	0.028185	yes	PREDICTED: proteoglycan 4 isoform X2 [Tribolium castaneum]
Unigene0001247	7.9002	1.9681	9.6935	33.1475	31.9928	28.5721	6.5206	31.2375	2.2602	0.000214454	0.00789167	yes	--
Unigene0001251	6.9008	6.1424	6.1918	21.0717	33.0701	18.9256	6.41167	24.3558	1.92549	9.56e-05	0.00444659	yes	Csl4 [Daphnia magna]
Unigene0001260	0	0	0	1.4277	0.315	0.0273	0.001	0.59	9.20457	2.88e-05	0.00181462	yes	PREDICTED: uncharacterized protein LOC106178626 [Lingula anatina]
Unigene0001312	0	0	0	0.8062	0.6802	0.0452	0.001	0.510533	8.99586	0.00336172	0.0462332	yes	--
Unigene0001319	2.1815	1.2685	3.0249	7.5773	6.8199	7.6569	2.1583	7.35137	1.76812	0.00123095	0.0245495	yes	PREDICTED: germinal-center associated nuclear protein [Tribolium castaneum]
Unigene0001323	0	0.0718	0	0.6735	0.463	0.3689	0.0239333	0.5018	4.39002	0.00190792	0.0321821	yes	--
Unigene0001349	0	0	0	15.1209	1.3521	0.2154	0.001	5.5628	12.4416	1.51e-06	0.000210017	yes	--
Unigene0001350	9.5584	13.1492	14.8665	33.1693	47.2519	25.6605	12.5247	35.3606	1.49737	0.00123669	0.0246311	yes	PREDICTED: probable ATP-dependent RNA helicase DDX56 [Priapulus caudatus]
Unigene0001353	2.5406	6.6941	4.208	0.3878	0.2879	0.8601	4.4809	0.511933	-3.12976	0.000859428	0.0195307	yes	--
Unigene0001361	0	0	0.0263	0.0625	25.3352	0	0.00876667	8.4659	9.91542	0.000100792	0.00462108	yes	hypothetical protein [Daphnia magna]
Unigene0001363	0	0	0	0	6.6083	0.0798	0.001	2.22937	11.1224	0.000558969	0.0147978	yes	daphnid bacterial-ribosomal-RNA-like, possible HGT, partial [Daphnia magna]
Unigene0001369	0.9482	0	0.6136	1.181	11.2621	4.3659	0.5206	5.603	3.42795	0.00302809	0.0431278	yes	PREDICTED: alanine--tRNA ligase, mitochondrial-like [Diaphorina citri]
Unigene0001379	0	0	0	2.5686	0.5149	0.0223	0.001	1.03527	10.0158	4.63e-05	0.00260925	yes	PREDICTED: vesicular glutamate transporter 2.1-like [Limulus polyphemus]
Unigene0001387	3.5842	0.3685	0.2424	0	0.0793	0	1.39837	0.0264333	-5.72524	0.00346793	0.0471109	yes	senescence associated protein [Echinococcus multilocularis]
Unigene0001404	0	0	0	0.1845	0.0457	0.0227	0.001	0.0843	6.39746	0.000836142	0.0191479	yes	PREDICTED: myb-like protein X isoform X2 [Cephus cinctus]
Unigene0001415	0	0	0	6.6071	1.2765	0.0687	0.001	2.65077	11.3722	4.11e-06	0.000436781	yes	--
Unigene0001438	0	0	0	1.0897	2.4081	0.8632	0.001	1.45367	10.5055	0.000260458	0.00896747	yes	--
Unigene0001446	34.2213	7.7763	47.1881	117.97	137.717	134.101	29.7286	129.929	2.12781	0.000237496	0.00841626	yes	--
Unigene0001479	3.8014	1.6801	7.7311	14.4992	14.5195	15.3879	4.4042	14.8022	1.74886	0.00310625	0.0438922	yes	--
Unigene0001480	65.503	83.8115	45.0503	13.6241	8.2569	9.3917	64.7883	10.4242	-2.63579	2.33e-08	7.58e-06	yes	--
Unigene0001489	22.6877	21.2861	37.7409	78.3686	64.6198	72.8773	27.2382	71.9552	1.40147	0.00156872	0.0285874	yes	Charged multivesicular body protein 5 [Zootermopsis nevadensis]
Unigene0001553	0	0	0.1131	4.0323	1.1089	0.3313	0.0377	1.82417	5.59653	0.00241975	0.0375125	yes	--
Unigene0001567	1.2036	0.2537	1.4465	3.4768	4.3339	5.5729	0.967933	4.4612	2.20445	0.0014865	0.0276781	yes	--
Unigene0001578	11.2409	5.468	10.6721	44.9315	26.6405	36.2239	9.127	35.932	1.97706	4.44e-05	0.00252452	yes	--
Unigene0001592	0.1004	0	0.1856	2.0591	2.0022	1.45	0.0953333	1.8371	4.26831	0.000729912	0.0174933	yes	--
Unigene0001596	4.243	2.486	4.9595	14.8886	13.705	14.2443	3.89617	14.2793	1.8738	0.00013134	0.00557639	yes	PREDICTED: OTU domain-containing protein 6B [Cerapachys biroi]
Unigene0001605	0.0744	0.0653	0.0306	1.8865	0.2923	0.0597	0.0567667	0.746167	3.71638	0.000474176	0.0132815	yes	MAGUK p55 subfamily member 5, partial [Stegodyphus mimosarum]
Unigene0001662	2.6255	1.8088	3.4631	8.2285	6.8682	8.9146	2.63247	8.00377	1.60426	0.00073125	0.017509	yes	--
Unigene0001729	0	0.0232	0.0305	0.3346	0.1896	0.2285	0.0179	0.2509	3.80908	0.000225816	0.00820353	yes	PREDICTED: solute carrier organic anion transporter family member 3A1 [Harpegnathos saltator]
Unigene0001758	1865.17	2068.33	1536.53	689.535	593.727	802.87	1823.34	695.377	-1.39072	0.000708955	0.0171285	yes	arginine kinase, partial [Metapenaeus ensis]
Unigene0001762	5.7139	2.744	7.3269	17.9002	18.6432	18.4291	5.2616	18.3242	1.80017	0.000285484	0.00947938	yes	--
Unigene0001763	11.2959	19.3205	13.8138	39.7215	53.9856	34.5851	14.8101	42.7641	1.52982	0.00122514	0.0245209	yes	Peptidyl-prolyl cis-trans isomerase [Zootermopsis nevadensis]
Unigene0001789	0.5269	0.1851	0.7103	1.1902	3.8614	2.3387	0.4741	2.46343	2.37741	0.00235051	0.0367877	yes	--
Unigene0001812	1.0711	1.1578	2.1919	3.8093	4.7391	6.5042	1.4736	5.01753	1.76763	0.00102377	0.0218786	yes	PREDICTED: differentially expressed in FDCP 8 homolog A-like [Crassostrea gigas]
Unigene0001858	0	0	0.0677	8.098	1.3274	0.1983	0.0225667	3.2079	7.15129	2.83e-06	0.000330477	yes	--
Unigene0001861	0	0	0	3.9196	0.2712	0.03	0.001	1.40693	10.4583	0.000106874	0.00482579	yes	--
Unigene0001878	0	0	0	0.8008	5.4507	1.9217	0.001	2.7244	11.4117	6.46e-10	4.26e-07	yes	--
Unigene0001894	0	0	0.0814	2.2262	1.4374	0.5169	0.0271333	1.3935	5.6825	3.98e-05	0.00232976	yes	--
Unigene0001927	0	0	0.0694	0.4397	2.1087	0.4064	0.0231333	0.984933	5.41198	0.0028347	0.041347	yes	--
Unigene0001956	8.9991	8.9445	20.2799	37.7498	25.2751	48.0376	12.7412	37.0208	1.53884	0.00218203	0.0352048	yes	--
Unigene0001989	11.115	6.0254	17.5371	31.9584	36.5561	35.2803	11.5592	34.5983	1.58166	0.000997767	0.0214561	yes	PREDICTED: protein max-like isoform X2 [Limulus polyphemus]
Unigene0002002	1.5061	2.5023	2.0966	7.8012	5.4135	6.1744	2.035	6.46303	1.66718	0.00175232	0.0305269	yes	Rab8, partial [Suberites domuncula]
Unigene0002012	0.1882	0.1322	0.4495	1.85	1.2656	0.7363	0.256633	1.28397	2.32283	0.00353269	0.0476339	yes	--
Unigene0002043	0.6138	0	0.1621	1.9592	8.7844	0.3562	0.258633	3.69993	3.83852	0.0027974	0.0409573	yes	--
Unigene0002063	5.3599	1.743	6.8522	18.8013	19.185	15.8299	4.6517	17.9387	1.94725	0.000541808	0.0145065	yes	PREDICTED: LOW QUALITY PROTEIN: 28S ribosomal protein S9, mitochondrial [Bactrocera dorsalis]
Unigene0002098	1.6799	2.4099	2.8687	15.2585	4.7737	5.7646	2.3195	8.59893	1.89034	0.00072387	0.0173764	yes	--
Unigene0002099	5.1922	6.2942	10.2543	25.8295	26.2534	21.1954	7.2469	24.4261	1.75299	0.000156768	0.00630918	yes	PREDICTED: cytochrome b5 reductase 4-like isoform X4 [Crassostrea gigas]
Unigene0002128	0	0	0	1.0403	0.7242	0.3205	0.001	0.695	9.44087	0.00343003	0.0468371	yes	--
Unigene0002132	0	0.0129	0.0114	0.8864	0.167	0	0.0081	0.351133	5.43795	0.00113137	0.0232892	yes	Roundabout like protein 2 [Melipona quadrifasciata]
Unigene0002136	0.0651	0.0686	0.1204	1.1212	0.7381	0.4704	0.0847	0.776567	3.19668	0.00248726	0.0380765	yes	--
Unigene0002147	2.3126	2.061	3.0967	6.5151	9.1882	5.5111	2.4901	7.07147	1.50581	0.00384279	0.0499911	yes	--
Unigene0002162	1.5236	1.9591	1.7935	4.5913	7.0909	4.585	1.75873	5.4224	1.62439	0.00126164	0.0249209	yes	PREDICTED: prolyl 3-hydroxylase OGFOD1-like isoform X1 [Priapulus caudatus]
Unigene0002187	0.6434	0.4631	1.1171	3.5525	6.5022	3.8678	0.7412	4.64083	2.64645	2.47e-05	0.00163112	yes	--
Unigene0002205	3.0409	2.1366	4.0105	15.8019	26.1265	12.1797	3.06267	18.036	2.55802	6.07e-07	0.000100529	yes	PREDICTED: RNA-binding protein 28 [Athalia rosae]
Unigene0002206	0.3286	0.3148	0.4142	321.081	55.4266	5.1511	0.352533	127.22	8.49535	1.53e-12	3.8e-09	yes	alpha-tubulin isotype 2, partial [Paracentrotus lividus]
Unigene0002276	26.9939	232.831	28.8687	20.4542	3.1192	13.3795	96.231	12.3176	-2.96578	0.000566415	0.0148723	yes	--
Unigene0002281	0.068	0	0	2.6907	1.5416	0.9825	0.0226667	1.73827	6.26093	2.15e-05	0.00147532	yes	--
Unigene0002365	0	0	0	6.4122	0.7838	0	0.001	2.39867	11.228	1.25e-05	0.00100357	yes	B-type allatostatin [Scylla paramamosain]
Unigene0002372	12.4718	9.3295	14.1447	35.2101	30.6953	33.2016	11.982	33.0357	1.46316	0.00145909	0.0272749	yes	--
Unigene0002383	1.8119	1.4004	8.4308	21.9461	20.5887	42.8568	3.88103	28.4639	2.87462	9.08e-05	0.00426715	yes	--
Unigene0002403	3.6249	2.7045	5.9074	21.4727	29.973	14.7881	4.07893	22.0779	2.43634	2.36e-06	0.000288282	yes	60S ribosomal export protein NMD3 [Daphnia magna]
Unigene0002420	2.783	2.6771	3.9203	10.4206	13.5169	9.6909	3.1268	11.2095	1.84196	0.000313966	0.0100453	yes	Stomatin protein 2, mitochondrial, partial [Daphnia magna]
Unigene0002433	0	0.0124	0	0.4379	0.1063	0.0688	0.00413333	0.204333	5.62748	6.66e-05	0.00340271	yes	PREDICTED: contactin-5-like [Limulus polyphemus]
Unigene0002496	1.1197	1.0115	1.7744	5.0387	8.5922	4.5126	1.30187	6.04783	2.21584	0.000803087	0.018629	yes	--
Unigene0002504	3.6966	3.5964	6.9661	13.723	20.1089	13.5417	4.75303	15.7912	1.7322	0.00134539	0.0258434	yes	PREDICTED: transcription initiation factor TFIID subunit 8-like [Trichogramma pretiosum]
Unigene0002517	35.5571	47.8631	42.4433	108.674	129.137	79.7821	41.9545	105.865	1.33532	0.00247715	0.0380139	yes	PREDICTED: H/ACA ribonucleoprotein complex subunit 2-like protein [Limulus polyphemus]
Unigene0002534	15.5471	9.7683	35.4242	74.562	52.9054	47.7702	20.2465	58.4125	1.5286	0.00300117	0.0428674	yes	cyclin-l2-like isoform 1 protein [Lasius niger]
Unigene0002542	19.1194	21.0098	21.0802	99.7432	43.2247	35.7577	20.4031	59.5752	1.54592	0.00158122	0.0286636	yes	Sodium/glucose cotransporter [Daphnia magna]
Unigene0002561	1.1552	1.2662	2.9475	7.0412	16.7155	7.4255	1.78963	10.3941	2.53802	0.000231587	0.00831019	yes	--
Unigene0002563	0.7384	0.7393	2.0819	9.7234	5.3054	6.8161	1.18653	7.28163	2.61751	3.24e-05	0.00198282	yes	--
Unigene0002588	43.0416	117.173	81.0153	249.378	120.582	344.574	80.41	238.178	1.56659	0.00248857	0.0380767	yes	--
Unigene0002589	0	0	0.6003	1.8235	5.4944	3.1264	0.2001	3.48143	4.12089	0.0013056	0.0253828	yes	--
Unigene0002629	0.1107	0.2333	0.5116	6.325	10.6375	7.3947	0.2852	8.11907	4.83127	3.77e-07	6.92e-05	yes	--
Unigene0002646	0	0	0	5.5443	0.3267	0.1446	0.001	2.0052	10.9695	2.17e-05	0.00147839	yes	--
Unigene0002657	1.8644	1.9261	3.7031	11.1164	15.7153	9.2992	2.49787	12.0436	2.2695	2.74e-05	0.00174663	yes	PREDICTED: tRNA (adenine(58)-N(1))-methyltransferase non-catalytic subunit TRM6-like [Limulus polyphemus]
Unigene0002662	1.6394	1.2749	1.3978	5.0023	4.8774	5.5321	1.43737	5.13727	1.83757	0.000574813	0.0149783	yes	Proline synthetase co-transcribed bacterial-like protein [Zootermopsis nevadensis]
Unigene0002665	0	0.0839	0.0736	1.663	0.8304	0.2157	0.0525	0.903033	4.10439	0.00162569	0.0291511	yes	--
Unigene0002675	6.7348	10.6568	9.2461	35.3661	30.2981	23.6778	8.87923	29.7807	1.74587	0.000165836	0.0065275	yes	RNA polymerase II transcriptional coactivator [Daphnia magna]
Unigene0002755	0	0	0	0.9075	1.3638	0.7189	0.001	0.996733	9.96106	0.000517026	0.0140614	yes	--
Unigene0002773	5.779	2.0849	7.6343	16.3652	16.0942	15.332	5.16607	15.9305	1.62465	0.00188192	0.0318583	yes	PREDICTED: nef-associated protein 1-like [Saccoglossus kowalevskii]
Unigene0002821	0.1723	0.3631	0	15.1432	3.5919	0.4665	0.178467	6.40053	5.16447	0.000152611	0.00622799	yes	--
Unigene0002838	0	0	0	0	11.152	0	0.001	3.71733	11.8601	0.00219319	0.0352618	yes	hypothetical protein [Daphnia magna]
Unigene0002861	88.0713	38.892	103.477	476.755	520.127	313.079	76.8134	436.654	2.50706	6.07e-07	0.000100529	yes	--
Unigene0002890	0	0	0.0593	3.5231	0.5232	0.0579	0.0197667	1.36807	6.11293	0.000374479	0.0113851	yes	--
Unigene0002927	26.1561	9.2721	33.1087	107.202	147.228	130.766	22.8456	128.399	2.49064	1.69e-06	0.000227134	yes	--
Unigene0002928	36.2884	30.6087	45.1157	107.48	102.253	84.4104	37.3376	98.0476	1.39285	0.000852638	0.0194165	yes	Eukaryotic translation initiation factor 3 subunit A [Zootermopsis nevadensis]
Unigene0002943	49.8123	44.7438	107.609	189.866	170.748	191.962	67.3883	184.192	1.45064	0.00208216	0.0341959	yes	--
Unigene0002955	0	0	0	0.3325	0.6466	0.5268	0.001	0.501967	8.97145	0.00316472	0.0443545	yes	--
Unigene0002972	0	0	0	2.1798	0.5833	0	0.001	0.921033	9.84711	0.000888443	0.0199705	yes	PREDICTED: probable cationic amino acid transporter [Linepithema humile]
Unigene0002974	0.9056	0.4573	1.0116	0.7325	12.3498	2.2994	0.7915	5.12723	2.69552	0.00252652	0.0384541	yes	--
Unigene0002992	0.205	0.1873	0.8023	1.5319	1.5737	2.0112	0.3982	1.7056	2.09871	0.00242628	0.0375407	yes	PREDICTED: epidermal retinol dehydrogenase 2-like isoform X1 [Crassostrea gigas]
Unigene0003005	0	0	0	0.4288	0.2449	0.0407	0.001	0.238133	7.89563	0.00214756	0.0348778	yes	--
Unigene0003020	2.1362	0.8385	4.3324	9.3818	11.9761	10.1641	2.4357	10.5073	2.10899	0.00041386	0.0121243	yes	--
Unigene0003021	0	0	0.0877	1.2504	2.0633	0.8561	0.0292333	1.38993	5.57126	0.00064878	0.0161989	yes	--
Unigene0003056	0	0	0	5.2251	0.4996	0.1934	0.001	1.9727	10.946	2.38e-06	0.000289567	yes	--
Unigene0003061	2.3107	4.6396	3.9915	0.8402	0.3364	1.0354	3.64727	0.737333	-2.30643	0.000524795	0.0141866	yes	crustacyanin C1, partial [Penaeus monodon]
Unigene0003067	0	0.1515	0.3987	0.8425	3.3236	2.3037	0.1834	2.1566	3.55569	0.00106047	0.0223643	yes	--
Unigene0003069	5.2459	2.3167	8.3672	18.9991	20.8665	18.4602	5.30993	19.4419	1.87241	0.000532611	0.0143319	yes	--
Unigene0003100	1.6367	0.887	2.0589	4.9595	5.9438	4.5712	1.52753	5.15817	1.75565	0.000413248	0.0121217	yes	PREDICTED: nardilysin-like [Athalia rosae]
Unigene0003101	0	0	0	1.4854	1.7508	1.9177	0.001	1.71797	10.7465	9.63e-08	2.31e-05	yes	--
Unigene0003102	0.9268	0.1776	2.181	5.2159	5.7675	7.2644	1.09513	6.0826	2.47358	0.00241311	0.0374794	yes	--
Unigene0003115	0	0	0	3.3544	0.6601	0.0506	0.001	1.35503	10.4041	4.55e-07	8.08e-05	yes	--
Unigene0003116	0	0.0207	0	0.2299	0.1245	0.1593	0.0069	0.171233	4.63322	0.000732576	0.0175196	yes	Rab32 [Macrobrachium rosenbergii]
Unigene0003122	0.4327	0.0829	0.0364	7.0897	2.247	0.2131	0.184	3.18327	4.11273	0.000526642	0.0142193	yes	--
Unigene0003130	5.8405	0.2885	0	0	0	0	2.043	0.001	-10.9965	0.00226966	0.0360374	yes	arthrodial cuticle protein AMP8.1 [Callinectes sapidus]
Unigene0003182	54.4186	35.7005	79.6998	229.151	130.176	116.107	56.6063	158.478	1.48525	0.00168744	0.0298286	yes	GTP binding protein alpha subunit Go [Marsupenaeus japonicus]
Unigene0003204	0	0	0	2.9571	0.1109	0.1104	0.001	1.05947	10.0491	0.00167237	0.0297035	yes	--
Unigene0003207	0.9294	0.8215	1.5382	3.1847	3.5811	3.2344	1.09637	3.3334	1.60426	0.00203158	0.0335672	yes	PREDICTED: zinc finger protein 2-like [Acyrthosiphon pisum]
Unigene0003215	0	0	0	0.7089	0.8773	1.3832	0.001	0.9898	9.95099	0.000346915	0.0107613	yes	--
Unigene0003223	5.7673	3.0874	5.4585	20.1865	18.8818	20.3307	4.77107	19.7997	2.05309	0.000111888	0.00498355	yes	--
Unigene0003229	0	0	0	0.4237	0.2247	0.174	0.001	0.274133	8.09873	0.00108541	0.0226978	yes	--
Unigene0003247	0	0	0	1.473	0.317	0.7103	0.001	0.833433	9.70292	0.00188614	0.0318935	yes	--
Unigene0003271	4.1354	2.4462	4.8353	11.0764	11.4108	9.5179	3.80563	10.6684	1.48713	0.00294421	0.0423643	yes	--
Unigene0003272	1.3455	1.1602	2.6572	6.0933	8.8716	6.239	1.72097	7.06797	2.03808	0.00310382	0.0438855	yes	PREDICTED: eukaryotic translation initiation factor 3 subunit D-1 [Bactrocera oleae]
Unigene0003275	0.028	0.0739	0.1296	1.4016	0.4956	0.7276	0.0771667	0.874933	3.50312	2.04e-05	0.0014099	yes	Collagen alpha-1(XXVI) chain [Daphnia magna]
Unigene0003279	1.2794	1.5849	1.0997	8.1064	1.9332	15.0757	1.32133	8.37177	2.66354	0.000210356	0.00777434	yes	--
Unigene0003284	1.466	0.7726	1.3069	6.866	26.8202	7.0902	1.18183	13.5921	3.52367	3.48e-06	0.000382866	yes	--
Unigene0003334	5.9978	4.3684	7.2125	8.6807	28.3382	32.9285	5.85957	23.3158	1.99244	0.000999191	0.0214697	yes	--
Unigene0003340	26.2468	20.3009	32.8274	80.8135	62.5505	69.6634	26.4584	71.0091	1.42428	0.000794622	0.0185475	yes	ubiquitin-activating enzyme E1 [Penaeus monodon]
Unigene0003346	0	0	0	0.2054	0.1816	0.0723	0.001	0.1531	7.25833	8.97e-06	0.000794105	yes	PREDICTED: delta-1-pyrroline-5-carboxylate synthase [Neodiprion lecontei]
Unigene0003354	0	0	0.0625	2.813	0.8741	0.0611	0.0208333	1.2494	5.9062	0.000101841	0.00465488	yes	Organic cation transporter 1, partial [Stegodyphus mimosarum]
Unigene0003362	0.1577	0.0623	0.1276	0.7005	0.5005	0.7031	0.115867	0.6347	2.45361	0.00159751	0.0288805	yes	--
Unigene0003380	0	0.035	0.0922	38.5487	7.3255	0.6754	0.0424	15.5165	8.51553	7.58e-10	4.65e-07	yes	--
Unigene0003387	0.0904	0	0	0.3312	1.6393	1.3059	0.0301333	1.09213	5.17964	0.00282037	0.0412179	yes	--
Unigene0003435	0.5416	0.554	0.5596	2.0889	2.1447	1.3662	0.551733	1.8666	1.75837	0.00212843	0.034656	yes	PREDICTED: D-tyrosyl-tRNA(Tyr) deacylase 1-like [Saccoglossus kowalevskii]
Unigene0003495	38.8251	30.623	48.532	95.5587	82.2264	100.42	39.3267	92.7349	1.2376	0.00311476	0.0439709	yes	PREDICTED: neurocalcin homolog [Parasteatoda tepidariorum]
Unigene0003524	0.5687	0.3425	1.5771	5.5152	6.0888	6.0141	0.829433	5.8727	2.82383	7.06e-05	0.00356663	yes	--
Unigene0003525	5.5192	5.047	21.7343	1.7838	0.3925	0.5862	10.7668	0.920833	-3.54751	1.02e-05	0.000871163	yes	--
Unigene0003529	0	0	0	1.5613	0.5344	0	0.001	0.698567	9.44825	0.00279065	0.0408902	yes	voltage-gated calcium channel beta subunit transcript variant 3 [Scylla paramamosain]
Unigene0003530	0.1308	0.2758	0.3629	1.302	3.0644	1.1221	0.2565	1.8295	2.83442	0.000108889	0.00488665	yes	--
Unigene0003538	1.3906	1.5262	1.7955	4.6139	5.7204	5.1255	1.57077	5.15327	1.71402	0.000664847	0.0163449	yes	Alkylated DNA repair protein alkB-like protein 8 [Zootermopsis nevadensis]
Unigene0003575	90.0906	65.573	90.8979	270.15	338.685	214.239	82.1872	274.358	1.73908	5.26e-05	0.00287136	yes	--
Unigene0003582	1.3232	0.7915	0.4959	22.3746	3.2748	0.3874	0.8702	8.67893	3.3181	0.00211684	0.0345451	yes	hypothetical protein CAPTEDRAFT_96116 [Capitella teleta]
Unigene0003592	0	0	0.3777	1.3469	2.6856	4.6107	0.1259	2.88107	4.51625	0.000604359	0.0155046	yes	--
Unigene0003616	0	0	0	0.6851	0.1807	0	0.001	0.2886	8.17293	0.00163986	0.0293074	yes	--
Unigene0003628	1.2707	1.6205	2.3258	8.2197	4.7233	4.7148	1.739	5.88593	1.75901	0.00110139	0.0229206	yes	--
Unigene0003629	617.497	569.205	440.101	200.643	277.578	229.184	542.267	235.802	-1.20143	0.00381658	0.0497979	yes	delta class glutathione S-transferase [Fenneropenaeus chinensis]
Unigene0003631	3.4856	2.1429	4.3261	17.9929	27.0367	18.56	3.3182	21.1965	2.67536	7.42e-07	0.000118278	yes	--
Unigene0003638	188.538	139.83	201.613	436.047	539.863	377.324	176.66	451.078	1.3524	0.00129349	0.0253117	yes	Integrin alpha-PS3 [Lucilia cuprina]
Unigene0003646	2.3698	1.3094	4.1842	8.0872	7.448	7.3374	2.62113	7.6242	1.5404	0.00271826	0.0401712	yes	DnaJ-like protein subfamily C member 16 [Zootermopsis nevadensis]
Unigene0003648	0	0	0	0.6682	0.6202	0.7548	0.001	0.681067	9.41165	0.00143827	0.0270881	yes	--
Unigene0003649	0	0.0584	0	1.116	0.5776	0.05	0.0194667	0.5812	4.89996	0.00228379	0.0361289	yes	--
Unigene0003660	14.1486	10.2803	10.3283	35.4394	37.9768	27.1103	11.5857	33.5088	1.53219	0.00046385	0.0131004	yes	Inosine triphosphate pyrophosphatase [Melipona quadrifasciata]
Unigene0003690	0.1759	0.0742	0.1626	1.6365	1.8977	0.9369	0.137567	1.49037	3.43746	1.84e-06	0.000237077	yes	--
Unigene0003697	48.9275	33.9285	51.8922	105.065	113.241	101.754	44.9161	106.687	1.24808	0.00336333	0.0462403	yes	--
Unigene0003701	0	0	0	9.8925	1.2265	0.0905	0.001	3.7365	11.8675	1.95e-07	4.17e-05	yes	--
Unigene0003711	7.8455	4.9575	8.9041	31.2501	21.2006	22.1562	7.2357	24.869	1.78114	0.000105738	0.004789	yes	hypothetical protein LOAG_14231 [Loa loa]
Unigene0003712	0	0	0	3.8397	1.2762	0	0.001	1.7053	10.7358	4.17e-05	0.00241596	yes	PREDICTED: protein vein [Megachile rotundata]
Unigene0003731	0	0	0	8.7674	1.386	0.1183	0.001	3.4239	11.7414	5.32e-08	1.45e-05	yes	PREDICTED: RNA-directed DNA polymerase from mobile element jockey-like [Plutella xylostella]
Unigene0003737	0	0	0	1.6713	0.2248	0	0.001	0.632033	9.30386	0.000894872	0.020052	yes	--
Unigene0003741	9.3361	5.3659	12.8867	25.3383	20.4516	26.5243	9.19623	24.1047	1.3902	0.00360434	0.0481104	yes	--
Unigene0003761	2.2253	2.5431	4.3841	9.2316	5.9816	11.4986	3.05083	8.90393	1.54524	0.00167034	0.0296968	yes	DnaJ-like protein subfamily C member 3 [Zootermopsis nevadensis]
Unigene0003762	1.9706	1.3273	2.2781	5.8512	8.3716	4.5099	1.85867	6.24423	1.74826	0.000297109	0.00970797	yes	Breakpoint cluster region protein [Zootermopsis nevadensis]
Unigene0003808	0	0	0	7.461	0.572	0.1627	0.001	2.7319	11.4157	0.000177654	0.00686005	yes	--
Unigene0003820	0	0	0	0.7639	0.1576	0.1308	0.001	0.350767	8.45437	0.00111974	0.0231141	yes	hematopoietic prostaglandin D synthase [Penaeus monodon]
Unigene0003821	2.7908	0.763	2.2885	10.2826	13.2759	6.768	1.94743	10.1088	2.37597	5.35e-05	0.0029115	yes	PREDICTED: ESF1 homolog isoform X2 [Polistes dominula]
Unigene0003831	0.3805	0.4011	0.0879	5.018	18.1991	7.0427	0.289833	10.0866	5.12107	1.23e-07	2.87e-05	yes	--
Unigene0003871	5.9394	1.9037	5.5959	14.4721	19.2083	18.3924	4.47967	17.3576	1.9541	0.000284451	0.00947237	yes	PREDICTED: pre-mRNA-splicing factor CWC25 homolog isoform X1 [Bombus terrestris]
Unigene0003908	0	0	0	2.3298	0.7393	0	0.001	1.02303	9.99864	0.000603189	0.0154835	yes	PREDICTED: voltage-dependent calcium channel subunit alpha-2/delta-3-like, partial [Vollenhovia emeryi]
Unigene0003943	4.463	5.0958	5.6574	16.0012	15.2656	12.2401	5.07207	14.5023	1.51564	0.00255398	0.0387495	yes	--
Unigene0004004	0.7203	0.3163	0.4162	3.6057	3.2923	1.0567	0.484267	2.65157	2.45297	0.00196123	0.0327373	yes	--
Unigene0004022	0	0	0	7.2062	1.1825	0.1963	0.001	2.86167	11.4826	9.63e-09	3.69e-06	yes	--
Unigene0004027	0.0839	1.1052	1.7838	9.3419	6.1609	5.9076	0.990967	7.1368	2.84837	0.000918477	0.0204305	yes	--
Unigene0004036	0.0716	0.0453	0.2052	1.086	1.2985	0.6142	0.107367	0.999567	3.21876	4.47e-05	0.0025376	yes	PREDICTED: cell cycle control protein 50A-like [Limulus polyphemus]
Unigene0004047	0	0.0221	0	0.4953	0.133	0.0615	0.00736667	0.229933	4.96406	0.000371373	0.0113241	yes	PREDICTED: connectin-like [Athalia rosae]
Unigene0004059	4.6964	2.3732	6.1257	1.0133	0.8166	1.452	4.39843	1.09397	-2.00742	0.00299932	0.0428674	yes	--
Unigene0004074	2.0018	1.3875	2.848	5.6324	6.9643	5.0479	2.0791	5.88153	1.50023	0.00241543	0.0374894	yes	PREDICTED: mitochondrial chaperone BCS1 [Polistes canadensis]
Unigene0004088	0	0	0	0.8993	0.106	0.7388	0.001	0.581367	9.1833	0.00245285	0.0377821	yes	--
Unigene0004096	0	0.0634	0	3.5471	0.8998	0.1086	0.0211333	1.5185	6.16698	7.26e-05	0.00363486	yes	PREDICTED: protein quiver isoform X2 [Halyomorpha halys]
Unigene0004120	0	0	0	2.8767	0.4108	0	0.001	1.09583	10.0978	0.000580611	0.0150942	yes	--
Unigene0004123	1.4416	0.9675	2.454	5.6327	3.5906	4.6973	1.62103	4.6402	1.51727	0.00246973	0.0379592	yes	Polypeptide N-acetylgalactosaminyltransferase 35A [Zootermopsis nevadensis]
Unigene0004149	0	0	0	0.7302	0.1159	0.1154	0.001	0.3205	8.32418	0.00121529	0.024433	yes	caspase [Eriocheir sinensis]
Unigene0004153	0.1014	0.0356	0.0937	7.3647	2.4356	0.3966	0.0769	3.39897	5.46597	3.48e-07	6.44e-05	yes	--
Unigene0004161	19.7494	9.5423	34.7123	52.0107	83.1552	87.8509	21.3347	74.3389	1.80092	0.000646868	0.0161602	yes	--
Unigene0004165	0	0	0	3.0649	0.7902	0.3147	0.001	1.38993	10.4408	9.75e-06	0.00084614	yes	--
Unigene0004170	0	0	0	2.9021	0.8073	0.0656	0.001	1.25833	10.2973	1.04e-06	0.000155993	yes	PREDICTED: acetylcholinesterase-like, partial [Neodiprion lecontei]
Unigene0004172	0	0	0	0.9284	0.0985	0.1634	0.001	0.396767	8.63215	0.00247168	0.0379678	yes	--
Unigene0004210	0	0	0	1.0454	1.2938	1.0306	0.001	1.12327	10.1335	0.00243237	0.0375959	yes	--
Unigene0004214	16.6864	11.2604	16.5908	58.3075	97.9532	58.9565	14.8459	71.7391	2.2727	4.48e-06	0.000467968	yes	--
Unigene0004215	21.6679	3.8352	19.157	53.9052	92.8681	75.3237	14.8867	74.0323	2.31413	0.000110667	0.00494229	yes	--
Unigene0004216	6.1457	1.25	7.3758	72.9055	62.6588	11.4858	4.92383	49.0167	3.31542	3.99e-05	0.00233087	yes	--
Unigene0004219	7.1245	10.1219	9.873	2.8243	2.433	4.329	9.0398	3.19543	-1.50028	0.0026896	0.0398925	yes	PREDICTED: N-acetylgalactosamine-6-sulfatase-like [Aplysia californica]
Unigene0004242	3.2041	1.1108	3.1374	7.5825	9.0206	10.7332	2.4841	9.1121	1.87506	0.00104497	0.0221625	yes	PREDICTED: DNA-directed RNA polymerase II subunit GRINL1A [Bombus impatiens]
Unigene0004246	2.6544	1.4603	1.8202	7.4579	12.9452	5.8461	1.9783	8.74973	2.14498	9.45e-05	0.00440067	yes	PREDICTED: probable deoxyhypusine synthase isoform X1 [Cephus cinctus]
Unigene0004247	2.6057	1.2199	3.7365	6.6191	8.3288	7.1338	2.5207	7.36057	1.54599	0.00264079	0.0395397	yes	--
Unigene0004250	0.3558	0.1524	1.0691	1.8084	2.2129	3.4583	0.525767	2.4932	2.2455	0.00124976	0.0248252	yes	RNA-directed DNA polymerase from mobile element jockey, partial [Stegodyphus mimosarum]
Unigene0004255	3.1239	0.835	3.6621	10.4477	18.7583	12.2823	2.54033	13.8294	2.44465	8.8e-05	0.00417245	yes	--
Unigene0004263	12.3063	5.0682	9.321	45.7026	47.723	26.9114	8.8985	40.1123	2.17241	2.47e-05	0.00163112	yes	--
Unigene0004269	0	0.0254	0	19.7662	3.5132	0.2607	0.00846667	7.8467	9.85608	2.98e-10	2.22e-07	yes	Organic cation transporter 1, partial [Stegodyphus mimosarum]
Unigene0004271	0	0.0862	0.0756	0.8387	1.0379	1.0335	0.0539333	0.970033	4.16879	0.00303983	0.0432536	yes	--
Unigene0004279	4.8604	5.293	6.6256	17.5664	18.6757	16.0146	5.593	17.4189	1.63896	0.000199017	0.00747264	yes	acetyltransferase, partial [Libinia emarginata]
Unigene0004294	6.3769	2.7926	8.4425	29.8353	33.4476	14.4802	5.87067	25.921	2.14253	6.62e-05	0.00339887	yes	MKI67 FHA domain-interacting nucleolar phosphoprotein [Daphnia magna]
Unigene0004299	0.0286	0.006	0.0106	6.3289	2.2426	0.2633	0.0150667	2.94493	7.61073	6e-12	1.12e-08	yes	PREDICTED: microtubule-associated protein futsch [Drosophila ficusphila]
Unigene0004321	0	0	0	0	10.738	0	0.001	3.57933	11.8055	0.00148893	0.0276956	yes	daphnid bacterial-ribosomal-RNA-like, possible HGT, partial [Daphnia magna]
Unigene0004333	0	0	0	0.8886	0.2803	0	0.001	0.389633	8.60597	0.00236983	0.0370124	yes	kinin, partial [Scylla paramamosain]
Unigene0004368	0.4225	0.9351	105.888	1.2381	1.1492	0.3052	35.7487	0.8975	-5.31584	0.000378397	0.0114533	yes	daphnid bacterial-ribosomal-RNA-like, possible HGT [Daphnia magna]
Unigene0004377	0.0721	0.0967	0.1635	3.9792	1.4197	0.2425	0.110767	1.88047	4.0855	9.65e-06	0.000842197	yes	PREDICTED: low-density lipoprotein receptor-related protein-like [Parasteatoda tepidariorum]
Unigene0004420	0.3961	0	0.3204	3.0829	2.4687	1.4303	0.238833	2.3273	3.28458	0.00136786	0.0261505	yes	--
Unigene0004426	179.452	186.482	223.939	68.1907	45.7835	115.769	196.624	76.5811	-1.36038	0.00302488	0.0430958	yes	Transient receptor potential channel pyrexia [Acromyrmex echinatior]
Unigene0004437	7.827	8.8282	10.79	31.3864	44.756	26.7151	9.1484	34.2858	1.90602	0.000237343	0.00841626	yes	GH24245 [Drosophila grimshawi]
Unigene0004441	3787.85	4542.74	4836.76	543.143	1346.35	1713.12	4389.12	1200.87	-1.86985	0.000118856	0.00518901	yes	--
Unigene0004445	9693.56	4732.14	3962.74	1591.02	2606.35	1887.69	6129.48	2028.35	-1.59546	0.000717846	0.0172651	yes	40S ribosomal protein S20 [Procambarus clarkii]
Unigene0004446	0	0	0	7.5191	1.859	0.1339	0.001	3.17067	11.6306	1.67e-13	7.95e-10	yes	Follistatin-related protein 5-like Protein [Tribolium castaneum]
Unigene0004450	3.5643	1.4303	4.4255	15.5798	20.1057	10.1516	3.14003	15.279	2.2827	4.62e-05	0.00260442	yes	ATP-dependent RNA helicase DDX52 [Daphnia magna]
Unigene0004453	10.2548	10.1546	11.9514	36.418	26.7559	28.5781	10.7869	30.584	1.50349	0.000542461	0.0145065	yes	pelle [Litopenaeus vannamei]
Unigene0004461	57.4431	90.0321	76.2713	559.051	436.493	202.958	74.5822	399.501	2.4213	7.27e-07	0.000116636	yes	PREDICTED: tubulin alpha chain, testis-specific [Acyrthosiphon pisum]
Unigene0004466	12.9574	9.7918	20.9551	39.0186	30.2629	38.157	14.5681	35.8128	1.29766	0.00376302	0.0493531	yes	PREDICTED: twinfilin [Tribolium castaneum]
Unigene0004485	0	0.0811	0.2133	1.0142	0.3487	3.9578	0.0981333	1.77357	4.17577	0.000859834	0.0195307	yes	crustacyanin subunit C [Fenneropenaeus merguiensis]
Unigene0004488	0.5656	0.4208	0.4613	2.413	3.137	1.2315	0.482567	2.2605	2.22784	0.0035498	0.0477837	yes	--
Unigene0004504	18.3667	20.1837	28.3733	59.4948	57.4543	63.1529	22.3079	60.034	1.42823	0.000839669	0.019209	yes	PREDICTED: ribonuclease kappa-B [Ceratosolen solmsi marchali]
Unigene0004514	2.6636	0.9612	4.4563	9.5127	8.3602	8.8475	2.6937	8.9068	1.72532	0.00336977	0.0463012	yes	--
Unigene0004515	0.0307	0.0324	0	0.7769	0.1115	0.2914	0.0210333	0.393267	4.22476	0.00157171	0.0285953	yes	AAEL004242-PA [Aedes aegypti]
Unigene0004546	2.8123	1.6422	3.7943	7.6843	11.267	15.9197	2.7496	11.6237	2.07977	0.000576687	0.0150183	yes	--
Unigene0004562	0.1103	0.0581	0.3568	2.585	1.4996	2.1403	0.175067	2.07497	3.56711	0.000450206	0.0128261	yes	--
Unigene0004574	0	0	0	0.7755	0.1371	0.2731	0.001	0.395233	8.62656	0.00157514	0.0286278	yes	cuticle protein 2, partial [Cherax quadricarinatus]
Unigene0004580	0.1558	0.1026	0.108	2.9672	1.3594	0.1758	0.122133	1.5008	3.6192	0.00047912	0.0133775	yes	--
Unigene0004626	28.0288	41.9526	62.9462	5.5097	11.1426	23.7143	44.3092	13.4555	-1.71941	0.00248898	0.0380767	yes	PREDICTED: spermine oxidase-like isoform X2 [Trichogramma pretiosum]
Unigene0004636	2.5877	0.4545	0.8971	0.079	0	0	1.3131	0.0263333	-5.63994	0.00321729	0.0448793	yes	vascular endothelial growth factor 2 [Litopenaeus vannamei]
Unigene0004637	407.877	411.592	269.319	102.288	82.7583	138.84	362.93	107.962	-1.74916	6.64e-05	0.00339887	yes	vascular endothelial growth factor 2 [Litopenaeus vannamei]
Unigene0004655	3.8132	2.8555	4.233	10.791	8.6716	9.0544	3.6339	9.50567	1.38727	0.00183896	0.03144	yes	PREDICTED: vesicle transport protein GOT1B-like [Lingula anatina]
Unigene0004656	0	0	0	0.8363	1.035	1.0306	0.001	0.9673	9.91782	0.000778711	0.0182622	yes	--
Unigene0004687	1111.4	1035.04	902.544	212.284	154.283	352.237	1016.33	239.601	-2.08466	4.78e-06	0.000490873	yes	--
Unigene0004688	2.0666	1.3206	3.4899	6.0797	9.3681	7.3011	2.29237	7.58297	1.72592	0.0018502	0.0314749	yes	TRNA (uracil-5-)-methyltransferase-like protein [Zootermopsis nevadensis]
Unigene0004701	0	0.0908	0	3.2495	0.6247	0.0778	0.0302667	1.31733	5.44375	0.00101415	0.0216938	yes	--
Unigene0004709	0.0322	0	0	1.6614	0.2333	0	0.0107333	0.631567	5.87876	0.00210061	0.0343905	yes	--
Unigene0004795	17.6447	10.6502	18.8284	72.4185	51.0295	20.609	15.7078	48.019	1.61213	0.00374908	0.0492327	yes	--
Unigene0004801	0.7454	0.4012	1.7887	4.4385	5.9889	3.4507	0.978433	4.62603	2.24123	0.000308119	0.009949	yes	PREDICTED: craniofacial development protein 2-like [Diaphorina citri]
Unigene0004832	3.6817	2.0755	4.8085	12.2315	14.5549	12.8507	3.5219	13.2124	1.90746	0.000269804	0.00919736	yes	--
Unigene0004838	6.6115	4.2889	8.1872	18.0075	23.3819	18.1007	6.36253	19.83	1.64001	0.000414524	0.0121334	yes	PREDICTED: cyclin-dependent kinase 11B-like isoform X1 [Parasteatoda tepidariorum]
Unigene0004842	6.6689	5.4395	9.7032	27.3593	31.0196	26.857	7.27053	28.412	1.96637	0.000153927	0.00626806	yes	--
Unigene0004880	0	0	0.1261	0.6331	1.4434	0.4106	0.0420333	0.829033	4.30182	0.00267991	0.0398279	yes	--
Unigene0004889	0	0	0	0.6939	1.0305	0.114	0.001	0.6128	9.25927	0.00279315	0.0409135	yes	--
Unigene0004910	4.7216	3.0314	5.3639	20.9004	37.7731	17.3357	4.3723	25.3364	2.53475	1.02e-06	0.000153667	yes	Serine/threonine-protein kinase RIO2 [Zootermopsis nevadensis]
Unigene0004923	0	0	0	1.5056	0.0658	0	0.001	0.5238	9.03287	0.00254798	0.0386888	yes	--
Unigene0004939	12.4159	5.8351	16.9569	76.8686	45.8974	40.7048	11.736	54.4903	2.21506	1.42e-05	0.00110447	yes	--
Unigene0004983	11.6117	17.4584	13.7581	3.2521	2.2877	4.4716	14.2761	3.33713	-2.09692	6.09e-05	0.00321851	yes	reverse transcriptase, partial [Penaeus monodon]
Unigene0005055	0.213	0.449	0.3938	1.7165	9.656	2.4999	0.351933	4.62413	3.71581	0.000149211	0.00613176	yes	--
Unigene0005067	2.3271	1.0848	4.861	13.5566	13.8152	9.6762	2.75763	12.3493	2.16293	0.000391678	0.0116505	yes	--
Unigene0005076	0.2245	0.3927	0.4607	1.8123	1.3229	3.1413	0.3593	2.09217	2.54174	1.46e-05	0.00112201	yes	methoprene-tolerant Met, partial [Neocaridina denticulata]
Unigene0005157	1.3018	0.548	1.5857	4.4147	4.8028	4.9266	1.14517	4.7147	2.04161	8.81e-05	0.00417295	yes	PREDICTED: tRNA pseudouridine(38/39) synthase [Neodiprion lecontei]
Unigene0005184	53.0261	77.8262	67.0103	18.4894	10.5923	21.1823	65.9542	16.7547	-1.9769	3.43e-05	0.00206068	yes	reverse transcriptase, partial [Penaeus monodon]
Unigene0005186	4.0152	3.2275	5.5337	12.1499	9.8056	11.3673	4.2588	11.1076	1.38303	0.00180372	0.0310867	yes	PREDICTED: glucosidase 2 subunit beta-like, partial [Limulus polyphemus]
Unigene0005201	0.0267	0.0188	0.0411	0.2348	0.3471	0.2491	0.0288667	0.277	3.26241	0.000780765	0.0182891	yes	--
Unigene0005294	7.9407	11.4136	11.4432	30.0986	29.4801	18.7471	10.2658	26.1086	1.34667	0.00318004	0.0444821	yes	--
Unigene0005315	8.7956	18.13	17.8451	1.7107	1.3408	3.9351	14.9236	2.32887	-2.67989	0.000129698	0.00553726	yes	reverse transcriptase, partial [Penaeus monodon]
Unigene0005316	21.1135	40.5153	29.1788	7.6948	3.142	10.3007	30.2692	7.04583	-2.10301	0.000314416	0.0100484	yes	--
Unigene0005317	19.642	30.3443	27.3847	4.0778	2.0882	7.6244	25.7903	4.5968	-2.48813	5.48e-05	0.00296605	yes	reverse transcriptase, partial [Penaeus monodon]
Unigene0005356	1.4612	1.9546	1.5586	3.9936	8.458	7.103	1.65813	6.5182	1.97491	0.00328993	0.0455408	yes	--
Unigene0005376	4.3596	2.4308	6.4484	12.5693	13.2602	17.5716	4.41293	14.467	1.71296	0.00164106	0.0293074	yes	--
Unigene0005383	1.8217	0.6528	2.8124	7.1934	10.0254	6.7594	1.7623	7.99273	2.18123	0.000392068	0.0116505	yes	--
Unigene0005419	25.8466	44.2664	34.6583	6.6322	2.7156	10.4821	34.9238	6.60997	-2.40149	2.95e-05	0.00184378	yes	Craniofacial development protein 2 [Cyphomyrmex costatus]
Unigene0005420	7.4064	14.0398	12.0769	3.4665	1.5388	3.7611	11.1744	2.92213	-1.9351	0.00218621	0.0352048	yes	craniofacial development protein 2-like protein, partial [Lasius niger]
Unigene0005422	180.149	191.233	157.076	60.1815	40.5932	75.3328	176.152	58.7025	-1.58533	0.000293633	0.00967821	yes	reverse transcriptase, partial [Penaeus monodon]
Unigene0005465	4.0319	1.5104	7.1085	15.3016	15.0581	11.113	4.21693	13.8242	1.71293	0.00249323	0.0381158	yes	--
Unigene0005486	6.6005	11.752	7.7621	30.4604	36.8959	16.2281	8.70487	27.8615	1.67838	0.000700716	0.0170028	yes	PREDICTED: bystin [Nasonia vitripennis]
Unigene0005487	1.7421	0.1821	2.2626	1.1918	9.2023	15.8831	1.3956	8.75907	2.64989	0.003438	0.0468906	yes	--
Unigene0005559	0.296	0	0.2737	2.0965	8.8573	4.4544	0.1899	5.13607	4.75735	1.75e-05	0.00128863	yes	--
Unigene0005564	2.9111	1.125	5.472	19.0518	6.9501	20.2365	3.16937	15.4128	2.28186	0.00264888	0.0396008	yes	--
Unigene0005586	0	0	0	1.0062	0.095	0.063	0.001	0.388067	8.60016	3.72e-05	0.00220566	yes	--
Unigene0005588	0.0032	0.064	0.0295	4.0472	0.8372	0.0577	0.0322333	1.64737	5.67546	7.78e-06	0.00070948	yes	PREDICTED: neuroglian isoform X2 [Cimex lectularius]
Unigene0005590	8.5024	0.7278	1.7855	13.6592	55.3	13.5107	3.6719	27.49	2.90431	0.000431262	0.012452	yes	--
Unigene0005607	53.6218	35.5819	68.483	193.167	184.042	134.458	52.5622	170.556	1.69814	0.000120407	0.00523629	yes	PREDICTED: paxillin isoform X1 [Plutella xylostella]
Unigene0005612	0	0.1168	0.0512	5.9658	1.3561	0.3251	0.056	2.549	5.50836	2.16e-05	0.0014777	yes	--
Unigene0005613	0	0	0.3738	3.2582	2.8409	3.4677	0.1246	3.18893	4.6777	0.000135464	0.00569748	yes	--
Unigene0005700	0.2121	0.5589	1.0294	4.6227	20.2394	3.7339	0.600133	9.532	3.98942	1.15e-05	0.000942859	yes	--
Unigene0005710	0.7487	1.0101	1.2459	12.7697	2.2266	1.9468	1.00157	5.6477	2.49541	0.00218723	0.0352048	yes	triosephosphate isomerase [Penaeus monodon]
Unigene0005712	0	0	0	1.0582	1.7629	1.2037	0.001	1.3416	10.3897	3.58e-06	0.000391105	yes	--
Unigene0005717	3.5397	3.795	15.7407	30.7604	32.2581	23.1957	7.6918	28.7381	1.90157	0.00338668	0.0464767	yes	--
Unigene0005723	3.5258	3.9462	11.0184	13.212	16.8598	40.0837	6.16347	23.3852	1.92378	0.00221821	0.0355112	yes	--
Unigene0005724	4.3491	3.4008	5.6417	14.3377	22.5771	18.7451	4.46387	18.5533	2.05531	0.000392226	0.0116505	yes	--
Unigene0005728	15082.8	17875.2	17368.7	6706.12	7487.5	5514.13	16775.6	6569.25	-1.35256	0.000876108	0.0197978	yes	crustin-like protein [Litopenaeus vannamei]
Unigene0005759	0.2046	0.4473	0.3083	9.4668	3.6281	1.0127	0.320067	4.70253	3.87699	6.5e-07	0.000105829	yes	PREDICTED: dehydrogenase/reductase SDR family member 12-like [Limulus polyphemus]
Unigene0005785	0.4703	0.1983	0.9999	4.0655	2.4304	7.6423	0.556167	4.71273	3.08297	0.000280323	0.00937228	yes	Copia protein, partial [Trichinella sp. T8]
Unigene0005890	0.2634	0.0926	0.0812	0.7398	1.5525	1.8234	0.145733	1.3719	3.23477	0.00141429	0.0268319	yes	--
Unigene0005904	2.5353	1.9507	5.1524	9.3892	7.5164	11.829	3.2128	9.5782	1.57592	0.00207759	0.0341959	yes	--
Unigene0005908	0.0501	0	0	2.5533	0.9093	0.0679	0.0167	1.17683	6.13892	9.91e-05	0.00456118	yes	--
Unigene0005909	0.8	0.1874	0.493	2.0187	5.5204	2.2469	0.493467	3.262	2.72473	0.0014941	0.0277349	yes	--
Unigene0005913	0	0	0	2.2333	0.2126	0.0605	0.001	0.835467	9.70644	1.31e-05	0.00103303	yes	Kin of IRRE-like protein 2, partial [Zootermopsis nevadensis]
Unigene0005923	2.5755	1.4868	5.0583	9.3245	8.0952	10.8058	3.0402	9.4085	1.6298	0.0017989	0.0310364	yes	PREDICTED: UBX domain-containing protein 6 [Athalia rosae]
Unigene0005930	2.016	1.2111	2.2923	7.931	9.7237	5.7513	1.8398	7.802	2.0843	0.000182377	0.00701822	yes	exosome component 9 [Platynereis dumerilii]
Unigene0005949	1.4339	0.7029	1.3255	6.4004	10.4	4.1845	1.1541	6.99497	2.59955	9.89e-05	0.00455788	yes	reverse transcriptase, partial [Penaeus monodon]
Unigene0005957	0	0	0	1.2847	0.5565	0.0792	0.001	0.640133	9.32223	0.000789743	0.0184533	yes	--
Unigene0005958	931.937	621.164	344.609	222.671	275.707	187.423	632.57	228.601	-1.4684	0.0016416	0.0293074	yes	oncoprotein nm23 [Litopenaeus vannamei]
Unigene0005968	26.3566	15.5675	41.2187	82.2293	69.6893	82.2394	27.7143	78.0527	1.49382	0.00129236	0.0253011	yes	--
Unigene0005977	0.1481	0.0558	0.1663	1.0037	0.7194	0.3534	0.1234	0.692167	2.48778	0.000841411	0.0192292	yes	PREDICTED: FERM domain-containing protein 4A-like isoform X6 [Lingula anatina]
Unigene0005983	6.0164	5.001	5.7747	14.2422	23.8698	12.6616	5.59737	16.9245	1.5963	0.000657938	0.0163134	yes	PREDICTED: bifunctional lysine-specific demethylase and histidyl-hydroxylase NO66-like [Crassostrea gigas]
Unigene0005995	1.4039	1.0091	1.5313	4.2946	3.4402	3.3461	1.31477	3.69363	1.49023	0.00230893	0.0363873	yes	--
Unigene0006002	0	0	0	1.4675	0.1481	0.0111	0.001	0.542233	9.08277	1.55e-07	3.41e-05	yes	beta-1,3-glucan-binding protein precursor [Astacus astacus]
Unigene0006003	0	0	0.0095	3.232	0.4826	0.037	0.00316667	1.25053	8.62536	1.48e-07	3.3e-05	yes	beta-1,3-glucan binding protein [Fenneropenaeus merguiensis]
Unigene0006008	0.3102	0.1817	0.9719	4.975	3.4378	3.6411	0.487933	4.01797	3.04171	3.61e-05	0.00215686	yes	PREDICTED: SET domain-containing protein 4-like [Aplysia californica]
Unigene0006035	0	0	0.0411	0.1954	1.2088	0.3611	0.0137	0.588433	5.42463	0.00265663	0.0396794	yes	Phosphatidylinositol 3,4,5-trisphosphate 3-phosphatase and dual-specificity protein phosphatase PTEN [Habropoda laboriosa]
Unigene0006044	2.3855	1.8805	2.9762	7.3599	5.8377	9.1398	2.41407	7.4458	1.62496	0.00207955	0.0341959	yes	--
Unigene0006071	2.0136	1.286	1.4732	12.4462	10.724	7.3739	1.59093	10.1814	2.67799	5.58e-08	1.5e-05	yes	AAEL011242-PA [Aedes aegypti]
Unigene0006080	0.357	0.171	0.9001	3.067	3.3837	3.2522	0.476033	3.2343	2.76432	0.000449275	0.012825	yes	--
Unigene0006093	0	0	0	0.2898	0.7473	0.2083	0.001	0.415133	8.69743	0.000522869	0.0141516	yes	--
Unigene0006136	0.3395	0.3936	0.6748	2.1264	1.6005	4.4747	0.4693	2.73387	2.54236	0.000317448	0.0101134	yes	--
Unigene0006166	16.862	8.8309	12.7932	68.9536	42.0468	37.6336	12.8287	49.5447	1.94935	3.76e-05	0.00222428	yes	--
Unigene0006167	0	0	0	0.0395	0.0715	0.0187	0.001	0.0432333	5.43407	0.00120247	0.0243061	yes	Laminin alpha-2 chain precursor [Daphnia magna]
Unigene0006202	0	0	0.0246	5.6143	2.4005	0.2522	0.0082	2.75567	8.39256	2.09e-09	1.05e-06	yes	Fasciclin-1 precursor fasciclin i fas i fcn [Daphnia magna]
Unigene0006210	0.4205	0.197	0.432	1.6774	2.5419	1.603	0.349833	1.94077	2.47189	0.00381293	0.0497938	yes	--
Unigene0006225	0.7093	0.7983	2.1411	10.4468	3.6876	1.6166	1.21623	5.25033	2.10999	0.00214611	0.0348778	yes	lipoprotein receptor 2A [Pandalopsis japonica]
Unigene0006226	12.3151	6.6825	20.3175	43.0329	56.6827	46.9483	13.105	48.888	1.89936	0.000220704	0.00806834	yes	--
Unigene0006227	1.6277	2.8482	5.1315	60.0586	8.1071	3.994	3.20247	24.0532	2.90898	0.000532823	0.0143319	yes	PREDICTED: 1-aminocyclopropane-1-carboxylate synthase-like protein 1 isoform X2 [Lingula anatina]
Unigene0006243	0.0387	0.0326	0.0644	0.3459	0.2877	0.3424	0.0452333	0.325333	2.84646	0.000822281	0.0189662	yes	Calcium-activated chloride channel regulator 2 [Daphnia magna]
Unigene0006262	1.3741	1.3942	1.9014	5.8459	4.3021	4.5921	1.55657	4.91337	1.65834	0.000832286	0.0190987	yes	--
Unigene0006297	0	0	0.0836	0.6623	0.6557	0.4489	0.0278667	0.588967	4.40157	0.00314764	0.0442016	yes	predicted protein [Nematostella vectensis]
Unigene0006299	2.093	1.1219	2.742	6.1421	6.7772	5.9818	1.98563	6.30037	1.66584	0.00163457	0.0292634	yes	PREDICTED: nucleoporin GLE1-like [Crassostrea gigas]
Unigene0006314	123.988	165.804	135.539	65.1465	26.5449	42.7258	141.777	44.8057	-1.66187	0.000374351	0.0113851	yes	serine proteinase inhibitor [Litopenaeus vannamei]
Unigene0006334	1.5535	1.0768	2.0313	4.4601	4.3777	4.9277	1.55387	4.5885	1.56216	0.00384367	0.0499911	yes	autophagy protein 5, partial [Callinectes sapidus]
Unigene0006341	0.0685	0.3249	0.3324	1.8065	1.8009	0.8348	0.241933	1.48073	2.61363	0.0015255	0.0280738	yes	--
Unigene0006374	0.4765	0.0717	0.5034	3.3577	4.752	5.5922	0.350533	4.5673	3.70372	2.1e-06	0.000263085	yes	--
Unigene0006378	4.8233	1.113	9.8148	25.4456	24.1677	22.2359	5.25037	23.9497	2.18952	0.000989274	0.0213349	yes	--
Unigene0006384	7.0442	2.5757	8.1731	33.8067	47.7028	18.3644	5.931	33.2913	2.4888	2.91e-05	0.00182799	yes	--
Unigene0006398	2.7292	0.8218	3.3639	18.756	30.7525	15.1351	2.30497	21.5479	3.22473	1.58e-05	0.00118865	yes	--
Unigene0006410	0.2991	0	0.0922	0.986	5.604	0.63	0.130433	2.40667	4.20565	0.00106313	0.0223993	yes	--
Unigene0006438	1.7459	1.5036	2.2411	7.9445	12.5724	5.7642	1.8302	8.76037	2.25899	1.46e-05	0.00112201	yes	PREDICTED: WD repeat-containing protein 36-like isoform X2 [Lingula anatina]
Unigene0006442	25.5729	13.7036	22.9759	66.2348	59.9318	60.0675	20.7508	62.078	1.58092	0.000515591	0.0140605	yes	--
Unigene0006468	0.2186	0.3456	0.6063	4.0838	7.7296	2.8123	0.390167	4.87523	3.64331	3.86e-07	7.04e-05	yes	--
Unigene0006499	0.421	0.5324	0.8129	4.4887	9.6853	6.0636	0.588767	6.74587	3.51824	1.38e-09	7.81e-07	yes	--
Unigene0006511	0.9357	0	1.1534	1.9803	16.0243	3.5667	0.696367	7.19043	3.36816	0.00341787	0.0467457	yes	--
Unigene0006531	0.5935	0.3047	0.7948	2.7703	2.8697	2.0607	0.564333	2.5669	2.18541	0.000199288	0.00747264	yes	--
Unigene0006534	0.235	0.2476	0.4344	3.4253	3.0462	2.2696	0.305667	2.9137	3.25282	6.42e-06	0.000609219	yes	--
Unigene0006550	0	0	0	2.6142	0.8514	0.0848	0.001	1.18347	10.2088	0.00216493	0.0350344	yes	--
Unigene0006604	0.0148	0.0469	0.1987	1.227	0.719	0.3212	0.0868	0.755733	3.12211	0.00120671	0.0243479	yes	--
Unigene0006615	0.6444	0.2756	0.9022	2.1689	2.0449	1.7917	0.6074	2.00183	1.7206	0.00246846	0.0379574	yes	--
Unigene0006642	0	0	0	3.0899	0.7081	0.0498	0.001	1.2826	10.3249	4.29e-08	1.21e-05	yes	voltage-dependent non-L-type calcium channel alpha-1 subunit, partial [Cancer borealis]
Unigene0006650	0	0	0	4.4765	0.7429	0.1913	0.001	1.80357	10.8166	7.38e-11	7.19e-08	yes	PREDICTED: protein tipE [Tribolium castaneum]
Unigene0006661	15.7859	7.8462	30.9406	83.5497	46.3011	63.2367	18.1909	64.3625	1.823	0.000725531	0.0174069	yes	--
Unigene0006677	0	0	0	2.533	0.5393	0.1287	0.001	1.067	10.0593	4.63e-10	3.14e-07	yes	--
Unigene0006686	1.541	1.1812	3.3413	8.3131	7.7477	6.6019	2.02117	7.55423	1.9021	0.00181882	0.0312507	yes	--
Unigene0006687	14.0322	5.8375	15.3305	57.0388	82.4508	46.3907	11.7334	61.9601	2.40072	1.95e-06	0.000247785	yes	PREDICTED: probable 28S rRNA (cytosine-C(5))-methyltransferase [Limulus polyphemus]
Unigene0006708	0.5776	0.2435	0.9611	3.2159	8.1692	5.4231	0.594067	5.60273	3.23743	0.000465954	0.0131432	yes	--
Unigene0006712	0.0552	0.1996	0.3063	1.4854	0.7653	1.2749	0.187033	1.1752	2.65154	0.000470034	0.0132167	yes	Tenascin-R, partial [Exaiptasia pallida]
Unigene0006726	0	0	0.4053	1.092	0.795	5.8578	0.1351	2.5816	4.25617	0.00325144	0.0451883	yes	--
Unigene0006731	0.1571	0.0237	0.4565	0.8797	0.5291	3.3535	0.212433	1.58743	2.90161	0.00364665	0.0484313	yes	--
Unigene0006732	0	0	0	0.7941	1.5443	3.7045	0.001	2.0143	10.9761	8.93e-06	0.000793933	yes	--
Unigene0006769	197.275	141.045	190.384	494.187	897.823	396.212	176.235	596.074	1.75799	0.000143931	0.00596953	yes	--
Unigene0006770	0	0	0	5.0456	1.4522	0.0723	0.001	2.19003	11.0967	6.76e-06	0.000635927	yes	--
Unigene0006781	18.3842	8.7197	30.8626	67.3203	59.5555	66.9393	19.3222	64.605	1.74139	0.000452612	0.0128641	yes	PREDICTED: phosphatidylinositol-binding clathrin assembly protein LAP isoform X14 [Diachasma alloeum]
Unigene0006797	0.4236	0.3515	1.5997	2.0864	4.3226	5.0284	0.7916	3.81247	2.26788	0.000961464	0.0210354	yes	--
Unigene0006801	2.5941	10.1006	11.5906	41.4919	56.2484	12.36	8.0951	36.7001	2.18066	0.00184517	0.031472	yes	--
Unigene0006855	0	0	0	1.4031	1.6206	0.6916	0.001	1.23843	10.2743	0.00119856	0.0242413	yes	--
Unigene0006896	0	0	0	0.3943	0.1579	0.0095	0.001	0.187233	7.54869	2.66e-05	0.00170704	yes	Hemicentin-1 [Daphnia magna]
Unigene0006910	2.7298	1.2071	2.5412	9.0201	12.3917	11.0812	2.15937	10.831	2.32649	1.93e-05	0.00136101	yes	--
Unigene0006917	32.981	40.8596	38.5464	4.5974	2.9712	13.9117	37.4623	7.1601	-2.38739	8.14e-05	0.00393967	yes	Kazal-type protease inhibitor [Eriocheir sinensis]
Unigene0006924	1.6642	1.165	3.5261	5.6509	6.261	5.9438	2.11843	5.9519	1.49035	0.00311417	0.0439709	yes	PREDICTED: probable cation-transporting ATPase 13A3 isoform X1 [Microplitis demolitor]
Unigene0006926	0	0.0724	0.3808	1.6599	2.6144	0.8678	0.151067	1.71403	3.50414	0.00366706	0.0485829	yes	--
Unigene0006984	0	0.2455	0	5.6871	3.9413	0	0.0818333	3.20947	5.2935	0.00367223	0.0486082	yes	--
Unigene0006990	0.5921	0.026	1.7789	3.6328	9.4388	7.5725	0.799	6.88137	3.10643	0.00114705	0.0235227	yes	--
Unigene0006992	9.8858	11.8441	14.4615	39.8718	29.9082	30.3798	12.0638	33.3866	1.46858	0.000661433	0.0163134	yes	PREDICTED: bcl-2-like protein 1 [Vollenhovia emeryi]
Unigene0007018	2.0939	1.5738	2.5133	14.4179	9.0356	8.0228	2.06033	10.4921	2.34835	2.27e-06	0.000279975	yes	phospholipid-hydroperoxide glutathione peroxidase [Scylla paramamosain]
Unigene0007027	1125.86	1143.3	936.75	333.516	328.246	483.724	1068.64	381.829	-1.48477	0.000368045	0.0112608	yes	PREDICTED: sortilin-related receptor-like [Aplysia californica]
Unigene0007041	0	0.0343	0.0601	0.1311	0.3981	0.646	0.0314667	0.391733	3.63798	0.00273409	0.0403003	yes	PREDICTED: inactive hydroxysteroid dehydrogenase-like protein 1 [Parasteatoda tepidariorum]
Unigene0007067	0.0923	0.0973	0	0.6258	0.9	0.6252	0.0632	0.717	3.50398	0.00108443	0.0226961	yes	--
Unigene0007083	3.03	2.7872	3.4147	8.6201	14.5506	7.5006	3.0773	10.2238	1.73219	0.000428844	0.0124332	yes	PREDICTED: transducin beta-like protein 3 [Limulus polyphemus]
Unigene0007104	6.4833	10.5184	16.6539	2.2814	1.8019	4.7688	11.2185	2.9507	-1.92675	0.000595981	0.0153717	yes	PREDICTED: PDZ and LIM domain protein Zasp-like [Ceratosolen solmsi marchali]
Unigene0007119	33.8211	29.656	41.4865	112.246	83.429	84.4431	34.9879	93.3728	1.41615	0.000790754	0.0184673	yes	--
Unigene0007124	6.0055	6.2586	5.6537	17.4612	32.016	12.6188	5.9726	20.6987	1.79311	0.000152374	0.00622746	yes	PREDICTED: NHP2-like protein 1 [Lingula anatina]
Unigene0007125	54.8952	32.3763	19.8377	150.708	167.357	61.1225	35.7031	126.396	1.82383	0.00080303	0.018629	yes	--
Unigene0007129	3.0281	1.7408	6.7438	37.3594	76.6831	35.9735	3.83757	50.0053	3.70382	1.84e-08	6.43e-06	yes	--
Unigene0007209	0.0081	0	0.3436	1.1069	0.4981	3.3116	0.117233	1.63887	3.80524	0.00348502	0.0471802	yes	--
Unigene0007218	0	0.0391	0	0.6652	0.1596	0.0669	0.0130333	0.297233	4.51132	0.00217124	0.0350792	yes	Growth/differentiation factor 3-like protein [Daphnia magna]
Unigene0007237	1.0616	0.4444	0.5151	6.0508	4.0581	1.7163	0.6737	3.94173	2.54865	2.22e-05	0.00150454	yes	PREDICTED: transient receptor potential cation channel subfamily A member 1 homolog isoform X2 [Lingula anatina]
Unigene0007239	0	0.0398	0	8.81	1.5404	0.0852	0.0132667	3.47853	8.03453	7.85e-07	0.000123454	yes	nicotinic acetylcholine receptor subunit alpha 10 [Pandalopsis japonica]
Unigene0007250	26.7039	27.9267	22.602	87.0372	112.901	58.417	25.7442	86.1184	1.74207	7.64e-05	0.00379179	yes	PREDICTED: proliferation-associated protein 2G4 isoform X2 [Cimex lectularius]
Unigene0007289	0	0	0	0.1976	0.0466	0.0696	0.001	0.1046	6.70874	0.00379228	0.0496354	yes	PREDICTED: probable 4-coumarate--CoA ligase 1 [Amphimedon queenslandica]
Unigene0007305	36.4391	49.5309	56.2628	157.05	118.75	76.086	47.4109	117.295	1.30685	0.00357074	0.04788	yes	--
Unigene0007329	15.5443	5.7679	21.8523	35.915	54.2452	52.0641	14.3882	47.4081	1.72025	0.00185106	0.0314749	yes	--
Unigene0007332	0	0	0.0593	0.5167	1.279	0.6368	0.0197667	0.810833	5.35826	0.0014077	0.0267295	yes	--
Unigene0007340	1.8771	2.2907	5.1753	8.9987	11.3454	13.4973	3.11437	11.2805	1.85682	0.00176573	0.0306336	yes	--
Unigene0007341	13.6658	6.2397	13.7827	59.0661	84.3499	42.9952	11.2294	62.1371	2.46817	7.29e-07	0.000116636	yes	Nucleolar kke/d repeat protein [Daphnia magna]
Unigene0007367	0	0	0	0.1389	0.1487	0.1203	0.001	0.135967	7.08711	1.33e-06	0.000187323	yes	PREDICTED: roundabout homolog 2 isoform X2 [Tribolium castaneum]
Unigene0007373	0.228	0.1442	0.8219	0.3507	2.0255	8.8496	0.398033	3.74193	3.23282	0.00227281	0.0360502	yes	PREDICTED: sorbitol dehydrogenase-like [Lingula anatina]
Unigene0007380	7.2754	4.0706	11.4586	31.3389	29.466	22.7645	7.60153	27.8565	1.87365	0.000104921	0.00477572	yes	--
Unigene0007382	0	0	0	0.4302	1.9015	0.303	0.001	0.878233	9.77846	0.00222469	0.0355767	yes	--
Unigene0007383	0.5968	0.3565	0.7724	6.1579	4.108	2.6941	0.575233	4.32	2.90881	2.36e-07	4.81e-05	yes	--
Unigene0007386	4.6237	2.0257	6.5205	13.589	12.2636	15.2236	4.38997	13.6921	1.64106	0.00142452	0.0269461	yes	--
Unigene0007396	0	0	0	3.3779	0.6327	0.045	0.001	1.35187	10.4007	3.53e-08	1.05e-05	yes	--
Unigene0007399	0	0	0.0817	1.7053	0.374	0.2394	0.0272333	0.7729	4.82684	0.000347903	0.0107738	yes	--
Unigene0007404	2.4329	1.0512	3.6883	8.7733	11.5502	8.087	2.3908	9.47017	1.9859	0.000127209	0.00545791	yes	PREDICTED: zinc finger matrin-type protein CG9776 [Acyrthosiphon pisum]
Unigene0007406	0	0.3234	0.3723	59.8635	9.1454	3.1163	0.2319	24.0417	6.69589	7.63e-08	1.92e-05	yes	nicotinic acetylcholine receptor subunit alpha 10 [Pandalopsis japonica]
Unigene0007439	11729.4	7665.83	6139.81	3384.86	4144.22	3160.36	8511.68	3563.15	-1.25629	0.00348535	0.0471802	yes	elongation factor 1-alpha [Marsupenaeus japonicus]
Unigene0007445	0	0	0	0.0625	0.0884	0.1321	0.001	0.0943333	6.5597	0.00327527	0.0454208	yes	GH19648 [Drosophila grimshawi]
Unigene0007459	9.8212	4.7421	13.4558	36.8254	50.1792	32.7079	9.3397	39.9042	2.09509	2.14e-05	0.00146739	yes	--
Unigene0007461	9302.91	8730.26	5999.47	2790	2018.79	1671.31	8010.88	2160.03	-1.89091	1.48e-05	0.00113317	yes	crustin-like antimicrobial peptide [Fenneropenaeus chinensis]
Unigene0007462	0	0	0.0878	0.9046	0.5597	0.7717	0.0292667	0.745333	4.67056	0.00119495	0.0241868	yes	--
Unigene0007465	4.0605	5.2114	9.2631	26.7243	45.4232	24.8917	6.17833	32.3464	2.38832	9.67e-06	0.000842197	yes	PREDICTED: activator of basal transcription 1-like [Lingula anatina]
Unigene0007484	9.3269	6.2182	9.8959	31.6017	32.2225	23.315	8.48033	29.0464	1.77617	0.000287955	0.00954021	yes	--
Unigene0007486	0.5782	0.3179	0.3254	2.5047	3.7379	1.6568	0.407167	2.63313	2.69309	4.77e-05	0.00267256	yes	PREDICTED: diphthamide biosynthesis protein 7 [Harpegnathos saltator]
Unigene0007492	1.986	1.1568	2.7056	15.5642	6.5864	14.1786	1.94947	12.1097	2.63502	1.06e-05	0.00089802	yes	--
Unigene0007501	37.677	15.9479	30.3282	215.799	356.67	136.411	27.9844	236.293	3.07788	6.19e-09	2.59e-06	yes	--
Unigene0007538	0	0	0.0406	1.8583	0.2688	0.0991	0.0135333	0.742067	5.77696	9.12e-05	0.0042761	yes	--
Unigene0007540	0	0	0.0668	0.2646	2.6196	0.6521	0.0222667	1.17877	5.72625	0.00149037	0.0277006	yes	--
Unigene0007565	9.9085	9.8609	14.5409	28.6564	30.1991	32.2842	11.4368	30.3799	1.40944	0.000969242	0.0211369	yes	BUD31 homolog [Lepeophtheirus salmonis]
Unigene0007574	8.433	2.5568	15.1644	29.705	38.3326	42.759	8.71807	36.9322	2.0828	0.00188193	0.0318583	yes	--
Unigene0007577	1.5008	0.666	1.1845	6.1916	8.6173	5.3164	1.1171	6.70843	2.58622	1.7e-06	0.00022759	yes	--
Unigene0007617	0.0669	0.0352	0.0773	0.5512	0.4396	0.468	0.0598	0.486267	3.02353	0.00152082	0.0280224	yes	--
Unigene0007629	0.6874	0.378	1.1881	2.8465	2.4117	3.6427	0.751167	2.96697	1.98178	0.00219737	0.0352785	yes	--
Unigene0007636	0	0	0	0.2222	0.2978	0.1597	0.001	0.226567	7.82379	0.00145368	0.0272332	yes	PREDICTED: techylectin-5B [Limulus polyphemus]
Unigene0007696	0	0	0.1054	2.987	0.3102	0.1544	0.0351333	1.15053	5.03332	0.00126182	0.0249209	yes	hypothetical protein OCBIM_22007169mg [Octopus bimaculoides]
Unigene0007703	0	0	0	2.4059	0.286	0.0335	0.001	0.908467	9.82729	2.33e-05	0.00156213	yes	PREDICTED: low-density lipoprotein receptor-related protein 11 [Orussus abietinus]
Unigene0007709	0	0	0	0.6419	3.1777	0.5274	0.001	1.449	10.5008	0.000477161	0.0133418	yes	--
Unigene0007716	2.3552	1.206	4.425	11.1209	11.6966	9.495	2.66207	10.7708	2.01651	0.000224766	0.00817203	yes	hypothetical protein OCBIM_22020465mg, partial [Octopus bimaculoides]
Unigene0007720	0.1111	0.1171	0.3081	2.9304	2.0651	0.5517	0.178767	1.84907	3.37065	0.00178045	0.0307684	yes	--
Unigene0007754	0.1126	0.1187	0.0521	1.1963	0.9189	1.2708	0.0944667	1.12867	3.57867	0.00163738	0.0292904	yes	--
Unigene0007765	0.1231	0.3892	0.6258	2.8856	4.6313	1.5558	0.379367	3.02423	2.9949	0.00123096	0.0245495	yes	--
Unigene0007786	4.1763	0.712	0.1136	0	0	0.1663	1.6673	0.0554333	-4.91062	0.003631	0.0482977	yes	strongly chitin-binding protein-1 [Procambarus clarkii]
Unigene0007793	0	0	0	0.7949	0.0197	0.0196	0.001	0.278067	8.11929	0.000660086	0.0163134	yes	--
Unigene0007808	13.719	7.2044	19.1342	31.9374	43.8149	59.0355	13.3525	44.9293	1.75054	0.000965041	0.0210913	yes	--
Unigene0007822	8.9573	7.7432	14.667	25.7944	27.1359	26.8661	10.4558	26.5988	1.34705	0.00261758	0.0392926	yes	High mobility group protein 20A [Zootermopsis nevadensis]
Unigene0007864	0	0	0	9.99	1.6664	0.0897	0.001	3.91537	11.9349	1.03e-07	2.45e-05	yes	asparagine-rich antigen [Plasmodium falciparum 3D7]
Unigene0007877	4.8154	2.0249	6.385	15.9104	18.1686	18.0038	4.40843	17.3609	1.97751	0.000296499	0.00970797	yes	--
Unigene0007883	9.6171	2.6481	11.4534	32.8786	47.2874	32.8515	7.9062	37.6725	2.25246	0.000302029	0.0098177	yes	--
Unigene0007886	9.4712	3.153	8.83	23.7738	27.1349	16.3016	7.1514	22.4034	1.64742	0.00166646	0.0296566	yes	--
Unigene0007919	0	0	0.0752	4.9742	0.811	0.2202	0.0250667	2.0018	6.31938	6.79e-05	0.00344739	yes	--
Unigene0007940	1.7149	0.8086	2.2361	5.6613	8.4382	4.9476	1.58653	6.34903	2.00066	6.42e-05	0.00330443	yes	PREDICTED: midasin [Neodiprion lecontei]
Unigene0007960	0.1553	0.2455	0.5741	3.1848	1.9707	2.1726	0.324967	2.4427	2.91011	0.00249172	0.0381057	yes	--
Unigene0007985	0.0256	0	0	1.0559	0.2977	0.0539	0.00853333	0.469167	5.78085	3.81e-05	0.00224529	yes	PREDICTED: girdin-like isoform X2 [Lingula anatina]
Unigene0008012	0	0	0.3813	1.0827	2.5552	2.4823	0.1271	2.04007	4.00458	0.00115422	0.0235754	yes	--
Unigene0008016	2.5984	2.1332	6.5741	19.6802	11.626	9.1898	3.76857	13.4987	1.84073	0.000676071	0.0165392	yes	PREDICTED: uncharacterized protein LOC107265132 isoform X3 [Cephus cinctus]
Unigene0008024	1.3264	1.7658	1.4843	8.4386	6.4558	4.8529	1.5255	6.58243	2.10934	0.0021954	0.0352721	yes	--
Unigene0008053	0	0	0	0.2348	0.1937	0.3376	0.001	0.255367	7.99643	0.00117114	0.0238558	yes	--
Unigene0008074	75.646	98.1468	123.714	349.128	253.333	186.02	99.1689	262.827	1.40616	0.0014578	0.0272648	yes	PREDICTED: EF-hand domain-containing protein D2 homolog [Acyrthosiphon pisum]
Unigene0008104	0.597	0.9107	1.0166	2.6241	3.9739	3.5599	0.841433	3.38597	2.00865	0.000796278	0.0185672	yes	--
Unigene0008113	0	0	0	3.7146	0.4501	0.064	0.001	1.40957	10.461	4.67e-05	0.00262342	yes	--
Unigene0008116	0.933	0.9834	1.6101	9.2507	11.4482	8.0304	1.1755	9.57643	3.02621	7.69e-06	0.000702992	yes	--
Unigene0008117	2.2064	1.757	4.3191	13.9167	9.7164	7.7402	2.76083	10.4578	1.9214	0.00020299	0.00756448	yes	PREDICTED: Y+L amino acid transporter 2 [Monomorium pharaonis]
Unigene0008133	6.5583	2.5609	8.2872	28.7927	20.7037	23.7042	5.80213	24.4002	2.07224	0.000131002	0.00556733	yes	--
Unigene0008161	34.413	26.8303	46.1745	101.292	90.6114	109.039	35.8059	100.314	1.48626	0.000480175	0.0133775	yes	Beta-parvin [Zootermopsis nevadensis]
Unigene0008174	1.0586	0.3223	0.6089	3.4123	5.044	3.4192	0.663267	3.9585	2.57729	3.81e-05	0.00224529	yes	--
Unigene0008178	0.3473	0.3137	0.4931	8.0054	1.6531	1.0078	0.3847	3.55543	3.20822	8.06e-05	0.00391697	yes	--
Unigene0008180	0.5775	0.2323	0.5269	4.7931	3.3895	2.4902	0.445567	3.5576	2.99719	5.74e-07	9.74e-05	yes	--
Unigene0008188	9.5631	8.5226	11.5219	33.4452	27.3014	24.837	9.8692	28.5279	1.53137	0.000661091	0.0163134	yes	--
Unigene0008189	0.0145	0.0408	0	1.905	0.4207	0.1265	0.0184333	0.8174	5.47065	7.32e-06	0.000680549	yes	PREDICTED: cerebellar degeneration-related protein 2-like isoform X1 [Bombyx mori]
Unigene0008190	4.5813	1.74	6.3336	14.5739	13.1279	12.6438	4.2183	13.4485	1.67272	0.0013346	0.0257233	yes	Fatty-acid amide hydrolase 2-A [Daphnia magna]
Unigene0008195	40.3429	17.7274	52.6467	95.6253	104.626	122.836	36.9057	107.696	1.54505	0.00122327	0.0245065	yes	PREDICTED: collagen alpha-1(XV) chain isoform X5 [Drosophila eugracilis]
Unigene0008219	0.1428	0.4516	0.3301	2.7378	2.0501	0.9455	0.308167	1.91113	2.63265	0.00119144	0.0241485	yes	--
Unigene0008233	0	0.0413	0.1449	0.8037	0.5151	0.5129	0.0620667	0.610567	3.29826	0.00358752	0.0479975	yes	--
Unigene0008263	50.2204	71.8203	43.9602	25.6143	14.3158	24.7263	55.3336	21.5521	-1.36033	0.00272956	0.0402743	yes	PREDICTED: guanine deaminase-like [Lingula anatina]
Unigene0008277	1.8573	1.2453	3.1806	5.4908	6.3471	5.2709	2.0944	5.70293	1.44517	0.00320625	0.0447774	yes	SURP and G-patch domain-containing protein 1 [Trachymyrmex zeteki]
Unigene0008285	0	0.0511	0.1791	0.6032	0.7246	1.2681	0.0767333	0.8653	3.49528	0.00194044	0.0325293	yes	--
Unigene0008333	3.5921	2.9972	6.8766	12.3574	12.7555	17.7685	4.48863	14.2938	1.67104	0.00109279	0.0227884	yes	PREDICTED: protein TSSC1-like [Lingula anatina]
Unigene0008367	2.31	0.913	2.912	6.9422	11.0903	6.3748	2.045	8.13577	1.99218	0.00132796	0.0256174	yes	--
Unigene0008387	0.0138	0.087	0	1.1386	0.3367	0.1738	0.0336	0.5497	4.03211	0.000656611	0.0163104	yes	SET and MYND domain-containing protein 4 [Zootermopsis nevadensis]
Unigene0008406	1.6304	0.9588	2.5339	6.2145	5.0237	4.7891	1.7077	5.34243	1.64544	0.00261316	0.0392789	yes	PREDICTED: peptidyl-prolyl cis-trans isomerase CWC27 homolog [Pogonomyrmex barbatus]
Unigene0008457	0.3415	0.7648	1.6573	4.3779	5.6888	5.8574	0.9212	5.30803	2.52659	0.000754163	0.0178867	yes	--
Unigene0008461	3.575	0.7453	9.0431	19.3408	20.516	23.9049	4.45447	21.2539	2.2544	0.00182505	0.0313294	yes	--
Unigene0008478	0	0	0.1585	4.2704	1.5233	0.2786	0.0528333	2.0241	5.25969	0.000164521	0.0064986	yes	--
Unigene0008484	4.8827	4.4109	7.4747	16.8319	10.725	17.0924	5.58943	14.8831	1.4129	0.00343238	0.0468371	yes	Solute carrier family 35 member B1 [Daphnia magna]
Unigene0008507	0	0	0	4.3651	1.0341	0.0615	0.001	1.82023	10.8299	2.49e-07	5.03e-05	yes	frequenin [Procambarus clarkii]
Unigene0008516	3.1385	1.6662	3.8661	8.21	6.863	10.8978	2.89027	8.65693	1.58265	0.00157775	0.0286354	yes	--
Unigene0008531	1.8922	1.8338	3.8804	15.2162	7.5521	9.3854	2.53547	10.7179	2.0797	0.000106822	0.00482579	yes	--
Unigene0008534	8.0559	3.4573	7.9127	21.226	18.1624	16.5979	6.4753	18.6621	1.52709	0.00207259	0.0341566	yes	--
Unigene0008540	1.2893	0.7629	2.572	8.4843	13.1452	11.7622	1.5414	11.1306	2.85221	2.63e-06	0.000310549	yes	--
Unigene0008553	3.962	3.0237	5.7702	11.5714	11.1853	11.3337	4.25197	11.3635	1.4182	0.00129406	0.0253117	yes	--
Unigene0008571	0	0	0	1.6148	0.0975	0.0728	0.001	0.595033	9.21683	0.000454086	0.0128815	yes	--
Unigene0008573	0	0	0	1.6152	0.3671	0.325	0.001	0.7691	9.58703	2.53e-06	0.000304452	yes	--
Unigene0008575	0	0	0	4.7581	0.4206	0.1047	0.001	1.76113	10.7823	0.00231274	0.0363873	yes	--
Unigene0008577	5.3384	3.0091	9.0045	18.1959	16.0846	16.348	5.784	16.8762	1.54485	0.0014228	0.026925	yes	--
Unigene0008600	0	0	0	1.7612	0.4557	0.0395	0.001	0.752133	9.55484	1.18e-06	0.000171167	yes	--
Unigene0008606	0	0	0.1241	0.8524	0.5477	0.606	0.0413667	0.6687	4.01482	0.00132539	0.0255898	yes	estrogen sulfotransferase [Scylla olivacea]
Unigene0008611	0.2695	0.1136	0.2492	1.0268	1.3685	2.2874	0.210767	1.5609	2.88866	0.00304168	0.0432536	yes	--
Unigene0008631	0.3071	0.2805	0.3785	2.0397	3.3409	1.9776	0.322033	2.45273	2.92911	3.18e-05	0.00195601	yes	PREDICTED: RNA-directed DNA polymerase from mobile element jockey-like [Strongylocentrotus purpuratus]
Unigene0008648	0.153	0.1792	0.8331	2.4416	3.4533	2.2106	0.388433	2.70183	2.7982	0.000392211	0.0116505	yes	PREDICTED: pancreatic triacylglycerol lipase-like isoform X1 [Plutella xylostella]
Unigene0008655	0.0601	0	0	0.9253	0.9816	0.7602	0.0200333	0.889033	5.47176	0.000433138	0.0124609	yes	--
Unigene0008658	0.5746	0.2019	0.5311	4.2092	4.3409	6.9161	0.435867	5.1554	3.56413	5.93e-05	0.00316366	yes	--
Unigene0008670	0	0	0	9.145	0.9935	0	0.001	3.3795	11.7226	4.96e-05	0.00274936	yes	--
Unigene0008683	2.749	2.8313	5.2178	13.2128	7.5717	8.9163	3.59937	9.90027	1.45972	0.00217815	0.0351715	yes	PREDICTED: disco-interacting protein 2 isoform X2 [Tribolium castaneum]
Unigene0008690	4.1482	3.1081	6.4027	13.4558	13.557	14.5712	4.553	13.8613	1.60618	0.000835639	0.0191479	yes	--
Unigene0008726	0	0	0	0.2776	0.1249	0.622	0.001	0.3415	8.41574	0.00176191	0.030624	yes	--
Unigene0008732	0	0.022	0.0965	9.559	1.2436	0.2389	0.0395	3.6805	6.54191	1.74e-06	0.000230511	yes	PREDICTED: retinal homeobox protein Rx2 [Dufourea novaeangliae]
Unigene0008739	9.8077	10.2546	11.9507	31.2115	31.5018	21.3699	10.671	28.0277	1.39316	0.00208153	0.0341959	yes	PREDICTED: DNA replication complex GINS protein PSF3-like [Crassostrea gigas]
Unigene0008745	0.295	0.6885	0.3701	2.4931	4.2508	8.6748	0.4512	5.13957	3.50981	1.44e-07	3.24e-05	yes	--
Unigene0008772	101.017	60.399	121.955	389.189	323.38	277.876	94.4573	330.149	1.80538	5.27e-05	0.00287364	yes	--
Unigene0008784	6.0433	3.1361	9.1364	16.9098	16.3856	19.22	6.10527	17.5051	1.51965	0.00184881	0.0314749	yes	PREDICTED: protein ST7 homolog [Neodiprion lecontei]
Unigene0008811	14.7663	21.9585	24.4339	71.8586	53.9779	48.2557	20.3862	58.0307	1.50922	0.000684065	0.016671	yes	--
Unigene0008861	1.9416	12.6846	1.6523	0.6217	0.6295	0.859	5.42617	0.7034	-2.94752	0.000181465	0.00699515	yes	myosin heavy chain type 1 [Litopenaeus vannamei]
Unigene0008879	1.6863	1.1225	2.8443	5.6351	9.8705	8.4399	1.88437	7.98183	2.08264	0.000672587	0.016472	yes	--
Unigene0008889	0	0	0	6.2725	1.6937	0	0.001	2.6554	11.3747	0.000245316	0.00862237	yes	--
Unigene0008890	0	0	0	2.8868	0.1823	0.1452	0.001	1.07143	10.0653	0.000183993	0.00706828	yes	--
Unigene0008901	0	0	0	0.4209	0.1661	0.1128	0.001	0.233267	7.86584	3.84e-06	0.000413726	yes	PREDICTED: uncharacterized protein LOC105286221 [Cerapachys biroi]
Unigene0008907	25.8286	25.4572	29.3023	67.2894	84.6123	63.5552	26.8627	71.819	1.41876	0.000624584	0.0157884	yes	PREDICTED: splicing factor 3B subunit 2-like [Priapulus caudatus]
Unigene0008916	5.4778	3.5335	7.8245	39.3919	27.7716	25.4377	5.61193	30.8671	2.4595	9.9e-07	0.000149798	yes	--
Unigene0008931	0	0	0	4.639	0.8824	0.0222	0.001	1.84787	10.8516	3.06e-07	5.86e-05	yes	--
Unigene0008990	0	0.0233	0.0204	4.5521	0.5212	0.2396	0.0145667	1.77097	6.92572	2.4e-07	4.87e-05	yes	Ectonucleotide pyrophosphatase/phosphodiesterase family member [Daphnia magna]
Unigene0008995	0.5362	0.0514	0.0225	0	0	0	0.203367	0.001	-7.66794	0.00115181	0.0235754	yes	Protein CBR-CLEC-223 [Caenorhabditis briggsae]
Unigene0009012	3.3399	2.1897	5.376	11.1005	9.7699	11.0987	3.6352	10.6564	1.55161	0.0011266	0.0232338	yes	PREDICTED: galactosylgalactosylxylosylprotein 3-beta-glucuronosyltransferase P [Microplitis demolitor]
Unigene0009013	8.5079	4.9519	8.2466	24.1175	33.8187	15.0751	7.23547	24.3371	1.75	0.000841855	0.0192296	yes	AAEL000046-PA [Aedes aegypti]
Unigene0009046	0	0	0	23.8608	2.3122	0.1959	0.001	8.78963	13.1016	1.82e-10	1.51e-07	yes	--
Unigene0009053	0.2677	0.2116	0.5568	2.0101	3.1247	1.2385	0.345367	2.12443	2.62088	0.0015249	0.0280738	yes	androgenic gland hormone-like protein [Macrobrachium rosenbergii]
Unigene0009064	2.6249	1.2137	3.3659	14.4535	18.9925	10.8702	2.4015	14.7721	2.62086	2.57e-06	0.000306974	yes	DPH3-like protein, partial [Stegodyphus mimosarum]
Unigene0009066	0	0	0.1725	1.0025	0.7331	1.0108	0.0575	0.915467	3.99287	0.0013559	0.0259773	yes	--
Unigene0009091	0.0208	0.0055	0.0096	0.5164	0.0967	0.0939	0.0119667	0.235667	4.29965	2.49e-05	0.00164051	yes	Apolipophorins [Daphnia magna]
Unigene0009101	0.5881	2.1694	331.637	0.2872	2.0439	0.7964	111.465	1.0425	-6.7404	8.24e-05	0.00397054	yes	daphnid bacterial-ribosomal-RNA-like, possible HGT [Daphnia magna]
Unigene0009111	2.9319	3.394	217.692	1.3733	5.0404	2.7048	74.6725	3.0395	-4.61867	0.000258867	0.00891957	yes	daphnid bacterial-ribosomal-RNA-like, possible HGT [Daphnia magna]
Unigene0009129	0.2792	6.1804	989.338	0.5114	3.7975	3.5924	331.933	2.63377	-6.97762	0.000160569	0.00639366	yes	daphnid bacterial-ribosomal-RNA-like, possible HGT, partial [Daphnia magna]
Unigene0009132	0.0573	0	0.2119	0.1259	24.1589	0.0517	0.0897333	8.11217	6.4983	0.000762178	0.0180106	yes	Cell wall-associated hydrolase [Trichuris trichiura]
Unigene0009151	0.0491	0	0	2.6074	0.6454	0.133	0.0163667	1.1286	6.10763	6.05e-05	0.00320411	yes	--
Unigene0009226	7.6866	7.6358	8.9264	17.8815	23.0492	22.0895	8.08293	21.0067	1.3779	0.00171574	0.0301698	yes	COP9 signalosome complex subunit 4 [Zootermopsis nevadensis]
Unigene0009233	0	0	0	3.677	0.0479	0.1431	0.001	1.28933	10.3324	0.000850931	0.0193973	yes	--
Unigene0009264	0	0	0.5175	1.6405	3.5529	2.5902	0.1725	2.59453	3.91081	0.00166402	0.029625	yes	--
Unigene0009269	0	0	0	0	18.3494	0	0.001	6.11647	12.5785	0.0022978	0.0362523	yes	hypothetical protein [Daphnia magna]
Unigene0009285	0.0512	0.0216	0	3.4118	0.4831	0.1526	0.0242667	1.34917	5.79695	5.51e-06	0.000548796	yes	sterile-alpha and armadillo motif containing protein [Marsupenaeus japonicus]
Unigene0009299	0	0	0	5.8315	0.9279	0.2567	0.001	2.3387	11.1915	1.14e-05	0.000937133	yes	--
Unigene0009317	0	0.6912	0.4715	16.5755	1.7177	8.8152	0.387567	9.03613	4.54319	2.93e-05	0.00183772	yes	--
Unigene0009362	7.9628	3.3446	10.2299	40.7917	34.9606	27.1375	7.1791	34.2966	2.25619	1.08e-05	0.000902185	yes	--
Unigene0009372	3.9556	2.6008	6.4078	12.4279	13.9979	12.5022	4.3214	12.976	1.58628	0.00103573	0.0220659	yes	--
Unigene0009398	24.5313	69.0333	46.173	4.7835	2.6722	7.1843	46.5792	4.88	-3.25473	1.67e-08	5.89e-06	yes	alpha-2-macroglobulin [Litopenaeus vannamei]
Unigene0009425	0.1133	0	0.2094	1.5352	0.5648	1.5851	0.107567	1.22837	3.51344	0.00316376	0.0443545	yes	--
Unigene0009446	0.5391	0	1.4328	5.2329	12.0968	5.2927	0.6573	7.5408	3.52009	0.000508329	0.0139434	yes	--
Unigene0009454	0	0.0882	0.0773	1.1644	0.8343	1.6615	0.0551667	1.22007	4.46702	0.00125117	0.0248311	yes	--
Unigene0009490	40.1532	18.4478	62.0683	137.74	114.913	117.885	40.2231	123.513	1.61856	0.000953233	0.0209613	yes	darkener of apricot-like protein, partial [Daphnia pulex]
Unigene0009506	0.1042	0.1525	0.107	2.3494	0.572	0.209	0.121233	1.04347	3.10553	0.000393104	0.0116689	yes	A-kinase anchor protein [Cerapachys biroi]
Unigene0009519	0	0	0.6524	3.4252	3.9989	1.3539	0.217467	2.926	3.75006	0.00360193	0.0481104	yes	--
Unigene0009538	0.2248	0.0858	0.4228	1.2722	1.0051	0.8364	0.244467	1.0379	2.08596	0.0017532	0.0305269	yes	PREDICTED: sestrin homolog isoform X5 [Halyomorpha halys]
Unigene0009539	4.4536	5.7242	8.5354	13.6077	29.7413	22.947	6.23773	22.0987	1.82487	0.00355934	0.0478158	yes	--
Unigene0009550	0	0	0	0.1504	8.8225	0.0741	0.001	3.01567	11.5583	4.14e-05	0.00239898	yes	daphnid bacterial-ribosomal-RNA-like, possible HGT, partial [Daphnia magna]
Unigene0009568	301.689	190.479	266.015	114.54	113.174	89.6355	252.728	105.783	-1.25647	0.00324069	0.0450532	yes	CHK1 checkpoint [Echinococcus multilocularis]
Unigene0009577	0	0	0	3.109	0.675	0.6722	0.001	1.4854	10.5366	7.2e-05	0.00360941	yes	--
Unigene0009604	0.6883	0.5673	1.0278	5.4755	2.5441	1.5534	0.761133	3.191	2.06779	0.000957249	0.0209981	yes	PREDICTED: protein unc-119 homolog B-like [Limulus polyphemus]
Unigene0009626	1.2777	1.5123	2.0352	4.5073	5.7206	6.4771	1.6084	5.56833	1.79162	0.00137295	0.0262365	yes	--
Unigene0009652	0.5531	0.3661	0.8562	2.4408	2.8341	1.7188	0.5918	2.33123	1.97791	0.00054461	0.014538	yes	PREDICTED: methionine synthase-like [Crassostrea gigas]
Unigene0009693	29.3549	9.1209	26.73	85.2173	57.6912	66.7208	21.7353	69.8764	1.68477	0.000751164	0.017843	yes	PREDICTED: transforming acidic coiled-coil-containing protein 3-like isoform X1 [Priapulus caudatus]
Unigene0009720	0.5938	0.6259	1.0125	4.4857	5.1446	3.9672	0.744067	4.5325	2.6068	5.05e-06	0.000511306	yes	--
Unigene0009739	3.6899	3.8275	4.7037	14.7537	12.8179	14.5695	4.0737	14.047	1.78585	0.000199795	0.00747264	yes	PREDICTED: MIT domain-containing protein 1-like [Limulus polyphemus]
Unigene0009747	0.8126	1.0053	1.633	5.5128	11.2426	5.5178	1.1503	7.4244	2.69026	5.23e-05	0.00286274	yes	Ribosomal RNA-processing protein 7 A [Daphnia magna]
Unigene0009759	0.0228	0.012	0	1.5507	0.4282	0.1747	0.0116	0.717867	5.95152	3.41e-07	6.36e-05	yes	PREDICTED: breast cancer anti-estrogen resistance protein 3 isoform X3 [Tribolium castaneum]
Unigene0009762	7.0349	4.5192	12.9448	42.9723	76.2328	27.7631	8.1663	48.9894	2.58472	7.34e-06	0.000680644	yes	--
Unigene0009764	7.6677	4.0868	12.9908	44.6663	39.3912	26.3404	8.24843	36.7993	2.15749	2.51e-05	0.00164512	yes	--
Unigene0009771	0	0	0	0.5339	0.0546	0	0.001	0.196167	7.61594	0.000511945	0.0139912	yes	A disintegrin and metalloproteinase with thrombospondin motifs 6 [Daphnia magna]
Unigene0009785	0.0594	0	0.1098	1.1751	0.8887	1.2068	0.0564	1.0902	4.27275	6.07e-05	0.0032089	yes	--
Unigene0009799	0	0	0	0.1405	0.0248	0.0619	0.001	0.0757333	6.24286	0.00115114	0.0235754	yes	PREDICTED: pangolin isoform X2 [Tribolium castaneum]
Unigene0009823	44.0482	33.3244	44.2478	385.557	379.683	181.409	40.5401	315.55	2.96044	2.43e-09	1.18e-06	yes	--
Unigene0009833	23.1232	17.4929	45.8961	69.2717	95.149	107.053	28.8374	90.4914	1.64984	0.000637036	0.0159948	yes	--
Unigene0009840	4.6355	2.973	4.8873	17.0686	20.8586	12.1694	4.16527	16.6989	2.00327	1.26e-05	0.00100646	yes	Tubulin--tyrosine ligase protein 12 [Daphnia magna]
Unigene0009856	14.3839	15.47	18.1829	48.4206	41.0236	43.0971	16.0123	44.1804	1.46423	0.000514223	0.0140449	yes	PREDICTED: tumor suppressor candidate 3 [Tribolium castaneum]
Unigene0009866	0	0	1.0369	2.3904	6.8409	4.5106	0.345633	4.58063	3.72823	0.00339285	0.0465185	yes	--
Unigene0009882	18.5197	16.0743	28.8138	69.4335	75.4202	61.004	21.1359	68.6192	1.69892	0.000196353	0.0074265	yes	--
Unigene0009886	7.0773	3.5121	7.0896	19.1364	15.96	15.5831	5.893	16.8932	1.51937	0.00112981	0.0232678	yes	Glutamine--tRNA ligase [Daphnia magna]
Unigene0009908	0.0337	0.0089	0.0156	3.2656	0.7685	0.2018	0.0194	1.41197	6.18551	7.88e-09	3.15e-06	yes	--
Unigene0009939	0.0154	0	0.0142	0.8456	0.1814	0.0417	0.00986667	0.356233	5.17412	0.00017309	0.00671855	yes	PREDICTED: uncharacterized protein LOC655640 [Tribolium castaneum]
Unigene0009971	0	0	0.0308	0.4642	0.4233	0.2107	0.0102667	0.366067	5.15607	0.00259692	0.0391123	yes	--
Unigene0009977	1.5072	0.9704	1.0517	4.2963	3.3656	2.4089	1.17643	3.35693	1.51272	0.00304015	0.0432536	yes	PREDICTED: elongation factor 1-beta' [Cephus cinctus]
Unigene0009987	0.4722	0.4977	0.4365	5.0852	3.6603	1.6412	0.4688	3.46223	2.88466	5.22e-05	0.00286044	yes	--
Unigene0009990	0	0	0	2.413	0.8344	0.1312	0.001	1.1262	10.1372	9.85e-05	0.00454635	yes	caspase [Eriocheir sinensis]
Unigene0010009	1.4208	1.2422	1.5822	5.0034	5.6211	3.6004	1.41507	4.74163	1.74451	0.001525	0.0280738	yes	PREDICTED: tRNA dimethylallyltransferase, mitochondrial [Cephus cinctus]
Unigene0010022	0	0	0.0092	0.1892	0.036	0.1615	0.00306667	0.1289	5.39344	0.00208019	0.0341959	yes	PREDICTED: neuroendocrine convertase 1 [Bombyx mori]
Unigene0010027	60.1993	23.3883	59.4008	121.367	129.245	123.558	47.6628	124.724	1.3878	0.00344037	0.0468973	yes	hypothetical protein EAI_06711, partial [Harpegnathos saltator]
Unigene0010036	0	0	0.1133	1.0776	2.0003	0.7193	0.0377667	1.26573	5.06672	0.00036743	0.0112574	yes	--
Unigene0010049	0	0	0	1.3536	0.246	0.07	0.001	0.556533	9.12032	6.14e-06	0.000590196	yes	--
Unigene0010055	0	0	0.0121	0.1827	0.0595	0.0474	0.00403333	0.0965333	4.58098	0.0032719	0.0454022	yes	PREDICTED: glutamic acid-rich protein-like [Strongylocentrotus purpuratus]
Unigene0010072	0.5315	0.2511	0.4405	1.45	1.08	2.2335	0.4077	1.58783	1.96148	0.00242496	0.0375345	yes	PREDICTED: 17-beta-hydroxysteroid dehydrogenase 13-like [Diuraphis noxia]
Unigene0010078	1.051	0.7385	1.0115	24.7067	28.8607	25.617	0.933667	26.3948	4.8212	1.54e-23	6.91e-19	yes	--
Unigene0010085	0	0	0	0.1696	0.0138	0.0069	0.001	0.0634333	5.98717	0.00123068	0.0245495	yes	PREDICTED: nephrin-like [Limulus polyphemus]
Unigene0010087	6.7661	22.3417	7.9104	28.4291	26.257	69.5654	12.3394	41.4172	1.74696	0.00238837	0.0372242	yes	PREDICTED: zinc finger protein 62 homolog [Apis mellifera]
Unigene0010094	0	0	0	0.6093	1.6087	0.1001	0.001	0.7727	9.59376	0.000979261	0.0212211	yes	--
Unigene0010108	5.2893	2.431	7.0465	15.3249	13.545	14.457	4.92227	14.4423	1.55291	0.00233706	0.036674	yes	--
Unigene0010122	6.5486	6.2871	11.0619	21.7986	18.6852	17.4658	7.96587	19.3165	1.27793	0.00381279	0.0497938	yes	PREDICTED: FACT complex subunit spt16 isoform X1 [Neodiprion lecontei]
Unigene0010129	1.4766	0.755	1.1741	5.3059	4.108	1.4045	1.13523	3.60613	1.66746	0.00380558	0.049769	yes	Transforming growth factor-beta-induced protein ig-h3 [Zootermopsis nevadensis]
Unigene0010141	11.8531	7.5219	15.7225	26.02	28.1714	39.5442	11.6992	31.2452	1.41723	0.00313555	0.0441143	yes	PREDICTED: phosphatidylethanolamine-binding protein homolog F40A3.3-like [Cimex lectularius]
Unigene0010164	0	0	0	0.0873	0.108	0.1241	0.001	0.106467	6.73426	0.000390108	0.0116414	yes	PREDICTED: probable chitinase 3, partial [Limulus polyphemus]
Unigene0010175	0.499	0.2744	0.7956	3.354	2.2426	1.4626	0.523	2.35307	2.16966	0.000538496	0.0144489	yes	PREDICTED: uncharacterized protein LOC106814924 [Priapulus caudatus]
Unigene0010196	318.176	236.869	359.96	100.264	47.8283	155.236	305.002	101.11	-1.5929	0.00126088	0.0249209	yes	histone H3 [Exaiptasia pallida]
Unigene0010202	0	0	0	2.0965	0.1566	0.0891	0.001	0.780733	9.60869	8.79e-05	0.00417233	yes	PREDICTED: transmembrane protein 132E-like, partial [Parasteatoda tepidariorum]
Unigene0010207	0	0	0	1.3487	0.1467	0	0.001	0.498467	8.96135	0.00111976	0.0231141	yes	PREDICTED: uncharacterized protein LOC108253484 [Diaphorina citri]
Unigene0010213	0	0.0152	0	0.959	0.1049	0.0914	0.00506667	0.3851	6.24805	2.86e-05	0.00181113	yes	PREDICTED: inactive dipeptidyl peptidase 10-like isoform X1 [Parasteatoda tepidariorum]
Unigene0010216	0.0767	0	0.1064	0.9553	1.1127	0.7964	0.0610333	0.9548	3.96753	0.000446232	0.0127719	yes	Protein stu1 [Melipona quadrifasciata]
Unigene0010223	0.3647	0.3075	0.7687	2.0253	1.4152	2.2719	0.4803	1.90413	1.98713	0.00121594	0.0244333	yes	--
Unigene0010224	10.5433	7.6549	16.9483	34.196	32.36	28.0839	11.7155	31.5466	1.42907	0.00155898	0.0284562	yes	Hippo [Blattella germanica]
Unigene0010229	0.218	0.1654	0.0806	0.9325	0.664	0.3227	0.154667	0.639733	2.04831	0.0037556	0.0492893	yes	pol-like protein [Biomphalaria glabrata]
Unigene0010232	0	0.3853	0.0845	0.1339	23.0783	0.0413	0.1566	7.75117	5.62926	0.00251027	0.0383184	yes	hypothetical protein, partial [Daphnia magna]
Unigene0010234	0	0	0	0	8.2981	0	0.001	2.76603	11.4336	0.00112888	0.0232678	yes	hypothetical protein, partial [Daphnia magna]
Unigene0010235	0	0	0	0.0624	14.9329	0	0.001	4.99843	12.2873	0.000157966	0.00634031	yes	hypothetical protein, partial [Daphnia magna]
Unigene0010236	0.334	0.1354	0.1663	0.1318	21.5942	0.0232	0.2119	7.24973	5.09647	0.0018635	0.0316301	yes	hypothetical protein, partial [Daphnia magna]
Unigene0010245	11.125	5.1068	16.2688	1.0507	3.9361	1.3998	10.8335	2.12887	-2.34735	0.000913607	0.0203598	yes	hypothetical protein, partial [Daphnia magna]
Unigene0010266	0	0.0965	0.2116	1.2407	14.5244	3.8843	0.1027	6.5498	5.99494	3.88e-07	7.04e-05	yes	--
Unigene0010271	2.606	1.4549	4.0549	10.6326	11.4683	8.444	2.70527	10.1816	1.91213	0.000161187	0.00640196	yes	Cysteine-rich with EGF-like domain protein 2 [Zootermopsis nevadensis]
Unigene0010280	0	0	0	1.5412	0.6701	0.2053	0.001	0.805533	9.6538	0.000467623	0.0131737	yes	AAEL004359-PA [Aedes aegypti]
Unigene0010281	0	0	0.0255	1.8211	0.1002	0.0748	0.0085	0.665367	6.29054	0.00126703	0.0249798	yes	Disintegrin and metalloproteinase domain-containing protein 22, partial [Zootermopsis nevadensis]
Unigene0010285	0.4822	1.1222	0.7986	9.243	2.805	1.2515	0.801	4.43317	2.46846	0.00169696	0.0299377	yes	alpha tubulin 6 [Sepia officinalis]
Unigene0010296	6.6033	3.2835	6.7305	18.8458	18.0524	15.1532	5.5391	17.3505	1.64725	0.000582196	0.0151266	yes	--
Unigene0010334	5.8689	3.4614	11.6952	23.2344	16.6498	23.3688	7.0085	21.0843	1.58899	0.00308015	0.0436335	yes	--
Unigene0010337	0	0	0	0.5932	0.1335	0.3323	0.001	0.353	8.46352	0.00177965	0.0307684	yes	--
Unigene0010345	1.2925	0.486	2.2156	4.7868	6.2538	4.7731	1.33137	5.27123	1.98523	0.000690202	0.0167932	yes	PREDICTED: zinc finger protein 271-like [Vollenhovia emeryi]
Unigene0010347	0.6227	0.3828	2.1347	9.2187	5.8573	3.4667	1.04673	6.1809	2.56192	0.00073805	0.0176317	yes	--
Unigene0010348	3.266	1.7914	5.4378	11.9024	13.6573	13.0127	3.4984	12.8575	1.87784	0.000471307	0.0132307	yes	--
Unigene0010350	1.195	1.1587	1.1047	7.389	7.7575	4.7039	1.1528	6.6168	2.52099	0.000125531	0.00540144	yes	--
Unigene0010373	2.8445	7.5906	8.784	0.5321	0.5487	1.4752	6.40637	0.852	-2.91058	0.000298559	0.00973315	yes	--
Unigene0010383	3.2804	4.088	5.3022	65.2193	39.5053	32.614	4.22353	45.7795	3.43818	2.65e-11	3.29e-08	yes	--
Unigene0010398	6.2118	5.4644	9.6187	17.2066	16.9852	19.2856	7.0983	17.8258	1.32842	0.00284403	0.0413881	yes	Serine/threonine-protein phosphatase 4 regulatory subunit 2-A [Daphnia magna]
Unigene0010401	0	0	0	1.7373	0.7784	0.1476	0.001	0.887767	9.79404	7.93e-05	0.00387848	yes	--
Unigene0010405	0.2414	0.3816	0.2832	1.5641	1.3887	0.7123	0.302067	1.2217	2.01595	0.00259314	0.0391123	yes	--
Unigene0010416	3.3738	1.0682	3.1806	8.2649	8.9105	6.5492	2.54087	7.9082	1.63803	0.00334296	0.04606	yes	--
Unigene0010426	0.1351	0.0712	0.1873	2.2267	2.082	0.8537	0.1312	1.7208	3.71324	0.000940259	0.0207575	yes	--
Unigene0010430	0	0.2553	0.1343	3.1582	1.1418	0.3936	0.129867	1.56453	3.59063	0.00178558	0.0308452	yes	single insulin-like growth factor-binding domain protein-2 [Cupiennius salei]
Unigene0010434	1.6507	2.8448	3.2789	18.4014	34.685	18.0242	2.59147	23.7035	3.19326	7.8e-09	3.15e-06	yes	--
Unigene0010442	0	0	0	0.5959	0.1553	0	0.001	0.2504	7.96809	0.000413501	0.0121217	yes	--
Unigene0010445	0.0066	0.0579	0.065	0.712	0.1814	0.1211	0.0431667	0.338167	2.96974	0.00154437	0.0282757	yes	Microsomal triglyceride transfer protein large subunit [Daphnia magna]
Unigene0010453	34.9775	19.2897	29.8089	225.512	355.203	131.188	28.0254	237.301	3.08191	1.77e-09	9.12e-07	yes	--
Unigene0010460	0.1909	0	0.1134	3.7059	1.4093	0.3447	0.101433	1.81997	4.16531	0.000226569	0.00820706	yes	--
Unigene0010464	0.0953	0.2928	0.1174	2.5008	0.691	0.215	0.1685	1.1356	2.75263	0.00266588	0.039738	yes	PREDICTED: long-chain-fatty-acid--CoA ligase 4 isoform X2 [Cerapachys biroi]
Unigene0010468	0	0	0	1.6744	3.2719	2.3892	0.001	2.44517	11.2557	1.37e-05	0.00107569	yes	--
Unigene0010482	0.0497	0.1571	0.1263	0.9826	1.1935	2.5003	0.111033	1.5588	3.81137	2.91e-06	0.000336421	yes	--
Unigene0010506	0.2189	0.346	0.5059	2.0578	2.1829	1.5479	0.356933	1.92953	2.43453	0.00220148	0.0353064	yes	--
Unigene0010560	32.6134	25.563	39.0766	75.7688	87.4177	76.8115	32.4177	79.9993	1.30321	0.00186774	0.0316901	yes	--
Unigene0010567	1.6648	1.1043	2.6827	8.0249	4.949	5.1128	1.81727	6.0289	1.73012	0.000494537	0.0136487	yes	Human immunodeficiency virus type I enhancer-binding protein 2-like protein, partial [Camponotus floridanus]
Unigene0010609	373.986	483.945	271.648	112.833	103.791	119.519	376.526	112.048	-1.74863	4.57e-05	0.00258603	yes	serine proteinase homologue, partial [Marsupenaeus japonicus]
Unigene0010640	12.7545	12.6464	16.3982	46.4496	31.5421	26.1356	13.933	34.7091	1.3168	0.00241278	0.0374794	yes	Growth factor receptor-bound protein [Daphnia magna]
Unigene0010657	13.1416	5.1198	14.2205	36.9455	36.2863	30.8891	10.8273	34.707	1.68055	0.00059598	0.0153717	yes	--
Unigene0010662	0	0	0.0074	4.5033	1.0829	0.2228	0.00246667	1.93633	9.61655	1.42e-10	1.27e-07	yes	--
Unigene0010694	1.2628	0.5046	2.7996	6.0113	7.3796	5.079	1.52233	6.15663	2.01586	0.000878071	0.0198044	yes	PREDICTED: zinc finger protein 208-like [Octopus bimaculoides]
Unigene0010695	0.7361	0.1675	0.5181	2.0775	2.3056	1.8503	0.4739	2.0778	2.1324	0.00118732	0.0240979	yes	PREDICTED: phosphatidylinositol phosphatase PTPRQ-like isoform X3 [Parasteatoda tepidariorum]
Unigene0010719	7.9116	4.9523	7.8795	84.9063	73.1552	38.0998	6.91447	65.3871	3.24132	2.23e-10	1.78e-07	yes	--
Unigene0010723	0	0	0.0039	5.7665	1.3897	0.0668	0.0013	2.40767	10.8549	9.53e-12	1.58e-08	yes	PREDICTED: ELKS/Rab6-interacting/CAST family member 1 isoform X2 [Fopius arisanus]
Unigene0010770	0	0	0	0.8514	0.1004	0	0.001	0.317267	8.30955	0.0030054	0.0428865	yes	PREDICTED: protein giant-lens [Cimex lectularius]
Unigene0010790	9.4561	4.4203	17.4975	36.3834	30.9251	31.7721	10.458	33.0269	1.65904	0.00170598	0.030061	yes	--
Unigene0010807	0.7081	62.2751	0.5819	0.1729	0.7133	0.3552	21.1884	0.4138	-5.67819	0.00016572	0.0065275	yes	hypothetical protein T12_9701, partial [Trichinella patagoniensis]
Unigene0010811	6.3699	7.1911	9.1409	20.9605	18.3887	15.9828	7.5673	18.444	1.2853	0.0029003	0.0419887	yes	PREDICTED: LOW QUALITY PROTEIN: leucine--tRNA ligase, cytoplasmic-like [Limulus polyphemus]
Unigene0010834	0.3057	0.4027	0.7462	7.9183	3.7717	5.8513	0.484867	5.8471	3.59206	3.72e-10	2.69e-07	yes	pacifastin heavy chain [Macrobrachium rosenbergii]
Unigene0010845	0	0	0	2.849	0.2686	0	0.001	1.0392	10.0213	0.00083066	0.0190711	yes	--
Unigene0010853	0.1862	0.0981	0.1721	8.1829	1.8777	0.1891	0.152133	3.41657	4.48914	8.77e-05	0.00416532	yes	15-hydroxyprostaglandin dehydrogenase [NAD+] [Zootermopsis nevadensis]
Unigene0010862	12.1771	8.1102	19.555	45.6615	42.2661	40.0767	13.2808	42.6681	1.68382	0.000231984	0.00831019	yes	Putative RNA-binding protein Luc7-like 2 [Zootermopsis nevadensis]
Unigene0010889	0	0	0	1.1978	0.3141	0.1001	0.001	0.537333	9.06967	3.76e-06	0.000407972	yes	--
Unigene0010912	16.787	6.7668	24.1031	71.1615	93.9442	92.6273	15.8856	85.911	2.43512	2.74e-06	0.00032109	yes	--
Unigene0010919	0	0	0	0.4318	0.37	0.3684	0.001	0.390067	8.60758	0.00167509	0.029721	yes	--
Unigene0010931	0.4003	0.4602	0.9251	3.8655	4.1569	1.3305	0.5952	3.11763	2.389	0.000847461	0.0193281	yes	--
Unigene0010936	0	0	0.0592	0.4692	0.3629	0.2313	0.0197333	0.354467	4.16694	0.0015406	0.0282241	yes	PREDICTED: ninjurin-1 isoform X2 [Halyomorpha halys]
Unigene0010940	0	0	0	2.3426	0.1094	0	0.001	0.817333	9.67478	0.00133782	0.0257742	yes	OmpA family protein [Ancylostoma ceylanicum]
Unigene0010948	0	0	0	5.1604	1.1937	0.0713	0.001	2.1418	11.0646	2.49e-08	7.92e-06	yes	PREDICTED: ras-related protein Rap-2b [Amyelois transitella]
Unigene0010964	0.1001	0	0.1234	0.5622	1.7242	0.753	0.0745	1.01313	3.76544	0.000312	0.0100194	yes	--
Unigene0010983	40.3274	207.19	129.452	49.8981	17.7376	34.5134	125.657	34.0497	-1.88377	0.00174284	0.0304279	yes	beta-actin [Penaeus monodon]
Unigene0010998	7.8458	7.5056	12.6945	23.142	24.3399	24.3194	9.34863	23.9338	1.35622	0.00201288	0.0333566	yes	TBC1 domain family member 20 [Penaeus monodon]
Unigene0011011	0	0	0.0413	3.1777	0.4865	0	0.0137667	1.2214	6.47121	0.00077367	0.0181916	yes	GABA transporter1 [Euphausia superba]
Unigene0011014	3.7979	1.6662	6.4338	12.3613	12.5855	13.0667	3.96597	12.6712	1.6758	0.00143323	0.0270311	yes	--
Unigene0011020	0	0	0	3.5479	0.8781	0	0.001	1.47533	10.5268	5.77e-05	0.00309338	yes	--
Unigene0011022	49.6698	50.7576	50.1741	130.611	80.3447	170.537	50.2005	127.164	1.34092	0.00233256	0.0366237	yes	--
Unigene0011039	0	0	0	0.4611	1.2126	0.8524	0.001	0.842033	9.71773	0.000828197	0.0190552	yes	--
Unigene0011045	13.7895	6.9975	11.6145	53.2044	96.2185	37.7158	10.8005	62.3796	2.52998	1.1e-05	0.000914699	yes	--
Unigene0011046	67.8405	56.8642	47.9567	188.062	218.135	112.523	57.5538	172.907	1.58701	0.000388243	0.0115937	yes	--
Unigene0011068	0	0	0.1608	0.7222	2.3396	3.5076	0.0536	2.1898	5.35242	1.1e-05	0.000914316	yes	RNA-directed DNA polymerase from mobile element jockey [Trachymyrmex zeteki]
Unigene0011079	0	0	0	2.4181	0.3925	0	0.001	0.936867	9.8717	0.000314511	0.0100484	yes	PREDICTED: cyclin-dependent kinase 5 activator 1-like isoform X1 [Parasteatoda tepidariorum]
Unigene0011087	0.6433	0.1453	0.2549	2.0704	2.0206	1.2861	0.347833	1.79237	2.3654	0.00315958	0.0443242	yes	--
Unigene0011098	3.2664	2.4159	4.0615	9.6698	13.3004	10.4676	3.24793	11.1459	1.77892	0.00043224	0.012452	yes	Ribosome biogenesis protein TSR3 [Daphnia magna]
Unigene0011142	0	0	0	0.2087	1.1879	0.2572	0.001	0.551267	9.10661	0.00284197	0.0413881	yes	--
Unigene0011155	14.7324	15.9594	18.2287	53.5601	34.8636	49.9125	16.3068	46.1121	1.49967	0.000432241	0.012452	yes	mesencephalic astrocyte-derived neurotrophic factor-like protein [Lasius niger]
Unigene0011181	0.3796	0.5251	1.2886	2.529	3.9525	2.4471	0.7311	2.9762	2.02533	0.000706745	0.0170935	yes	--
Unigene0011182	0.2117	0.1534	0.8318	2.2102	2.4953	2.664	0.398967	2.4565	2.62226	0.000479763	0.0133775	yes	--
Unigene0011197	0.0396	0	0	1.3039	1.793	0.7142	0.0132	1.27037	6.58856	3.32e-06	0.000369983	yes	--
Unigene0011226	5.2309	3.3558	8.001	14.3936	13.2767	16.9961	5.52923	14.8888	1.42908	0.0035534	0.0477837	yes	--
Unigene0011228	0.3036	1.1201	0.7719	50.7724	8.7059	6.853	0.731867	22.1104	4.917	2.71e-08	8.43e-06	yes	--
Unigene0011253	23.8003	29.1526	27.0479	95.8798	98.2603	61.5077	26.6669	85.2159	1.67607	0.000134012	0.00564803	yes	PREDICTED: prefoldin subunit 1 [Diachasma alloeum]
Unigene0011261	8.8619	10.4292	12.5656	35.4556	30.1778	18.0824	10.6189	27.9053	1.3939	0.00161048	0.0289595	yes	Fumarate hydratase, mitochondrial [Daphnia magna]
Unigene0011267	3.739	2.5333	4.691	10.2231	22.4582	16.8778	3.65443	16.5197	2.17647	0.000426399	0.0123863	yes	--
Unigene0011271	0.1383	0.1822	0.3835	1.2918	1.4419	1.6387	0.234667	1.45747	2.63478	0.000518491	0.0140748	yes	--
Unigene0011282	0	0	0	0.9772	0.7114	0.4959	0.001	0.728167	9.50812	2.6e-05	0.0016776	yes	--
Unigene0011284	0.1575	0.0722	0.4368	3.2208	1.7943	0.5379	0.222167	1.851	3.05859	0.000246551	0.00862793	yes	PREDICTED: GRAM domain-containing protein 2-like isoform X1 [Parasteatoda tepidariorum]
Unigene0011285	9.7118	6.6201	8.5983	44.9541	53.2897	29.9671	8.31007	42.737	2.36255	8.65e-07	0.000132734	yes	--
Unigene0011286	0	0	0	0.2904	0.0599	0.0398	0.001	0.130033	7.02274	0.00142959	0.0269851	yes	PREDICTED: major facilitator superfamily domain-containing protein 6 [Drosophila suzukii]
Unigene0011297	0	0	0	2.1198	0.8745	0.0792	0.001	1.0245	10.0007	0.00251293	0.0383384	yes	--
Unigene0011313	0	0	0	0.0739	0.111	0.065	0.001	0.0833	6.38024	0.000429287	0.0124379	yes	Villin protein quail [Daphnia magna]
Unigene0011325	8.8299	6.2923	12.1398	20.9867	21.526	28.1608	9.08733	23.5578	1.37428	0.00294291	0.0423591	yes	--
Unigene0011341	0	0.1784	0.3129	1.5499	10.2043	1.3752	0.163767	4.37647	4.74005	0.000148757	0.00612744	yes	--
Unigene0011350	6.0764	3.8605	9.4872	28.7902	32.754	24.5265	6.4747	28.6902	2.14767	9.68e-06	0.000842197	yes	--
Unigene0011363	0	0	0.0078	0.1208	0.0536	0.0305	0.0026	0.0683	4.7153	0.00195881	0.0327373	yes	PREDICTED: uncharacterized protein LOC107450095 isoform X2 [Parasteatoda tepidariorum]
Unigene0011369	0.145	0.1782	0.3127	1.292	1.8398	1.0251	0.211967	1.38563	2.70864	0.000877428	0.0197998	yes	--
Unigene0011395	12.0675	7.3643	15.8432	33.6882	34.8168	39.9801	11.7583	36.1617	1.62078	0.000355966	0.0109586	yes	PREDICTED: vacuolar protein-sorting-associated protein 25-like [Saccoglossus kowalevskii]
Unigene0011401	2.9578	2.4554	4.5456	9.8512	7.8843	7.8121	3.3196	8.51587	1.35914	0.00340803	0.0466552	yes	PREDICTED: ninein-like protein [Limulus polyphemus]
Unigene0011430	3.7076	2.2719	6.0678	12.7676	10.6412	11.3843	4.01577	11.5977	1.53009	0.00239378	0.0372555	yes	PREDICTED: protein SGT1 homolog [Lingula anatina]
Unigene0011449	4.3271	4.4186	5.3076	12.31	11.1434	13.3914	4.68443	12.2816	1.39055	0.00311223	0.0439628	yes	Anamorsin [Zootermopsis nevadensis]
Unigene0011458	2.2048	1.536	5.0783	10.4032	5.9291	58.3314	2.9397	24.8879	3.0817	0.00018892	0.00720193	yes	--
Unigene0011468	17.5458	42.2597	34.0732	7.5964	5.1718	13.8965	31.2929	8.88823	-1.81587	0.000480828	0.0133775	yes	Laccase-1 [Daphnia magna]
Unigene0011511	25.3028	7.4111	26.8852	78.5251	87.4937	56.979	19.8664	74.3326	1.90367	0.000293117	0.00966831	yes	--
Unigene0011550	6.2502	4.2283	8.9141	21.5123	18.8886	16.0381	6.4642	18.813	1.54119	0.00131488	0.0255039	yes	mRNA cap guanine-N7 methyltransferase [Zootermopsis nevadensis]
Unigene0011574	24.9524	24.7562	23.2806	131.176	59.838	42.6895	24.3297	77.9011	1.67892	0.00154527	0.0282757	yes	--
Unigene0011597	3.8129	2.7294	4.367	12.8417	13.0608	10.4678	3.63643	12.1234	1.7372	0.000282212	0.00941962	yes	PREDICTED: L-seryl-tRNA(Sec) kinase-like [Lingula anatina]
Unigene0011623	0	0	0.0014	0.7412	0.0833	0.0041	0.000466667	0.2762	9.20911	7.94e-07	0.000123997	yes	beta-1,3-glucan-binding protein precursor [Astacus astacus]
Unigene0011643	10.5128	2.77	10.6006	74.6494	133.194	44.885	7.96113	84.2428	3.40351	3.51e-08	1.05e-05	yes	PREDICTED: RNA-binding protein 34-like isoform X6 [Lingula anatina]
Unigene0011663	0.2817	0.1979	1.7362	3.371	26.4781	5.0867	0.7386	11.6453	3.97881	0.000232986	0.00831696	yes	--
Unigene0011677	0	0	0	0.1075	0.1521	0.0189	0.001	0.0928333	6.53657	0.00374481	0.0492023	yes	Nhl ring finger b-box coiled coil domain containing family member nhl-3 [Daphnia magna]
Unigene0011686	6.4087	2.8824	8.8563	20.5361	18.5512	18.3611	6.04913	19.1495	1.6625	0.000835958	0.0191479	yes	PREDICTED: protein NLRC5-like [Acropora digitifera]
Unigene0011689	0	0.0326	0.0572	0.793	0.3084	0.0931	0.0299333	0.398167	3.73355	0.00092258	0.0205087	yes	PREDICTED: collagen alpha chain CG42342 isoform X2 [Dinoponera quadriceps]
Unigene0011709	141.677	271.991	194.26	98.5268	52.0593	63.6023	202.643	71.3961	-1.50502	0.00106623	0.0224329	yes	Mid1-interacting protein 1 [Zootermopsis nevadensis]
Unigene0011729	0.1859	0.3918	0.4664	2.4964	2.8086	2.2214	0.348033	2.5088	2.8497	4.31e-06	0.0004526	yes	PREDICTED: leucine-rich repeats and immunoglobulin-like domains protein 3 [Tribolium castaneum]
Unigene0011730	0	0	0.1831	0.5803	2.1246	0.6555	0.0610333	1.12013	4.19793	0.0014715	0.0274638	yes	--
Unigene0011733	4.2847	1.1954	3.6115	9.417	26.6215	11.8322	3.03053	15.9569	2.39654	0.00173987	0.0304074	yes	--
Unigene0011734	503.076	651.851	651.831	72.9089	78.4384	132.6	602.252	94.6492	-2.66971	3.83e-09	1.75e-06	yes	masquerade-like protein [Procambarus clarkii]
Unigene0011785	0	0.4684	1.6948	3.256	9.3181	7.2223	0.721067	6.5988	3.194	0.00237768	0.0371091	yes	--
Unigene0011788	0.0449	0.0473	0.0415	5.6175	1.9645	0.1723	0.0445667	2.58477	5.85793	2.14e-07	4.46e-05	yes	--
Unigene0011795	27.8086	23.283	38.655	84.0798	58.7822	95.7483	29.9155	79.5368	1.41073	0.00150106	0.0277838	yes	--
Unigene0011819	1.3699	1.0829	2.7439	7.1089	8.6941	10.9247	1.73223	8.90923	2.36267	0.00171062	0.0300958	yes	--
Unigene0011844	0	0.039	0.1027	5.1824	1.7125	0.5183	0.0472333	2.47107	5.70918	6.88e-07	0.000111315	yes	PREDICTED: legumain-like [Metaseiulus occidentalis]
Unigene0011861	0	0	0.252	1.5975	4.3988	1.7225	0.084	2.57293	4.93688	5.94e-05	0.00316366	yes	--
Unigene0011866	1.0397	0.2997	1.3308	3.5154	3.8268	3.4015	0.890067	3.58123	2.00847	0.00109065	0.0227755	yes	PREDICTED: HEAT repeat-containing protein 2-like [Saccoglossus kowalevskii]
Unigene0011882	17.8848	18.5348	15.2017	5.0968	3.329	9.0089	17.2071	5.81157	-1.566	0.00219683	0.0352785	yes	PREDICTED: NAD-dependent protein deacylase sirtuin-5, mitochondrial-like [Limulus polyphemus]
Unigene0011892	1.271	0.5875	2.4531	5.6931	5.0441	6.6533	1.4372	5.79683	2.012	0.000734554	0.0175576	yes	--
Unigene0011901	0	0	0.01	2.6027	0.61	0.0583	0.00333333	1.09033	8.35359	4.7e-08	1.3e-05	yes	PREDICTED: protein kinase C-binding protein NELL1-like [Megachile rotundata]
Unigene0011926	2.0718	1.1984	3.4708	7.106	5.3023	7.1764	2.247	6.52823	1.53869	0.00151976	0.0280224	yes	PREDICTED: E3 ubiquitin-protein ligase HERC2-like [Biomphalaria glabrata]
Unigene0011943	12.2914	16.0017	19.2713	81.4571	38.9251	33.2776	15.8548	51.2199	1.69179	0.000490459	0.0135696	yes	PREDICTED: HIG1 domain family member 1A, mitochondrial [Bombyx mori]
Unigene0011978	15.2323	18.829	20.4493	49.4792	60.3087	46.2599	18.1702	52.0159	1.51738	0.000330584	0.0104334	yes	PREDICTED: methionine--tRNA ligase, cytoplasmic-like [Lingula anatina]
Unigene0011979	132.927	219.544	174.447	65.3121	63.9556	79.717	175.639	69.6616	-1.33418	0.00157474	0.0286278	yes	alpha2-macroglobulin homolog [Marsupenaeus japonicus]
Unigene0011985	0.0988	0	0.0914	3.2225	1.7028	1.2494	0.0634	2.05823	5.02078	8.46e-06	0.000764754	yes	crustacyanin subunit C [Fenneropenaeus merguiensis]
Unigene0012006	0	0	0	0.0935	0.3762	0.0865	0.001	0.1854	7.5345	0.00107218	0.0225159	yes	D-aspartate oxidase [Daphnia magna]
Unigene0012019	4.4509	1.5214	6.7835	23.2654	6.8709	33.5574	4.25193	21.2312	2.32	0.00306609	0.0435025	yes	--
Unigene0012033	35.8175	74.7115	95.7996	217.397	164.225	209.555	68.7762	197.059	1.51865	0.00120777	0.0243543	yes	PREDICTED: regucalcin-like [Megachile rotundata]
Unigene0012034	1.0738	1.1317	0.3309	16.2572	5.7329	6.4626	0.845467	9.48423	3.48771	6.63e-05	0.00339887	yes	--
Unigene0012045	5.0988	3.4907	7.6142	21.6459	52.9044	20.1436	5.40123	31.5646	2.54695	1.58e-05	0.00118865	yes	--
Unigene0012065	0	0	0	0.9244	2.1245	1.0578	0.001	1.3689	10.4188	0.000122046	0.00528704	yes	--
Unigene0012069	0.1498	0.8947	0.6924	2.4509	4.5045	1.8482	0.578967	2.93453	2.34158	0.00312547	0.0440661	yes	PREDICTED: S-adenosylmethionine mitochondrial carrier protein-like [Limulus polyphemus]
Unigene0012085	0.7266	0.37	1.3207	3.4568	3.3528	2.9996	0.805767	3.26973	2.02074	0.000638908	0.0160059	yes	PREDICTED: dehydrogenase/reductase SDR family member 12-like [Limulus polyphemus]
Unigene0012087	0	0	0	0.0535	0.3423	0.022	0.001	0.139267	7.12171	0.00293083	0.042294	yes	dopamine beta hydroxylase, partial [Homarus americanus]
Unigene0012091	0.0653	0.1806	0.0981	34.4562	4.6319	0.4936	0.114667	13.1939	6.84628	1.48e-08	5.27e-06	yes	PREDICTED: hemocyte protein-glutamine gamma-glutamyltransferase [Tribolium castaneum]
Unigene0012123	0	0	0.3958	2.0778	5.3853	0.8696	0.131933	2.77757	4.39594	0.000807434	0.0186912	yes	--
Unigene0012130	0.0194	0.0204	0	0.2411	0.2281	0.2796	0.0132667	0.2496	4.23374	0.00210344	0.0343948	yes	fibrinogen-like protein [Fenneropenaeus merguiensis]
Unigene0012135	0.1278	0.0674	0.1772	1.2876	1.2168	0.9809	0.124133	1.16177	3.22636	0.000488094	0.0135229	yes	--
Unigene0012174	9.6239	7.4847	12.0229	28.5319	22.7649	19.431	9.7105	23.5759	1.2797	0.00344777	0.046918	yes	--
Unigene0012181	0	0	0.1085	5.1167	2.5542	3.0732	0.0361667	3.58137	6.62971	3.47e-08	1.05e-05	yes	--
Unigene0012194	0.9525	0.1255	0.4953	4.0996	5.7212	2.8485	0.524433	4.2231	3.00947	0.000585477	0.0151854	yes	--
Unigene0012200	2.788	2.511	3.4208	11.4273	13.2687	10.7282	2.9066	11.8081	2.02237	9.09e-06	0.000801394	yes	PREDICTED: TP53-regulating kinase-like [Limulus polyphemus]
Unigene0012208	0.7489	0.4038	1.3685	5.161	4.808	3.1918	0.8404	4.38693	2.38406	5.97e-05	0.00316958	yes	--
Unigene0012219	1.8057	1.4787	2.4828	6.5595	8.3812	4.7818	1.9224	6.57417	1.7739	0.000199853	0.00747264	yes	PREDICTED: gamma-tubulin complex component 6-like isoform X2 [Limulus polyphemus]
Unigene0012227	1.6688	0.5205	1.9993	8.1963	12.9919	5.6421	1.3962	8.94343	2.67932	9.82e-06	0.00084736	yes	--
Unigene0012234	0	0.2073	0	1.441	4.5474	1.5982	0.0691	2.52887	5.19366	0.000154216	0.00626986	yes	--
Unigene0012235	13.87	10.0907	21.9897	43.0718	43.2148	48.6222	15.3168	44.9696	1.55384	0.000938472	0.0207471	yes	--
Unigene0012241	1.8136	1.293	5.3872	26.3384	17.8693	11.425	2.83127	18.5442	2.71145	1.28e-05	0.00101287	yes	--
Unigene0012251	33.8064	63.6028	46.3756	26.3596	8.6483	12.9398	47.9283	15.9826	-1.58438	0.00359566	0.0480777	yes	antimicrobial peptide penaeidin 3 [Litopenaeus stylirostris]
Unigene0012259	2.6945	0.7043	4.5832	13.0676	14.7062	10.8199	2.66067	12.8646	2.27354	0.000242689	0.0085664	yes	RNA polymerase II-associated protein 2 [Zootermopsis nevadensis]
Unigene0012302	0	0	0	3.377	0.2114	0	0.001	1.19613	10.2242	9.27e-05	0.00432543	yes	--
Unigene0012313	15.0992	9.6069	16.7001	40.3658	55.7272	31.5814	13.8021	42.5581	1.62455	0.000355946	0.0109586	yes	--
Unigene0012317	0.4091	0.4312	2.0365	9.6604	5.4783	5.4267	0.958933	6.85513	2.83768	0.000221947	0.00810243	yes	--
Unigene0012319	0	0	0	3.1708	1.1885	0.1879	0.001	1.51573	10.5658	8.63e-08	2.12e-05	yes	--
Unigene0012321	0	0.2606	0.8571	6.2938	4.3148	2.3993	0.372567	4.33597	3.54078	0.000741225	0.0176981	yes	--
Unigene0012326	0.5817	0.5275	1.138	3.5181	2.5142	3.6149	0.749067	3.21573	2.10198	0.000605462	0.01551	yes	Translation factor GUF1, mitochondrial [Daphnia magna]
Unigene0012337	0	0	0.0571	2.8073	0.7845	0.0558	0.0190333	1.21587	5.99731	0.000306078	0.00992051	yes	hypothetical protein [Daphnia magna]
Unigene0012370	0	0	0.0249	2.7225	0.6348	0.1459	0.0083	1.16773	7.13638	1.32e-06	0.000187323	yes	--
Unigene0012371	0	0	0	1.2187	1.9391	0.2145	0.001	1.1241	10.1346	0.00312934	0.0440933	yes	--
Unigene0012374	10.0867	8.1834	12.4998	32.3134	26.4807	25.6806	10.2566	28.1582	1.457	0.000938859	0.0207471	yes	interferon-related developmental regulator 1 [Macrobrachium rosenbergii]
Unigene0012377	9.4458	10.335	7.3384	122.545	26.6107	6.7811	9.03973	51.979	2.52358	0.000995076	0.0214188	yes	PREDICTED: tyrosine decarboxylase-like [Limulus polyphemus]
Unigene0012379	11.5574	13.327	17.8501	72.3444	46.7158	50.0801	14.2448	56.3801	1.98475	1.07e-05	0.000899813	yes	--
Unigene0012380	2.3309	2.0454	4.1061	10.5241	6.9111	8.1101	2.82747	8.5151	1.59051	0.00160705	0.0289328	yes	--
Unigene0012387	1.4125	2.7474	2.9203	6.3406	9.0227	6.4341	2.36007	7.2658	1.62229	0.00190824	0.0321821	yes	PREDICTED: protein misato homolog 1-like [Lingula anatina]
Unigene0012391	33.5669	23.6373	72.874	140.201	159.536	116.824	43.3594	138.854	1.67915	0.000799261	0.0185884	yes	--
Unigene0012406	0	0	0	0.0869	0.0192	0.0229	0.001	0.043	5.42626	0.00174067	0.0304094	yes	PREDICTED: KN motif and ankyrin repeat domain-containing protein 3 isoform X2 [Monomorium pharaonis]
Unigene0012408	0	0	0	1.1185	1.5688	0.827	0.001	1.17143	10.1941	0.000449726	0.012825	yes	--
Unigene0012409	1.8715	0.5056	1.7374	13.8779	15.5563	6.5099	1.3715	11.9814	3.12697	3.06e-07	5.86e-05	yes	--
Unigene0012410	5.7058	5.2772	10.7646	61.6766	141.888	58.1865	7.2492	87.2505	3.58927	7.17e-10	4.53e-07	yes	--
Unigene0012420	0	0.1071	0.047	0	8.2449	0.2752	0.0513667	2.84003	5.78893	0.00209675	0.0343583	yes	hypothetical protein TTRE_0000975501 [Trichuris trichiura]
Unigene0012445	0	0	0	0.8105	0.8777	0.1873	0.001	0.625167	9.2881	0.00252313	0.0384541	yes	--
Unigene0012458	6.641	2.8309	10.0285	12.889	18.7958	25.4179	6.50013	19.0342	1.55006	0.00362774	0.0482905	yes	--
Unigene0012466	103.667	44.6169	168.796	741.793	711.401	503.187	105.693	652.127	2.62527	6.08e-07	0.000100529	yes	--
Unigene0012483	4.2125	2.3784	11.4739	27.3885	62.8793	32.2572	6.0216	40.8417	2.76182	4.28e-05	0.00245694	yes	--
Unigene0012498	2.6855	2.7172	4.2701	13.1816	10.7617	14.9347	3.22427	12.9593	2.00695	0.000591124	0.0153142	yes	--
Unigene0012530	0.1124	0.1974	0.2598	2.5114	1.4946	0.3552	0.189867	1.45373	2.9367	0.00103629	0.0220659	yes	PREDICTED: leucine-rich repeat-containing protein 28-like [Copidosoma floridanum]
Unigene0012539	2.7561	4.5387	4.9895	0.9254	1.1453	0.7257	4.09477	0.932133	-2.13517	0.0034771	0.047154	yes	--
Unigene0012541	5.8675	2.6018	3.7595	13.9702	22.1869	11.1757	4.07627	15.7776	1.95256	0.000155026	0.0062743	yes	PREDICTED: U3 small nucleolar ribonucleoprotein protein MPP10 [Cephus cinctus]
Unigene0012543	0.5398	0.4064	0.6951	2.3586	2.4296	1.5838	0.5471	2.124	1.95691	0.00325922	0.0452824	yes	--
Unigene0012563	4.1763	1.6829	8.5731	29.8753	35.302	11.9208	4.81077	25.6994	2.41739	0.000456728	0.0129416	yes	--
Unigene0012566	230.291	377.854	214.754	131.766	59.5263	35.4998	274.3	75.5973	-1.85935	0.000480618	0.0133775	yes	--
Unigene0012570	0.0692	0	0.064	0.8495	0.5178	0.6719	0.0444	0.679733	3.93634	0.000208661	0.00773082	yes	PREDICTED: protein scabrous-like [Octopus bimaculoides]
Unigene0012586	0.2593	0.82	2.1577	10.4021	6.2309	3.7461	1.079	6.79303	2.65436	0.00201904	0.033415	yes	--
Unigene0012598	0	0	0	3.8853	1.5323	0.4735	0.001	1.9637	10.9394	2.16e-08	7.19e-06	yes	--
Unigene0012624	7.0423	4.3153	8.0621	25.9159	20.3051	25.9855	6.47323	24.0688	1.89461	0.000224665	0.00817203	yes	--
Unigene0012644	0.0089	0.0188	0.0247	1.0709	0.396	0.1207	0.0174667	0.5292	4.92114	2.25e-05	0.00151762	yes	--
Unigene0012690	4.7767	3.1821	5.6656	19.9797	23.4513	13.0674	4.54147	18.8328	2.05202	1.91e-05	0.00135245	yes	PREDICTED: deoxynucleotidyltransferase terminal-interacting protein 2 [Strongylocentrotus purpuratus]
Unigene0012713	12.1527	8.516	20.9931	51.616	43.3039	37.2084	13.8873	44.0428	1.66514	0.000518132	0.0140748	yes	--
Unigene0012758	0	0.0294	0.1291	24.2739	2.077	0.1766	0.0528333	8.8425	7.38686	1.76e-06	0.000231769	yes	PREDICTED: immunoglobulin domain-containing protein oig-1 [Tribolium castaneum]
Unigene0012766	0	0	0	0.8689	0.187	0.1397	0.001	0.398533	8.63856	0.000372806	0.0113522	yes	cuticular protein 34 [Eriocheir sinensis]
Unigene0012772	18.3098	15.7671	18.4221	59.8103	80.4914	42.2216	17.4997	60.8411	1.79772	5.65e-05	0.00305003	yes	Nucleolar protein nop5 [Daphnia magna]
Unigene0012775	0	0	0	3.442	0.5568	0	0.001	1.33293	10.3804	0.000157678	0.0063344	yes	--
Unigene0012805	0	0	0	2.8198	0.4813	0.0399	0.001	1.11367	10.1211	0.000299694	0.00975587	yes	Voltage-dependent calcium channel subunit alpha-2/Delta-3 [Daphnia magna]
Unigene0012832	0.3781	0	0.3495	3.0467	2.3308	2.0479	0.242533	2.47513	3.35125	0.00164049	0.0293074	yes	--
Unigene0012855	5.9565	4.0178	6.2874	17.9785	21.0122	24.3062	5.42057	21.099	1.96066	5.04e-05	0.00278893	yes	--
Unigene0012867	1.6194	0.7257	2.6876	6.2401	5.5838	5.8594	1.67757	5.89443	1.81298	0.000952919	0.0209613	yes	PREDICTED: splicing factor U2af 38 kDa subunit [Nasonia vitripennis]
Unigene0012943	0	0	0	1.7466	1.1376	0.8496	0.001	1.2446	10.2815	1.76e-05	0.001289	yes	--
Unigene0012964	0	0	0	1.8729	0.1973	0.0786	0.001	0.716267	9.48435	1.52e-06	0.000210446	yes	PREDICTED: homeobox protein PKNOX2-like [Ceratosolen solmsi marchali]
Unigene0012966	9.8779	4.2965	14.7361	24.0451	31.9843	38.3129	9.63683	31.4474	1.70631	0.00253409	0.038517	yes	--
Unigene0012976	0	0	0.0833	0	0.3268	6.2245	0.0277667	2.18377	6.29732	0.00199357	0.0331593	yes	--
Unigene0013020	0.0108	0.0228	0.1198	0.6843	0.3426	0.2924	0.0511333	0.439767	3.1044	0.00106798	0.0224593	yes	yorkie [Helicoverpa armigera]
Unigene0013031	6.3162	2.4452	11.0011	18.6317	19.0589	25.5007	6.5875	21.0638	1.67696	0.00207435	0.0341729	yes	--
Unigene0013052	6.2743	2.0536	5.512	16.6445	11.1649	20.1243	4.6133	15.9779	1.79221	0.00224961	0.0358219	yes	--
Unigene0013057	6.9123	3.8862	8.0397	18.7356	16.0716	21.7489	6.2794	18.852	1.58602	0.000818447	0.0188974	yes	--
Unigene0013075	0	0	0	0.5922	0.1173	0.0195	0.001	0.243	7.92481	0.000245861	0.00862237	yes	PREDICTED: Hermansky-Pudlak syndrome 4 protein isoform X3 [Nasonia vitripennis]
Unigene0013101	0.3911	0.1178	0.4391	2.456	1.4438	0.8071	0.316	1.56897	2.31182	0.00275086	0.0404395	yes	--
Unigene0013107	0	0	0	2.9208	1.2623	0.0571	0.001	1.4134	10.465	0.000270065	0.00919926	yes	--
Unigene0013127	0	0	0	4.1008	0.6344	0.1164	0.001	1.6172	10.6593	3.38e-07	6.33e-05	yes	--
Unigene0013151	0	0	0	0.4751	0.8493	0.5204	0.001	0.614933	9.26429	0.00192803	0.0323935	yes	--
Unigene0013155	3.2558	2.2578	5.1372	11.5374	12.259	12.705	3.55027	12.1671	1.77699	0.000295323	0.00969113	yes	PREDICTED: thymidylate kinase-like [Lingula anatina]
Unigene0013163	24.9145	45.2581	37.6349	9.5602	5.8777	15.9348	35.9358	10.4576	-1.78088	0.000397319	0.011755	yes	AAEL005289-PA [Aedes aegypti]
Unigene0013221	12.889	13.6649	16.3674	55.8704	81.2166	57.8903	14.3071	64.9924	2.18354	7.08e-07	0.000114057	yes	PREDICTED: density-regulated protein [Cerapachys biroi]
Unigene0013223	30.4418	18.0345	55.3459	101.639	118.327	125.293	34.6074	115.086	1.73356	0.000325405	0.0103302	yes	ATP-binding cassette transporter sub-family C member 5 [Tigriopus japonicus]
Unigene0013254	0	0	0.2645	2.5152	6.0308	1.356	0.0881667	3.30067	5.22638	4.36e-05	0.00249335	yes	--
Unigene0013256	0	0.4321	0.2527	2.8035	2.0445	2.2209	0.228267	2.3563	3.36773	0.00138104	0.0263737	yes	--
Unigene0013257	0.8443	1.3525	1.9669	3.9833	10.747	4.6952	1.3879	6.47517	2.22201	0.00115559	0.0235928	yes	--
Unigene0013258	6.0829	4.5377	7.5951	18.2159	12.9995	17.8298	6.0719	16.3484	1.42893	0.00309751	0.0438379	yes	--
Unigene0013273	0.1168	0.1724	0.2376	13.4704	3.9081	1.2866	0.1756	6.2217	5.14694	3.44e-09	1.6e-06	yes	innexin 1 [Homarus americanus]
Unigene0013280	6.5583	8.5928	10.7908	21.5824	21.6362	19.8408	8.6473	21.0198	1.28143	0.00356113	0.0478158	yes	Very long-chain specific acyl-CoA dehydrogenase, mitochondrial [Zootermopsis nevadensis]
Unigene0013298	0	0	0	2.1042	1.8299	0.1402	0.001	1.3581	10.4074	0.000313893	0.0100453	yes	--
Unigene0013306	0.0536	0.1131	0	11.2085	2.5895	0.1211	0.0555667	4.6397	6.38367	5.07e-06	0.00051297	yes	PREDICTED: fibrinogen-like protein A [Amphimedon queenslandica]
Unigene0013316	21.7872	13.9124	36.7688	56.9499	65.8098	73.4758	24.1561	65.4118	1.43716	0.00201993	0.033415	yes	PREDICTED: guanine nucleotide-binding protein subunit beta-2-like [Limulus polyphemus]
Unigene0013319	7.2416	1.5264	11.4779	38.2645	39.1776	33.841	6.74863	37.0944	2.45853	7.23e-05	0.00362355	yes	--
Unigene0013338	1.3434	1.3579	2.4171	7.6089	4.1834	3.1173	1.70613	4.96987	1.54248	0.00264715	0.0395906	yes	Protein GDAP2 homolog-like Protein [Tribolium castaneum]
Unigene0013354	0.2354	0.0842	0.3032	2.1376	1.4371	0.835	0.2076	1.4699	2.82384	2.43e-05	0.00161137	yes	A disintegrin and metalloproteinase with thrombospondin motifs gon-1 [Harpegnathos saltator]
Unigene0013379	8.158	6.6069	14.8053	52.4988	46.83	52.4848	9.85673	50.6045	2.36009	3.31e-06	0.000369983	yes	--
Unigene0013385	0.9593	0.701	1.5608	2.783	4.1862	3.7413	1.0737	3.57017	1.7334	0.00292332	0.0422146	yes	PREDICTED: E3 ubiquitin-protein ligase parkin [Bactrocera cucurbitae]
Unigene0013391	2.2642	1.9834	4.3222	7.4966	8.9576	11.8663	2.8566	9.44017	1.72451	0.00265158	0.0396171	yes	--
Unigene0013405	0.7847	0	0	104.219	11.3113	1.7001	0.261567	39.0768	7.22299	4.88e-06	0.000496789	yes	--
Unigene0013427	0.117	0.1906	0.3933	1.122	1.0125	1.1523	0.233633	1.0956	2.2294	0.00202815	0.0335228	yes	TIA-1-like protein, partial [Scylla paramamosain]
Unigene0013437	6.9151	6.4727	9.5666	21.858	26.2614	25.9756	7.65147	24.6983	1.69061	0.000760414	0.0179891	yes	--
Unigene0013439	12.4092	8.8585	19.8418	42.4066	26.8835	39.0472	13.7032	36.1124	1.39799	0.00293921	0.0423468	yes	PREDICTED: BTB/POZ domain-containing adapter for CUL3-mediated RhoA degradation protein 3-like [Limulus polyphemus]
Unigene0013483	3.6227	3.3068	4.1862	12.4168	12.9765	9.4466	3.70523	11.6133	1.64814	0.000622034	0.0157773	yes	Histone acetyltransferase type B catalytic subunit [Zootermopsis nevadensis]
Unigene0013494	21.8141	17.0555	33.4951	90.6844	70.2388	73.5319	24.1216	78.1517	1.69595	0.00012766	0.00547205	yes	PREDICTED: C-terminal-binding protein isoform X3 [Nasonia vitripennis]
Unigene0013504	6374.06	8445.27	7354.46	592.046	870.967	1599.61	7391.27	1020.87	-2.85602	5.54e-09	2.36e-06	yes	--
Unigene0013514	0	0	0	0.8589	0.1604	0.0399	0.001	0.353067	8.4638	0.000856976	0.0194856	yes	--
Unigene0013565	3.8286	3.0366	5.461	7.1112	12.8064	16.2784	4.10873	12.0653	1.5541	0.00202067	0.033415	yes	PREDICTED: prolactin regulatory element-binding protein [Rhagoletis zephyria]
Unigene0013568	8.3995	9.6276	18.4967	40.0622	26.174	28.2532	12.1746	31.4965	1.37132	0.00326278	0.0452938	yes	Lamin Dm0 [Zootermopsis nevadensis]
Unigene0013573	0	0	0	0.2711	1.1743	0.4454	0.001	0.630267	9.29982	0.00149251	0.0277172	yes	--
Unigene0013575	0.0399	0	0	6.2811	0.7954	0	0.0133	2.35883	7.4705	0.000112331	0.00498355	yes	--
Unigene0013589	4.1931	1.9562	6.3211	13.4287	11.4308	14.0913	4.1568	12.9836	1.64315	0.0015061	0.0278427	yes	--
Unigene0013624	0.4606	0.1999	0.3569	1.8806	0.8597	1.2291	0.339133	1.32313	1.96403	0.00238517	0.0371872	yes	Malate dehydrogenase [Daphnia magna]
Unigene0013650	10.9379	4.665	5.8623	31.8964	27.9364	14.178	7.15507	24.6703	1.78574	0.00151498	0.0279921	yes	hypothetical protein EAI_02698, partial [Harpegnathos saltator]
Unigene0013654	10.2088	3.1414	21.5614	27.2952	39.7921	56.0605	11.6372	41.0493	1.81861	0.0037407	0.0491938	yes	--
Unigene0013662	11.636	7.4696	11.0786	35.6103	33.9773	23.7132	10.0614	31.1003	1.6281	0.000216859	0.00795557	yes	PREDICTED: CTP synthase [Fopius arisanus]
Unigene0013663	0.335	0.4666	0.2986	3.927	0.9763	1.307	0.366733	2.0701	2.4969	0.000662985	0.016335	yes	Claudin domain-containing protein [Daphnia magna]
Unigene0013684	0.5078	0.8027	0.3129	2.8518	3.606	2.9032	0.541133	3.12033	2.52764	0.0035622	0.0478158	yes	--
Unigene0013700	15.8486	7.3568	31.09	84.0239	73.7391	55.1347	18.0985	70.9659	1.97126	0.000192847	0.00732052	yes	PREDICTED: MICAL-like protein 1 isoform X1 [Megachile rotundata]
Unigene0013709	0.0402	0.0424	0.0743	0.2062	1.604	1.4883	0.0523	1.0995	4.39389	0.000446059	0.0127719	yes	--
Unigene0013726	0	0	0.0347	0.2887	0.1276	0.1694	0.0115667	0.195233	4.07715	0.00228159	0.0361267	yes	PREDICTED: kinesin-like protein CG14535 [Halyomorpha halys]
Unigene0013745	3.1115	1.7161	4.7412	13.2712	13.0112	9.6352	3.1896	11.9725	1.90828	0.000154602	0.00627274	yes	PREDICTED: dynamin-like 120 kDa protein, mitochondrial isoform X2 [Megachile rotundata]
Unigene0013767	7.2225	3.9503	13.0032	50.0038	30.7552	25.055	8.05867	35.2713	2.12988	6.3e-05	0.00327598	yes	--
Unigene0013818	0	0	0	0.8906	0.6961	0.3466	0.001	0.644433	9.33189	0.00105858	0.0223359	yes	--
Unigene0013820	2.3566	2.0104	4.8595	7.9213	7.1739	10.0219	3.0755	8.37237	1.44481	0.00362278	0.0482531	yes	Thioredoxin [Oryctes borbonicus]
Unigene0013832	0	0	0	2.5186	0	0.4005	0.001	0.973033	9.92635	0.00248422	0.0380699	yes	--
Unigene0013840	0.1082	0	0.2001	9.7516	2.7472	1.1724	0.102767	4.55707	5.47066	3.56e-05	0.00213157	yes	Central repeat-containing protein [Spironucleus salmonicida]
Unigene0013841	6.0605	8.1603	10.12	29.9467	18.5541	16.5897	8.1136	21.6968	1.41907	0.00155447	0.0283969	yes	PREDICTED: glycogen debranching enzyme [Neodiprion lecontei]
Unigene0013844	17.0581	13.1338	31.3685	87.4168	56.0271	72.7942	20.5201	72.0794	1.81255	0.000165329	0.00651901	yes	--
Unigene0013851	8.8422	6.0166	11.9636	25.0233	23.4833	26.9649	8.9408	25.1572	1.49249	0.000954221	0.0209697	yes	Exocyst complex component 6 [Zootermopsis nevadensis]
Unigene0013858	2.9461	1.199	5.2313	10.6847	11.7948	13.5883	3.12547	12.0226	1.94361	0.00140637	0.0267156	yes	endonuclease-reverse transcriptase [Danaus plexippus]
Unigene0013904	0	0	0	0.3185	0.057	0.0426	0.001	0.139367	7.12274	2.77e-05	0.00176077	yes	PREDICTED: adhesion G protein-coupled receptor E2-like [Limulus polyphemus]
Unigene0013905	0.0545	0.041	0.0612	1.3089	0.3882	0.2214	0.0522333	0.6395	3.6139	1.41e-05	0.00110196	yes	Teneurin-3 [Harpegnathos saltator]
Unigene0013925	0.5708	0.5651	1.3032	3.5101	3.0502	2.5063	0.813033	3.0222	1.89421	0.0010658	0.0224329	yes	--
Unigene0013928	0	0	0	9.4275	1.0286	0.3774	0.001	3.61117	11.8182	4.25e-08	1.21e-05	yes	PREDICTED: phospholipase A2-like [Papilio machaon]
Unigene0013945	0.179	0.1257	0	1.3985	1.0817	1.6156	0.101567	1.36527	3.74868	0.00144816	0.0271671	yes	--
Unigene0013950	2.7705	3.5393	4.191	11.3322	14.6332	10.2131	3.50027	12.0595	1.78463	0.00039407	0.0116866	yes	39S ribosomal protein L45 [Culex quinquefasciatus]
Unigene0013999	132.05	120.354	122.697	32.0449	23.9441	54.188	125.034	36.7257	-1.76746	0.000244843	0.00862206	yes	--
Unigene0014002	0.0691	0.101	0.1133	0.906	0.2081	0.1891	0.0944667	0.4344	2.20115	0.00330572	0.0456733	yes	PREDICTED: dystrophin, isoforms A/C/F/G/H-like isoform X11 [Athalia rosae]
Unigene0014007	0.7031	0.3593	1.2015	2.5338	3.2259	2.4621	0.754633	2.7406	1.86064	0.00150245	0.0277981	yes	Chromosome transmission fidelity protein 18 [Daphnia magna]
Unigene0014008	4.8275	2.1585	5.7764	14.1004	14.6459	11.1879	4.25413	13.3114	1.64573	0.00201462	0.0333732	yes	--
Unigene0014014	0	0	0	196.922	19.6724	2.209	0.001	72.9345	16.1543	1.78e-13	7.95e-10	yes	AAEL002203-PA [Aedes aegypti]
Unigene0014017	0.4812	0.169	0.1483	1.0575	8.0706	1.3032	0.266167	3.4771	3.70748	0.0013116	0.0254551	yes	--
Unigene0014033	136.641	155.438	153.031	44.8771	37.904	84.6452	148.37	55.8088	-1.41064	0.0017249	0.0302046	yes	PREDICTED: probable iron/ascorbate oxidoreductase DDB_G0283291 [Lingula anatina]
Unigene0014055	0	0	0	1.9004	0.2613	0.0434	0.001	0.735033	9.52167	0.00175061	0.0305117	yes	--
Unigene0014056	4.7155	3.4311	8.3933	14.9328	16.4594	14.4845	5.5133	15.2922	1.47181	0.00158101	0.0286636	yes	PREDICTED: protein lap4 isoform X7 [Halyomorpha halys]
Unigene0014064	1.374	0.7919	2.9571	5.4418	7.6298	7.4715	1.70767	6.8477	2.00359	0.000567427	0.0148723	yes	GH19034 [Drosophila grimshawi]
Unigene0014089	0	0	0	3.172	0.2506	0	0.001	1.14087	10.1559	0.00128909	0.0252701	yes	Vesicular inhibitory amino acid transporter [Daphnia magna]
Unigene0014091	0	0	0	2.3999	0.3713	0	0.001	0.923733	9.85133	0.000896839	0.020076	yes	Vesicular inhibitory amino acid transporter [Daphnia magna]
Unigene0014116	0	0	0	55.1969	7.1953	0.9756	0.001	21.1226	14.3665	7.33e-12	1.26e-08	yes	--
Unigene0014127	10.3142	14.3248	10.7379	59.2132	56.9808	33.9393	11.7923	50.0444	2.08536	2.36e-05	0.00157832	yes	--
Unigene0014130	142.305	93.5273	186.721	274.474	538.284	457.599	140.851	423.452	1.58803	0.000630266	0.0158647	yes	--
Unigene0014157	0	0	0	3.2447	1.8252	0.2181	0.001	1.76267	10.7835	1.79e-06	0.000232177	yes	--
Unigene0014172	15.6605	11.3259	19.9345	39.9344	42.2917	40.2745	15.6403	40.8335	1.38449	0.00117674	0.023959	yes	arsenite-resistance protein 2-like protein [Litopenaeus vannamei]
Unigene0014237	0	0	0.0355	0.7878	0.7312	0.7628	0.0118333	0.7606	6.00621	6.41e-05	0.00330443	yes	--
Unigene0014240	0.773	0.3096	0.6003	3.4091	5.4664	2.0517	0.560967	3.6424	2.6989	6.33e-05	0.00328376	yes	--
Unigene0014260	0	0	0.0961	7.1597	2.2151	0.2816	0.0320333	3.2188	6.65081	1.39e-05	0.00108557	yes	--
Unigene0014293	21.5164	19.3068	33.9007	66.8162	52.1232	66.3164	24.908	61.7519	1.30988	0.00274031	0.040348	yes	PREDICTED: poly(A)-specific ribonuclease PARN-like isoform X2 [Crassostrea gigas]
Unigene0014296	42.9533	19.5049	49.676	98.9598	103.489	105.663	37.3781	102.704	1.45823	0.00149681	0.0277397	yes	--
Unigene0014297	0.0711	0.0642	0.2346	1.454	0.4556	0.2658	0.1233	0.725133	2.55607	0.00263656	0.0395246	yes	TBC1 domain family member, partial [Zootermopsis nevadensis]
Unigene0014299	0.82	0.1852	0.4061	2.9823	2.31	2.3531	0.470433	2.54847	2.43757	0.00167869	0.0297244	yes	--
Unigene0014306	0	0	0	1.0361	3.0453	1.4364	0.001	1.83927	10.8449	1.12e-06	0.000163822	yes	--
Unigene0014309	3.7571	1.1005	6.7815	15.0437	14.5315	12.8586	3.8797	14.1446	1.86623	0.0016453	0.0293617	yes	PREDICTED: gastrula zinc finger protein XlCGF8.2DB-like, partial [Hydra vulgaris]
Unigene0014316	11.0349	7.3658	20.0622	36.7634	47.9742	48.53	12.821	44.4225	1.79279	0.000677777	0.0165628	yes	--
Unigene0014317	4.2301	2.4995	6.1985	12.7815	10.7873	11.4729	4.30937	11.6806	1.43856	0.00224192	0.0357248	yes	Phosphatidylinositol 4-kinase type 2-beta [Zootermopsis nevadensis]
Unigene0014350	19.6925	9.6573	26.857	47.1801	43.8858	62.4189	18.7356	51.1616	1.44928	0.00220844	0.0353801	yes	cAMP-dependent protein kinase, partial [Nasonia vitripennis]
Unigene0014380	4.9138	2.3283	6.0885	8.7046	19.8134	16.5702	4.44353	15.0294	1.75801	0.000938349	0.0207471	yes	Mitochondrial import receptor subunit TOM70 [Zootermopsis nevadensis]
Unigene0014386	0.0172	0	0.0318	2.1264	0.545	0.0465	0.0163333	0.905967	5.79357	0.000105018	0.00477572	yes	dihydropyridine-sensitive l-type calcium channel [Culex quinquefasciatus]
Unigene0014460	10.995	16.4515	12.7448	35.5166	75.5117	36.6188	13.3971	49.2157	1.8772	0.000311051	0.0100093	yes	--
Unigene0014480	0	0	0	4.0538	0.2727	0.0543	0.001	1.46027	10.512	0.000619496	0.0157308	yes	--
Unigene0014496	0.1707	0.5398	0.3946	1.0007	1.2384	5.1637	0.368367	2.4676	2.74389	0.00365927	0.0485227	yes	--
Unigene0014499	0.0364	0.0576	0.16	0.6006	0.4129	0.4605	0.0846667	0.491333	2.53684	0.00324006	0.0450532	yes	PREDICTED: cell division control protein 6 homolog [Lingula anatina]
Unigene0014514	6.0551	5.4892	8.3377	29.4385	37.5068	25.1344	6.62733	30.6932	2.21142	3.4e-06	0.000376658	yes	PREDICTED: tRNA (adenine(58)-N(1))-methyltransferase catalytic subunit TRMT61A [Tribolium castaneum]
Unigene0014521	0	0	0	3.7479	0.778	0	0.001	1.50863	10.559	0.00011427	0.00503296	yes	Protein stoned-A [Zootermopsis nevadensis]
Unigene0014546	0	0	0.1243	0.4433	5.4858	0.7283	0.0414333	2.21913	5.74306	0.000324017	0.0102934	yes	--
Unigene0014568	0	0	0	6.6701	1.1591	0	0.001	2.60973	11.3497	3.81e-06	0.000412487	yes	hypothetical protein L798_00519 [Zootermopsis nevadensis]
Unigene0014574	3.8208	1.4062	2.9154	9.9524	23.2038	14.6737	2.71413	15.9433	2.55439	9.73e-05	0.00450691	yes	--
Unigene0014590	0	0	0	1.8864	0.4107	0	0.001	0.7657	9.58064	0.000335993	0.0105764	yes	--
Unigene0014612	83.9879	46.7026	123.381	191.553	314.747	191.863	84.6904	232.721	1.45833	0.00269218	0.0399175	yes	--
Unigene0014633	0	0.0759	0.0333	1.1086	1.0779	0.1626	0.0364	0.783033	4.42706	0.00108307	0.0226913	yes	--
Unigene0014645	1.7385	0.9722	4.3131	9.2792	6.9159	8.8565	2.34127	8.35053	1.83458	0.00271275	0.0401428	yes	--
Unigene0014659	0	0	0	3.416	0.6553	0.0256	0.001	1.36563	10.4154	1.32e-06	0.000187323	yes	--
Unigene0014728	1.5836	0.7364	2.7127	9.2814	7.8968	7.2326	1.67757	8.13693	2.27812	0.000747853	0.0177806	yes	--
Unigene0014745	0	0	0	0.7457	0.8305	1.5622	0.001	1.04613	10.0309	0.000882771	0.0198903	yes	--
Unigene0014747	21.7433	23.068	23.6502	55.1891	60.1838	53.1473	22.8205	56.1734	1.29956	0.00222043	0.0355224	yes	PREDICTED: methylmalonyl-CoA epimerase, mitochondrial-like isoform X1 [Lingula anatina]
Unigene0014759	0	0	0	0.3535	0.9235	0.5808	0.001	0.619267	9.27442	0.00055089	0.0146445	yes	--
Unigene0014789	2.3438	1.119	3.011	8.3514	7.158	5.9215	2.15793	7.14363	1.72701	0.000570879	0.0149278	yes	PREDICTED: pre-mRNA-splicing factor CWC22 homolog [Lingula anatina]
Unigene0014852	0	0	0	0.3856	0.257	0.5117	0.001	0.384767	8.58784	0.00123973	0.0246696	yes	--
Unigene0014916	0	0	0	2.2449	1.5049	1.3832	0.001	1.711	10.7406	0.000189907	0.00722726	yes	--
Unigene0014935	2.6337	1.7395	2.8729	5.6211	10.2993	5.9125	2.41537	7.27763	1.59123	0.00310074	0.0438678	yes	AMP-activated protein kinase subunit beta [Litopenaeus vannamei]
Unigene0014943	39.0371	50.4384	49.5083	137.385	151.887	110.392	46.3279	133.221	1.52387	0.000285883	0.00948561	yes	Tcp-1-beta [Litopenaeus vannamei]
Unigene0014962	6518.23	10599.5	9783.66	2291.95	2057.27	4335.41	8967.15	2894.88	-1.63115	0.000371695	0.0113261	yes	RecName: Full=Penaeidin-2b; Short=Pen-2b; Flags: Precursor [Litopenaeus vannamei]
Unigene0014966	0	0	0.1542	0.9777	1.5881	1.0543	0.0514	1.2067	4.55315	0.00191025	0.0322039	yes	--
Unigene0014991	2.8139	2.1152	3.0794	7.9577	8.8914	8.0693	2.6695	8.30613	1.63761	0.00134172	0.0258159	yes	CDK-activating kinase assembly factor MAT1 [Penaeus monodon]
Unigene0015015	10.841	5.6839	21.5699	33.3405	28.0394	86.6434	12.6983	49.3411	1.95816	0.00130687	0.0253963	yes	--
Unigene0015046	0	0	0	3.7344	0.6125	0	0.001	1.44897	10.5008	0.00101039	0.0216548	yes	--
Unigene0015054	0	0	0.0341	2.3516	0.7694	0.0999	0.0113667	1.07363	6.56155	0.000176098	0.00681172	yes	--
Unigene0015108	862.384	1024.77	706.399	212.167	257.389	209.212	864.517	226.256	-1.93394	4.51e-06	0.000470203	yes	--
Unigene0015112	11.5196	6.4593	22.505	39.5769	42.7535	55.2775	13.4946	45.8693	1.76514	0.00147603	0.0275253	yes	--
Unigene0015113	0	0	0.0853	8.4451	1.6165	0.3608	0.0284333	3.47413	6.93293	1.96e-06	0.000248181	yes	--
Unigene0015124	0.0165	0.0349	0.0459	0.6666	0.21	0.0747	0.0324333	0.3171	3.28939	0.00259565	0.0391123	yes	F-box/LRR-repeat protein 16 [Zootermopsis nevadensis]
Unigene0015167	0.0861	0	0.1592	1.325	1.4446	0.5443	0.0817667	1.10463	3.75591	0.00119208	0.0241506	yes	--
Unigene0015193	11.4714	6.9232	12.5597	28.2399	34.3965	23.9525	10.3181	28.863	1.48404	0.00138912	0.0264665	yes	--
Unigene0015217	0.1981	0.3132	0.3846	1.5964	1.0776	1.7884	0.298633	1.48747	2.31641	0.000419542	0.0122268	yes	--
Unigene0015222	0.0931	0.0981	0.2581	1.1933	1.2237	0.7353	0.149767	1.05077	2.81065	0.00134545	0.0258434	yes	--
Unigene0015235	6.1835	5.2629	10.6075	18.8359	28.9745	25.0151	7.3513	24.2752	1.72341	0.00047982	0.0133775	yes	Two A-associated protein of 42kDa [Daphnia magna]
Unigene0015241	4.5694	1.983	5.0128	14.2463	15.84	10.9514	3.85507	13.6792	1.82716	0.000352749	0.0108895	yes	PREDICTED: LOW QUALITY PROTEIN: protein SDA1 homolog [Limulus polyphemus]
Unigene0015272	6.0399	6.8265	4.3629	86.1693	35.7676	11.0988	5.7431	44.3452	2.94888	4.54e-06	0.000472047	yes	beta-II tubulin [Homarus americanus]
Unigene0015295	0.0724	0.229	0.0669	0.9019	1.904	1.8959	0.122767	1.56727	3.67426	0.00167692	0.029721	yes	--
Unigene0015307	0	0	0.0979	1.7837	1.5356	0.5734	0.0326333	1.29757	5.31332	0.00192873	0.0323935	yes	--
Unigene0015325	15.4485	6.2116	21.3394	43.6673	48.8998	42.6867	14.3332	45.0846	1.65328	0.00192705	0.0323935	yes	--
Unigene0015327	7.7094	3.8472	9.6333	21.4931	20.4607	20.3741	7.0633	20.776	1.5565	0.00149492	0.0277349	yes	--
Unigene0015334	0	0.1482	0	1.9575	2.04	0.6348	0.0494	1.5441	4.96611	0.000341481	0.0106741	yes	--
Unigene0015350	0	0.0198	0	4.1732	0.8508	0.1271	0.0066	1.71703	8.02324	5.46e-08	1.47e-05	yes	PREDICTED: synaptotagmin-11 [Tribolium castaneum]
Unigene0015355	2.2807	1.7406	3.8289	9.247	8.758	8.6026	2.61673	8.8692	1.76104	0.000591071	0.0153142	yes	F-box/LRR-repeat protein 18 [Zootermopsis nevadensis]
Unigene0015359	11.8153	6.7514	8.6854	1.9814	1.3551	2.1847	9.08403	1.8404	-2.30331	0.000591652	0.015319	yes	Histone H4 protein type G [Daphnia magna]
Unigene0015391	8.9403	4.6726	9.1705	34.5335	46.2127	23.9483	7.59447	34.8982	2.20013	7.06e-06	0.000660465	yes	Coiled-coil domain-containing protein 86 [Trachymyrmex septentrionalis]
Unigene0015411	28.8278	68.4174	48.4539	16.5528	8.5729	20.0466	48.5664	15.0574	-1.68948	0.00125814	0.0249142	yes	--
Unigene0015412	8.2003	21.9308	13.1715	2.4781	1.6728	5.2747	14.4342	3.14187	-2.1998	0.00241768	0.0375062	yes	--
Unigene0015429	0.5822	0.0511	0.314	1.7061	4.7947	1.5769	0.315767	2.69257	3.09205	0.00153458	0.028185	yes	--
Unigene0015430	0	0	0	2.1236	0.671	0	0.001	0.931533	9.86346	0.00305573	0.0434111	yes	--
Unigene0015438	15.4653	8.371	17.6607	39.7568	76.3556	51.1093	13.8323	55.7406	2.01068	6.74e-05	0.0034282	yes	--
Unigene0015523	60.5584	49.0326	78.5412	175.306	202.142	145.527	62.7107	174.325	1.475	0.000574589	0.0149783	yes	--
Unigene0015537	0	0	0	6.9382	0.7647	0.0653	0.001	2.5894	11.3384	1.06e-06	0.000157695	yes	--
Unigene0015545	25.7289	16.6775	22.3332	66.9887	54.3191	64.4488	21.5799	61.9189	1.52069	0.00228792	0.0361492	yes	--
Unigene0015566	9.8102	3.4663	7.0189	29.9316	26.7508	14.8288	6.76513	23.8371	1.81702	0.000666693	0.0163762	yes	--
Unigene0015627	0	0	0	0.9384	0.6334	0.1051	0.001	0.558967	9.12662	0.00279018	0.0408902	yes	PREDICTED: protein still life, isoforms C/SIF type 2 isoform X2 [Neodiprion lecontei]
Unigene0015628	0	0	0	1.6888	0.6319	0	0.001	0.773567	9.59538	0.00328859	0.0455408	yes	--
Unigene0015631	0	0	0	5.2809	1.7595	0.1251	0.001	2.3885	11.2219	0.000753682	0.0178867	yes	--
Unigene0015682	0.6711	0.1768	0.698	1.1677	10.04	2.7266	0.5153	4.64477	3.17212	0.00215982	0.0350017	yes	--
Unigene0015686	3.1903	0.9457	8.2025	0	0.4519	0.09	4.11283	0.180633	-4.509	0.000457091	0.0129422	yes	daphnid bacterial-ribosomal-RNA-like, possible HGT [Daphnia magna]
Unigene0015821	0	0	0	1.6072	0.2295	0.1524	0.001	0.663033	9.37294	0.000661252	0.0163134	yes	WSC domain-containing protein 1 [Zootermopsis nevadensis]
Unigene0015906	0	0.1364	0.0598	0.6635	3.695	0.7592	0.0654	1.7059	4.7051	0.0005023	0.0137941	yes	--
Unigene0015979	0	0	0.0966	2.0676	2.7009	0.8493	0.0322	1.8726	5.86184	9.86e-06	0.000849038	yes	--
Unigene0016066	0	0	0	0.6843	1.4114	0.9135	0.001	1.00307	9.9702	0.000272274	0.00925654	yes	--
Unigene0016135	1.062	0.7901	0.4043	1.9679	5.154	3.976	0.752133	3.6993	2.29819	0.00159928	0.0288805	yes	--
Unigene0016174	0.1589	0.293	0.0734	1.3675	1.6563	2.0437	0.1751	1.68917	3.27006	0.000432131	0.012452	yes	--
Unigene0016223	0	0	0.1439	1.0834	0.7057	1.4054	0.0479667	1.06483	4.47245	0.00273934	0.040348	yes	--
Unigene0016250	0	0	0	2.9108	0.4993	0	0.001	1.1367	10.1506	0.000538694	0.0144489	yes	PREDICTED: kielin/chordin-like protein [Tribolium castaneum]
Unigene0016353	0	0	0	3.1933	0.9409	0.0703	0.001	1.4015	10.4528	4.12e-06	0.000436802	yes	PREDICTED: nucleolysin TIAR isoform X4 [Cimex lectularius]
Unigene0016403	0	0	0	1.5425	0.332	0.1653	0.001	0.679933	9.40925	0.000618584	0.0157165	yes	--
Unigene0016436	0	0	0.0523	0.8075	0.6662	0.2041	0.0174333	0.559267	5.00362	0.000650144	0.0162063	yes	--
Unigene0016441	0.22	0.1546	0.1356	1.719	3.9889	1.1916	0.170067	2.29983	3.75736	0.000488635	0.0135275	yes	--
Unigene0016445	0	0	0	1.261	0.6106	0.1351	0.001	0.6689	9.38565	0.00372605	0.0490741	yes	--
Unigene0016535	0	0	0.1039	0.9881	3.159	0.9132	0.0346333	1.68677	5.60596	0.000960818	0.0210354	yes	--
Unigene0016616	0	0	0	3.8744	0.6047	0.086	0.001	1.5217	10.5715	8.39e-05	0.00402881	yes	--
Unigene0016650	0	0	0.1233	0.9772	0.786	0.572	0.0411	0.7784	4.2433	0.00103634	0.0220659	yes	--
Unigene0016754	0	0	0	0.6001	0.457	1.0239	0.001	0.693667	9.4381	0.000659835	0.0163134	yes	--
Unigene0016799	0	0	0	0.3251	1.0461	1.4423	0.001	0.937833	9.87319	0.00123557	0.0246197	yes	--
Unigene0016875	0	0	0	2.4935	0.6172	0	0.001	1.0369	10.0181	0.000624014	0.0157884	yes	--
Unigene0016921	0.6469	0	0.7475	7.5828	5.7185	4.3802	0.4648	5.89383	3.66452	0.000155341	0.0062743	yes	--
Unigene0016931	0	0	0	3.2411	0.6685	0.0533	0.001	1.32097	10.3674	1.91e-05	0.00135245	yes	--
Unigene0016949	0	0.0513	0	0.5706	0.7944	1.3185	0.0171	0.8945	5.70901	0.00017019	0.00663891	yes	--
Unigene0016958	0.3921	0.3099	0.7249	1.113	8.6644	2.345	0.475633	4.0408	3.08672	0.00103991	0.0220926	yes	--
Unigene0016963	0	0	0	2.6051	0.2186	0.1088	0.001	0.9775	9.93295	0.00130438	0.02537	yes	--
Unigene0016974	0	0	0	2.5893	0.4078	0	0.001	0.999033	9.96439	0.00370795	0.0489076	yes	--
Unigene0016999	0	0	0	1.6649	2.8453	0.3908	0.001	1.63367	10.6739	0.00032832	0.0103932	yes	--
Unigene0017017	0.2492	0.1751	0.2687	0.4259	2.8238	3.4867	0.231	2.24547	3.28105	0.000863047	0.0195838	yes	PREDICTED: RNA-directed DNA polymerase from mobile element jockey-like [Nasonia vitripennis]
Unigene0017081	0	0	0	0.971	0.4896	0.6648	0.001	0.708467	9.46856	0.000128377	0.00549225	yes	--
Unigene0017205	22.8109	14.6538	29.3215	53.7941	63.6188	78.157	22.2621	65.19	1.55006	0.00245895	0.0378501	yes	--
Unigene0017230	0.207	0	0.4464	1.5161	3.0646	1.9306	0.2178	2.17043	3.31691	0.00216773	0.0350538	yes	--
Unigene0017261	0	0	0	2.4049	0.3925	0	0.001	0.932467	9.86491	0.000777344	0.0182405	yes	PREDICTED: glutamate-gated chloride channel-like isoform X2 [Diachasma alloeum]
Unigene0017264	4.8416	5.8133	10.538	24.5593	31.0048	20.0843	7.0643	25.2161	1.83573	0.000887156	0.019959	yes	--
Unigene0017282	0	0	0	3.54	0.4987	0.1419	0.001	1.39353	10.4445	2.98e-05	0.00185977	yes	--
Unigene0017292	0	0	0	1.9388	0.4473	0	0.001	0.795367	9.63548	0.00210316	0.0343948	yes	--
Unigene0017333	0	0	0	2.1403	0.473	0	0.001	0.8711	9.76669	0.00255563	0.0387523	yes	--
Unigene0017370	2.1319	1.7626	2.5484	8.1187	8.8643	7.8478	2.14763	8.27693	1.94635	0.000141506	0.00589077	yes	50kDa lectin [Operophtera brumata]
Unigene0017371	0.0266	0.0281	0.3445	1.2579	0.8689	0.9974	0.133067	1.0414	2.9683	0.00284588	0.0413881	yes	--
Unigene0017451	0	0	0	4.2419	0.7603	0.0721	0.001	1.69143	10.724	8.78e-08	2.15e-05	yes	AAEL001744-PA [Aedes aegypti]
Unigene0017453	15.1994	10.473	19.278	60.7399	48.9031	52.8403	14.9835	54.1611	1.85389	6.26e-05	0.00326731	yes	--
Unigene0017467	0	0	0	2.419	0.6109	0	0.001	1.00997	9.98009	0.00346186	0.0470614	yes	--
Unigene0017475	0.0911	0	0	0.5674	1.0739	0.6581	0.0303667	0.766467	4.65766	0.00097457	0.0211713	yes	--
Unigene0017484	0	0	0	1.9663	0.4212	0	0.001	0.795833	9.63632	0.00329724	0.0455984	yes	PREDICTED: band 7 protein AGAP004871-like isoform X1 [Diaphorina citri]
Unigene0017523	0	0	0	3.3767	1.2903	0.146	0.001	1.60433	10.6478	2.17e-08	7.19e-06	yes	--
Unigene0017529	0	0.0983	0.0431	0.3076	0.9305	0.8423	0.0471333	0.693467	3.87901	0.00367208	0.0486082	yes	PREDICTED: fibulin-1-like, partial [Amphimedon queenslandica]
Unigene0017562	0.1236	0.1303	0.7237	1.1471	2.0733	2.9015	0.325867	2.04063	2.64666	0.00242082	0.0375125	yes	--
Unigene0017612	12.2971	5.5082	15.0407	39.275	38.8283	36.8064	10.9487	38.3032	1.80671	0.000294754	0.00968697	yes	--
Unigene0017620	0.2548	0.6714	0.7655	3.7333	2.8876	4.0831	0.5639	3.568	2.6616	0.00111393	0.0230788	yes	--
Unigene0017636	0	0	0	3.2949	0.5586	0.1391	0.001	1.33087	10.3782	8.7e-06	0.000777911	yes	--
Unigene0017637	0.047	0.0495	0.2172	3.0295	0.9586	0.4242	0.104567	1.47077	3.81407	0.000386826	0.0115823	yes	--
Unigene0017693	0	0	0.0888	0.4223	1.0017	0.6072	0.0296	0.677067	4.51563	0.00274494	0.0403658	yes	--
Unigene0017774	0	0	0	3.4308	0.5164	0	0.001	1.31573	10.3617	0.00153909	0.0282196	yes	--
Unigene0017822	0.1448	0.1526	0	1.3793	3.0201	1.3075	0.0991333	1.9023	4.26223	0.0026051	0.0391972	yes	--
Unigene0018034	0.1535	0.1078	0	1.874	1.9018	0.5543	0.0871	1.44337	4.05062	0.000828692	0.0190552	yes	--
Unigene0018079	0	0	0	0.177	0.2628	0.1309	0.001	0.190233	7.57163	0.00276665	0.0406145	yes	--
Unigene0018133	0.0826	0	0.0763	0.605	0.8985	0.4846	0.0529667	0.6627	3.6452	0.00320688	0.0447774	yes	--
Unigene0018202	0	0	0	0.8867	0.462	0.6901	0.001	0.6796	9.40854	0.000680207	0.0166132	yes	--
Unigene0018221	5.6773	3.31	8.8057	22.1231	22.5756	16.6847	5.931	20.4611	1.78654	0.000441014	0.0126549	yes	--
Unigene0018271	0	0	0	2.4059	1.2111	0.3015	0.001	1.30617	10.3511	3.23e-05	0.00198282	yes	RabX4 [Drosophila busckii]
Unigene0018272	0.1237	0.0652	0.0286	0.7932	1.2621	1.173	0.0725	1.0761	3.89169	0.000151324	0.00619586	yes	--
Unigene0018274	32.1945	17.1281	27.2134	162.189	312.489	114.032	25.512	196.237	2.94335	1.29e-08	4.68e-06	yes	--
Unigene0018293	0	0	0	2.7002	1.6708	0	0.001	1.457	10.5088	8.17e-05	0.00394611	yes	--
Unigene0018300	0	0.1848	0	2.6337	0.7155	1.8998	0.0616	1.74967	4.82801	7.82e-05	0.00385325	yes	RecName: Full=Cuticle protein 6; AltName: Full=BcNCP14.9 [Blaberus craniifer]
Unigene0018310	0	0	0	5.242	1.7072	0.34	0.001	2.42973	11.2466	1.88e-07	4.03e-05	yes	prohormone-1 [Scylla paramamosain]
Unigene0018322	0	0	0.0403	1.0216	0.7902	0.3934	0.0134333	0.735067	5.77399	0.000277929	0.00935222	yes	--
Unigene0018328	0	0	0.1738	0.8035	1.1364	0.4526	0.0579333	0.7975	3.78302	0.00369221	0.0487574	yes	--
Unigene0018330	0	0	0.0499	2.7474	0.636	0.2436	0.0166333	1.209	6.18359	3.18e-05	0.00195601	yes	--
Unigene0018429	0	0	0	2.186	3.827	2.4967	0.001	2.83657	11.4699	5.67e-08	1.5e-05	yes	--
Unigene0018448	1.8889	3.1618	26.5007	0.1628	0.7052	0.6019	10.5171	0.489967	-4.42391	0.000118791	0.00518901	yes	hypothetical protein QR98_0056810 [Sarcoptes scabiei]
Unigene0018470	0	0	0	0.4386	0.4749	0.8783	0.001	0.597267	9.22223	0.00282883	0.0412876	yes	--
Unigene0018475	39.8199	27.2892	45.649	134.937	138.821	106.27	37.586	126.676	1.75287	5.21e-05	0.00286044	yes	--
Unigene0018477	6.806	4.3575	9.8199	15.4552	16.3586	29.6692	6.99447	20.4943	1.55094	0.00284199	0.0413881	yes	--
Unigene0018517	0	0	0.1821	1.4073	3.0368	1.1117	0.0607	1.85193	4.93119	8.6e-05	0.00410213	yes	--
Unigene0018519	16.0232	15.2861	20.3991	51.786	44.0509	42.5861	17.2361	46.141	1.42061	0.0016024	0.0288816	yes	coiled-coil domain-containing protein 25 [Anopheles darlingi]
Unigene0018522	0.6686	0.2168	0.5706	4.5969	8.6733	4.5504	0.485333	5.9402	3.61346	4.6e-06	0.000475939	yes	--
Unigene0018542	0	0	0	0.5448	1.4449	0.8632	0.001	0.950967	9.89325	0.00194514	0.0325714	yes	--
Unigene0018553	0	0	0.0491	0.7394	1.3004	0.4316	0.0163667	0.8238	5.65346	0.000551513	0.0146524	yes	--
Unigene0018603	18.8617	11.8525	2.6977	1.2514	3.2265	1.2851	11.1373	1.921	-2.53547	0.0018061	0.0311157	yes	--
Unigene0018618	1.1015	0.6081	1.6001	5.3413	7.2759	5.8245	1.10323	6.14723	2.4782	0.000398271	0.0117677	yes	--
Unigene0018657	29.694	49.9582	41.2262	109.169	96.653	98.7764	40.2928	101.533	1.33335	0.00225974	0.0359448	yes	PREDICTED: mediator of RNA polymerase II transcription subunit 10 [Halyomorpha halys]
Unigene0018665	0	0	0	2.2758	0.4997	0.1131	0.001	0.962867	9.91119	1.01e-05	0.00086146	yes	--
Unigene0018703	0	0.0638	0	1.7292	1.5364	0.7103	0.0212667	1.3253	5.96158	5.66e-05	0.00305003	yes	--
Unigene0018716	0	0.1638	0	1.1764	2.536	0.3741	0.0546	1.36217	4.64086	0.00149908	0.0277587	yes	--
Unigene0018763	77.2357	58.0419	148.229	244.876	309.833	296.883	94.5021	283.864	1.58678	0.000723352	0.0173733	yes	--
Unigene0018808	0.4104	0.5597	0.6694	70.7705	8.5132	2.8112	0.5465	27.365	5.64596	3.02e-08	9.26e-06	yes	--
Unigene0018846	23.4524	28.8348	33.7744	80.2578	98.4176	40.7633	28.6872	73.1462	1.35038	0.00357324	0.04788	yes	Prefoldin subunit 2 [Daphnia magna]
Unigene0018922	0	0	0	1.3291	0.7477	0.2234	0.001	0.766733	9.58258	0.0024445	0.0377184	yes	--
Unigene0018924	0.1705	0.1027	0.2252	0.6068	0.9497	0.7917	0.166133	0.782733	2.23618	0.00323155	0.0449957	yes	--
Unigene0018968	3.0805	2.0513	5.0613	11.5609	14.1423	13.425	3.3977	13.0427	1.94062	0.000160073	0.0063905	yes	--
Unigene0018970	0.3544	0.0373	0.1966	0.9346	2.024	2.1434	0.1961	1.70067	3.11644	0.000336904	0.010587	yes	--
Unigene0019000	3.4469	2.4482	5.4204	11.5691	9.6468	11.2126	3.77183	10.8095	1.51896	0.00321819	0.0448793	yes	PREDICTED: general transcription factor 3C polypeptide 6 [Cimex lectularius]
Unigene0019006	0	0	0	1.6688	0.3717	0	0.001	0.680167	9.40974	0.00365238	0.04846	yes	PREDICTED: protein still life, isoform SIF type 1-like isoform X5 [Halyomorpha halys]
Unigene0019015	0.095	0.1803	0.3339	2.604	1.2667	1.6131	0.203067	1.82793	3.17019	1.07e-05	0.00089802	yes	--
Unigene0019026	0	0	0	0.3477	1.2431	0.9998	0.001	0.863533	9.75411	0.000108985	0.00488665	yes	--
Unigene0019057	0	0.0154	0.0271	1.6636	0.5844	0.1323	0.0141667	0.793433	5.80754	1.26e-05	0.00100518	yes	--
Unigene0019067	0	0.0559	0	52.6174	4.6873	0.5984	0.0186333	19.301	10.0166	1.36e-09	7.81e-07	yes	--
Unigene0019091	10.9901	6.5949	15.959	47.4468	31.2309	36.8768	11.1813	38.5182	1.78445	0.000226009	0.00820392	yes	--
Unigene0019141	0	0	0	0.4075	0.1261	0.7114	0.001	0.415	8.69697	0.00299791	0.0428674	yes	--
Unigene0019158	0	0.0686	0	5.0812	1.3285	0.4704	0.0228667	2.29337	6.64808	1.59e-06	0.00021766	yes	Prostaglandin-H2 D-isomerase [Daphnia magna]
Unigene0019190	0.1502	0.1385	0.2603	1.43	0.7658	1.0336	0.183	1.07647	2.55639	0.00132188	0.0255771	yes	--
Unigene0019201	0	0	0	0.468	0.4137	1.6477	0.001	0.843133	9.71962	0.0026356	0.0395234	yes	--
Unigene0019217	0	0	0	4.2873	0.8175	0.1197	0.001	1.7415	10.7661	1.59e-09	8.59e-07	yes	--
Unigene0019224	0	0	0	0.8107	1.0804	0.4611	0.001	0.784067	9.61483	0.00156612	0.0285516	yes	--
Unigene0019237	1.1766	1.0904	2.8881	5.3057	7.3753	5.9339	1.71837	6.20497	1.85239	0.0020949	0.0343473	yes	Mitochondrial import inner membrane translocase subunit TIM44 [Zootermopsis nevadensis]
Unigene0019264	0	0	0	2.023	0.7019	0.1864	0.001	0.970433	9.92249	3.15e-06	0.000358787	yes	--
Unigene0019282	5.6061	6.1458	6.3689	20.6999	28.5975	15.4882	6.04027	21.5952	1.83803	0.000155147	0.0062743	yes	PREDICTED: RNA 3'-terminal phosphate cyclase-like protein [Crassostrea gigas]
Unigene0019285	0	0	0	0.2867	0.0578	0.0657	0.001	0.136733	7.09522	0.00033921	0.0106402	yes	--
Unigene0019295	3.5501	2.3519	6.7513	40.9813	26.347	13.0948	4.21777	26.8077	2.6681	2.54e-05	0.00165571	yes	--
Unigene0019303	1.1367	0.355	2.1599	3.3617	6.4122	5.9669	1.2172	5.24693	2.10791	0.00288121	0.0417934	yes	--
Unigene0019325	0.9454	0.083	0.7283	2.453	5.3572	2.5605	0.585567	3.4569	2.56157	0.00184787	0.0314722	yes	--
Unigene0019355	0	0	0.0242	0.6917	0.1189	0.0474	0.00806667	0.286	5.1479	0.00192964	0.0323935	yes	Protein mab-21 2-like protein [Daphnia magna]
Unigene0019372	0.1952	0.2742	1.7741	4.1938	4.04	5.961	0.747833	4.7316	2.66154	0.00201203	0.0333566	yes	--
Unigene0019381	0	0	0	2.4373	0.5953	0	0.001	1.01087	9.98138	0.000895751	0.0200617	yes	--
Unigene0019417	3.6324	1.4526	5.4776	18.4674	22.5975	14.0244	3.52087	18.3631	2.38281	1.95e-05	0.00137125	yes	--
Unigene0019427	0	0	0	1.8485	0.3145	0.0569	0.001	0.739967	9.53132	0.000236859	0.00841626	yes	--
Unigene0019439	0	0	0	0.2275	0.3167	0.3504	0.001	0.2982	8.22014	0.00295918	0.042525	yes	--
Unigene0019445	0	0	0.0965	0.7262	2.0339	1.0362	0.0321667	1.26543	5.29792	0.000140062	0.00584695	yes	--
Unigene0019457	0.1702	0	0.0787	3.7415	1.1576	0.6916	0.0829667	1.86357	4.48939	0.000913366	0.0203598	yes	--
Unigene0019465	6.5647	3.6026	12.0746	18.6567	25.2847	23.8288	7.41397	22.5901	1.60737	0.00267743	0.0398279	yes	--
Unigene0019488	0.802	0.4226	0.8896	2.585	4.4352	6.516	0.704733	4.51207	2.67864	0.00128327	0.0252223	yes	--
Unigene0019493	0.2623	0.0691	0.8789	4.0828	3.8936	2.1901	0.403433	3.38883	3.07039	0.000624153	0.0157884	yes	--
Unigene0019507	0	0.0264	0.0695	1.938	1.2276	0.4075	0.0319667	1.19103	5.2195	1.56e-06	0.000214926	yes	--
Unigene0019517	0	0.0637	0.0837	1.8362	0.1369	0.3817	0.0491333	0.784933	3.9978	0.00322997	0.0449875	yes	--
Unigene0019563	3.0506	1.8686	3.4709	9.0349	10.2121	9.6156	2.7967	9.62087	1.78244	0.000330987	0.0104334	yes	PREDICTED: thyroid transcription factor 1-associated protein 26 homolog [Solenopsis invicta]
Unigene0019572	10.1049	3.1976	12.3779	24.1922	23.2103	35.7659	8.56013	27.7228	1.69537	0.00234522	0.0367435	yes	--
Unigene0019579	0	0	0	1.5973	0.2318	0	0.001	0.6097	9.25196	0.000149995	0.00615832	yes	PREDICTED: serine/threonine-protein kinase BRSK2 isoform X3 [Cimex lectularius]
Unigene0019620	0.1831	0.0891	0.5013	1.3877	1.3535	1.494	0.257833	1.41173	2.45296	0.000656886	0.0163104	yes	--
Unigene0019646	0.0513	0.0463	0	0.4559	0.2655	0.2578	0.0325333	0.3264	3.32665	0.00129776	0.0253402	yes	PREDICTED: muscle calcium channel subunit alpha-1-like [Limulus polyphemus]
Unigene0019656	4.3715	1.8733	5.2402	14.7808	16.7678	9.9313	3.82833	13.8266	1.85266	0.00228583	0.0361289	yes	--
Unigene0019664	0	0	0.2888	1.0984	2.492	1.2407	0.0962667	1.61037	4.06421	0.00176581	0.0306336	yes	--
Unigene0019699	1.6848	0.6317	4.8971	6.6342	13.7032	19.773	2.40453	13.3701	2.47519	0.000516525	0.0140614	yes	--
Unigene0019921	15.943	15.12	16.4567	68.5636	91.1411	46.4175	15.8399	68.7074	2.1169	4.61e-06	0.000475939	yes	PREDICTED: deoxyhypusine hydroxylase-like [Saccoglossus kowalevskii]
Unigene0019929	0	0	0	5.7609	1.322	0.2351	0.001	2.43933	11.2523	4.4e-06	0.000461007	yes	--
Unigene0019981	10.8977	7.1025	14.8056	31.8009	31.3853	28.7476	10.9353	30.6446	1.48664	0.00085438	0.0194463	yes	PREDICTED: zinc finger protein 436-like isoform X2 [Octopus bimaculoides]
Unigene0019992	0.8487	0	0.8631	13.8654	4.5399	5.057	0.5706	7.82077	3.77676	0.000183396	0.00705139	yes	PREDICTED: mucin-7-like [Saccoglossus kowalevskii]
Unigene0020005	1235.02	1691.2	1584	3730.22	6196.07	5683.42	1503.4	5203.24	1.79118	2.95e-05	0.00184356	yes	ATP synthase F0 subunit 6 (mitochondrion) [Fenneropenaeus merguiensis]
Unigene0020041	0.3559	0.075	1.0528	7.6651	2.5167	2.1847	0.494567	4.12217	3.05917	0.00266354	0.0397164	yes	--
Unigene0020060	7.8201	6.248	9.7945	20.7907	21.3156	19.4034	7.9542	20.5032	1.36606	0.0038101	0.0497938	yes	--
Unigene0020096	2.5414	1.616	1.9902	9.44	9.3784	3.6407	2.0492	7.48637	1.8692	0.000594925	0.0153682	yes	PREDICTED: protein rolling stone [Drosophila kikkawai]
Unigene0020119	0.5545	0.3673	1.4792	3.3484	3.6842	4.2407	0.800333	3.75777	2.2312	0.000283617	0.00945946	yes	PREDICTED: protein O-linked-mannose beta-1,2-N-acetylglucosaminyltransferase 1-like [Halyomorpha halys]
Unigene0020138	14.464	6.9275	24.542	59.6475	49.3332	60.1657	15.3112	56.3821	1.88065	0.000240551	0.00851105	yes	--
Unigene0020139	1.4224	0.6752	2.1581	5.8388	9.8346	5.666	1.41857	7.11313	2.32605	5.88e-05	0.00314038	yes	Ubiquitin-like-specific protease 1 [Exaiptasia pallida]
Unigene0020148	2.948	1.068	7.5369	21.5291	30.3185	6.2792	3.85097	19.3756	2.33095	0.0022929	0.0362151	yes	--
Unigene0020154	88.1874	441.018	133.022	11.4368	10.583	66.0777	220.743	29.3658	-2.91015	0.000166733	0.00653408	yes	myosin light chain 2 [Procambarus clarkii]
Unigene0020158	16.7807	10.9386	16.1696	86.0902	111.317	50.5424	14.6296	82.6498	2.49812	1.29e-07	2.96e-05	yes	arg methyltransferase, partial [Libinia emarginata]
Unigene0020239	0	0	0	1.8121	1.8975	1.2024	0.001	1.63733	10.6771	3.66e-05	0.00217148	yes	--
Unigene0020252	0	0	0	1.5336	0.1186	0.5906	0.001	0.7476	9.54612	0.00183673	0.0314257	yes	--
Unigene0020257	0	0	0.1234	2.0055	2.4819	1.9289	0.0411333	2.13877	5.70033	8.97e-06	0.000794105	yes	--
Unigene0020267	0	0	0.0467	1.0367	0.5499	0.2738	0.0155667	0.620133	5.31605	0.00199994	0.0332159	yes	--
Unigene0020277	0.2642	0	0.1954	0.4645	5.269	1.4786	0.1532	2.40403	3.97197	0.00148949	0.0276956	yes	--
Unigene0020280	0.0215	0	0	4.6284	0.8217	0.0339	0.00716667	1.828	7.99475	6.27e-07	0.00010292	yes	PREDICTED: delta and Notch-like epidermal growth factor-related receptor isoform X2 [Tribolium castaneum]
Unigene0020284	0	0	0	22.6703	3.2767	0.1623	0.001	8.7031	13.0873	5.13e-10	3.43e-07	yes	RecName: Full=FMRFamide-related neuropeptides; Contains: RecName: Full=GYRKPPFNGSIF-amide; Short=SIFamide; Contains: RecName: Full=C-terminal peptide; Flags: Precursor [Procambarus clarkii]
Unigene0020292	0	0	0	13.3507	3.6029	0.1911	0.001	5.7149	12.4805	1.69e-09	8.9e-07	yes	--
Unigene0020305	0.1668	0.3517	0.1349	8.4634	1.2478	0.433	0.2178	3.3814	3.95654	0.000163381	0.00647069	yes	transcription factor ATF-b [Litopenaeus vannamei]
Unigene0020308	0	0	0	0.317	1.2328	0.279	0.001	0.6096	9.25172	0.00222049	0.0355224	yes	--
Unigene0020324	9.5895	6.5957	15.1971	22.0337	31.6151	40.5601	10.4608	31.403	1.58591	0.00195074	0.0326408	yes	--
Unigene0020357	45.6675	29.6512	48.26	117.599	112.44	117.01	41.1929	115.683	1.48971	0.000572756	0.0149614	yes	--
Unigene0020365	33.8337	30.4807	29.7549	92.9339	73.6263	62.9814	31.3564	76.5139	1.28696	0.00219312	0.0352618	yes	P23 [Litopenaeus vannamei]
Unigene0020368	12.6642	8.9302	16.7428	37.6542	32.223	36.5122	12.7791	35.4631	1.47254	0.00108449	0.0226961	yes	--
Unigene0020370	0	0	0	1.9504	0.4933	0	0.001	0.814567	9.66989	0.000131521	0.00557651	yes	--
Unigene0020395	0.5394	0.379	1.2785	3.161	2.3196	2.7842	0.7323	2.75493	1.91151	0.0036326	0.0482977	yes	PREDICTED: peptide chain release factor 1-like, mitochondrial [Limulus polyphemus]
Unigene0020396	0	0	0	3.9073	0.6203	0.1765	0.001	1.56803	10.6147	2.67e-08	8.43e-06	yes	--
Unigene0020401	0.4482	0.4462	0.5525	2.4811	2.1223	3.3273	0.4823	2.64357	2.45448	0.000345008	0.0107386	yes	--
Unigene0020430	0.1552	0.1431	0.1972	1.1082	0.8968	0.5778	0.165167	0.860933	2.38198	0.00360422	0.0481104	yes	--
Unigene0020437	0.6898	0	1.9131	0.2021	66.7954	3.7367	0.867633	23.5781	4.76422	0.00281533	0.041171	yes	--
Unigene0020468	0.6502	0.3163	0.185	2.4551	2.993	1.8063	0.383833	2.41813	2.65534	0.00189495	0.0319942	yes	--
Unigene0020495	4.7511	5.3715	6.1889	16.7702	17.4648	15.1292	5.43717	16.4547	1.59758	0.001737	0.030369	yes	Coiled-coil domain-containing protein 12 [Zootermopsis nevadensis]
Unigene0020499	0	0.0897	0.0315	3.7654	0.8409	0.1383	0.0404	1.58153	5.29082	3.37e-05	0.00204925	yes	PREDICTED: inhibin beta chain-like [Diaphorina citri]
Unigene0020506	4.8937	7.4438	7.1895	15.5129	23.2992	14.6749	6.509	17.829	1.45372	0.00194735	0.0325963	yes	U3 small nucleolar RNA-associated protein 4 [Daphnia magna]
Unigene0020546	5.9592	4.2911	6.0393	17.8287	21.1748	16.975	5.42987	18.6595	1.78092	0.000150236	0.00616068	yes	PREDICTED: 39S ribosomal protein L4, mitochondrial-like [Limulus polyphemus]
Unigene0020559	34.0955	31.326	29.9645	81.7671	128.583	74.3989	31.7953	94.9162	1.57784	0.000377678	0.0114533	yes	--
Unigene0020561	0.0941	0.0991	0.3913	0.6891	3.539	1.8681	0.194833	2.03207	3.38264	0.00132486	0.0255898	yes	--
Unigene0020587	8.3796	4.7313	11.3179	74.5436	125.996	33.6988	8.14293	78.0793	3.26132	2.69e-08	8.43e-06	yes	--
Unigene0020592	0	0	0	4.284	0.6147	0	0.001	1.6329	10.6732	0.000242926	0.00856802	yes	--
Unigene0020593	49.5099	63.5794	68.5703	172.77	139.128	143.475	60.5532	151.791	1.32581	0.00167071	0.0296968	yes	--
Unigene0020630	6.0403	6.9851	6.6697	2.0282	0.9888	1.439	6.56503	1.48533	-2.14402	0.00271511	0.0401511	yes	--
Unigene0020648	0	0	0.0151	63.8306	6.4763	0.5521	0.00503333	23.6197	12.1962	2.86e-12	6.09e-09	yes	allatostatin precursor protein [Panulirus interruptus]
Unigene0020653	402.194	623.747	546.99	6.1651	1.3564	14.0691	524.311	7.19687	-6.18691	1.05e-15	1.57e-11	yes	androgenic gland-specific protein [Macrobrachium rosenbergii]
Unigene0020658	0.4129	0.5222	0.0763	8.3189	2.3211	2.5722	0.337133	4.40407	3.70745	5.69e-05	0.00305831	yes	--
Unigene0020660	0	0	0	6.085	0.8327	0.3605	0.001	2.42607	11.2444	9.52e-07	0.000144556	yes	--
Unigene0020671	0.068	0	0.1414	0.4482	4.0213	0.2301	0.0698	1.56653	4.4882	0.000566156	0.0148723	yes	--
Unigene0020719	0	0	0.1929	1.8728	2.0812	2.2607	0.0643	2.07157	5.00976	2.41e-05	0.00160439	yes	--
Unigene0020725	0	0	0	0.2423	0.1714	0.0569	0.001	0.156867	7.2934	0.00149541	0.0277349	yes	PREDICTED: RNA polymerase-associated protein RTF1 homolog isoform 1 [Metaseiulus occidentalis]
Unigene0020749	0	0	0	2.0211	0.1614	0.0179	0.001	0.733467	9.51859	8.66e-06	0.000776199	yes	PREDICTED: otopetrin-2 isoform X2 [Papilio machaon]
Unigene0020777	0	0	0	1.2499	3.287	0.8664	0.001	1.8011	10.8147	0.000112525	0.00498355	yes	--
Unigene0020778	0	0	0.3194	1.8352	7.3618	2.2616	0.106467	3.81953	5.16492	6.47e-05	0.00332548	yes	--
Unigene0020783	11.0449	4.4125	15.406	52.344	44.3083	33.5758	10.2878	43.4094	2.07707	7.61e-05	0.00377875	yes	--
Unigene0020802	0	0	0	1.9494	0.3628	0.1264	0.001	0.812867	9.66687	5.99e-06	0.000581068	yes	--
Unigene0020815	0	0	0.0527	4.5491	0.6714	0	0.0175667	1.74017	6.63024	0.00153726	0.0281986	yes	--
Unigene0020816	0	0.1094	0.108	12.0087	1.8945	0.6327	0.0724667	4.8453	6.06312	5.07e-07	8.73e-05	yes	--
Unigene0020866	37.5842	43.3113	61.572	121.087	147.795	121.025	47.4892	129.969	1.4525	0.000818197	0.0188974	yes	PREDICTED: ribulose-phosphate 3-epimerase-like [Limulus polyphemus]
Unigene0020867	0.2143	0.0753	0.1321	9.3157	4.1128	0.8384	0.140567	4.75563	5.08031	8.19e-07	0.000127428	yes	--
Unigene0020880	8.6801	7.4144	7.749	26.974	33.8506	16.4788	7.94783	25.7678	1.69694	0.000325855	0.0103371	yes	Kelch domain-containing protein 4 [Zootermopsis nevadensis]
Unigene0020885	0.6963	0.238	1.9831	4.0944	3.6339	8.1375	0.972467	5.2886	2.44317	0.00136704	0.0261459	yes	--
Unigene0020887	0.2746	0.1737	0.2031	2.0924	1.3943	1.2397	0.217133	1.57547	2.85913	0.0023892	0.0372242	yes	--
Unigene0020915	17.6284	4.7727	14.1286	43.0087	61.5102	48.9122	12.1766	51.1437	2.07045	0.000344507	0.0107312	yes	--
Unigene0020925	7.043	1.9794	4.8366	17.9851	19.6427	12.2928	4.61967	16.6402	1.84881	0.0036262	0.0482843	yes	--
Unigene0020980	0.3203	0.5064	0.1851	2.3468	2.1419	1.7714	0.337267	2.0867	2.62926	0.00139415	0.026538	yes	--
Unigene0021017	11.7937	7.159	4.4853	143.435	38.439	13.208	7.81267	65.0274	3.05716	8.4e-05	0.00402881	yes	--
Unigene0021054	6.856	5.2782	13.6662	28.1739	33.1915	27.079	8.60013	29.4815	1.77738	0.000520386	0.0141099	yes	--
Unigene0021073	0	0	0	1.7094	2.0147	0.2006	0.001	1.30823	10.3534	0.00138259	0.0263871	yes	--
Unigene0021075	5.1628	3.0674	7.4131	16.8585	14.3867	15.9059	5.21443	15.717	1.59175	0.000770657	0.0181398	yes	PREDICTED: zinc finger protein 62 homolog, partial [Octopus bimaculoides]
Unigene0021086	0	0	0.4102	1.723	2.6554	5.6889	0.136733	3.35577	4.61721	0.000142938	0.00593937	yes	--
Unigene0021087	0	0	0	3.8239	2.2715	0.0539	0.001	2.04977	11.0012	1.68e-06	0.000226283	yes	--
Unigene0021097	3.5118	3.0135	2.4659	11.4154	13.9359	9.3552	2.99707	11.5688	1.94862	0.000108506	0.00487495	yes	PREDICTED: WD repeat-containing protein 61-like [Limulus polyphemus]
Unigene0021108	0	0	0	1.3158	0.4302	0	0.001	0.582	9.18488	0.00197029	0.0328575	yes	--
Unigene0021109	0	0	0.0329	0.4957	0.1614	0.2572	0.0109667	0.304767	4.79651	0.00115173	0.0235754	yes	PREDICTED: peroxidasin-like [Bombyx mori]
Unigene0021110	0	0	0	1.6047	0.3523	0.2233	0.001	0.726767	9.50535	9.16e-05	0.00429346	yes	--
Unigene0021128	0	0	0	1.6635	0.9501	0.0526	0.001	0.888733	9.79561	4.13e-05	0.00239874	yes	--
Unigene0021131	0	0	0	1.9881	0.1988	0	0.001	0.728967	9.50971	0.000924189	0.0205336	yes	AAEL004880-PA, partial [Aedes aegypti]
Unigene0021135	3.6059	1.7307	5.8282	11.3237	18.3866	15.4784	3.7216	15.0629	2.017	0.000187684	0.00717293	yes	--
Unigene0021136	2.2117	1.1356	2.2543	7.3674	7.7636	6.5874	1.8672	7.23947	1.95501	0.000343519	0.0107079	yes	--
Unigene0021138	3.5945	1.9939	5.837	14.0243	10.3449	13.4822	3.80847	12.6171	1.7281	0.000901019	0.0201521	yes	CCR4-NOT transcription complex subunit 10 [Zootermopsis nevadensis]
Unigene0021147	4.3871	5.5198	7.8911	17.3404	27.1638	19.4653	5.93267	21.3232	1.84567	0.000339898	0.0106469	yes	AGAP005843-PA [Anopheles gambiae str. PEST] [Anopheles gambiae]
Unigene0021155	9.6968	5.3057	15.1628	25.6343	36.7369	28.1065	10.0551	30.1592	1.58467	0.00177562	0.0307561	yes	PREDICTED: 28S ribosomal protein S22, mitochondrial [Microplitis demolitor]
Unigene0021169	29.0535	29.9072	40.2009	76.2419	103.822	75.8266	33.0539	85.2968	1.36767	0.00134073	0.0258158	yes	PREDICTED: methyltransferase-like protein 23 [Diachasma alloeum]
Unigene0021179	0.5341	0.1407	0.6172	10.859	2.6635	0.8439	0.430667	4.7888	3.47502	0.00371811	0.0489983	yes	--
Unigene0021180	24.8815	6.7692	40.4759	79.6832	79.3682	89.8745	24.0422	82.9753	1.78711	0.00176396	0.0306336	yes	--
Unigene0021191	0	0	0	3.3871	1.0016	0.0369	0.001	1.4752	10.5267	2.35e-06	0.000287694	yes	PREDICTED: myotubularin-related protein DDB_G0290005-like [Trichogramma pretiosum]
Unigene0021212	0	0.1092	0.024	6.1408	0.5521	0	0.0444	2.23097	5.65097	0.00129539	0.0253117	yes	AGAP006183-PA-like protein [Anopheles sinensis]
Unigene0021221	1.8878	2.0158	3.4902	8.0248	9.3456	9.5751	2.4646	8.98183	1.86566	0.000637973	0.0160059	yes	protein C1orf53 [Lepeophtheirus salmonis]
Unigene0021243	0	0.0336	0	8.4279	2.8603	0.2445	0.0112	3.84423	8.42305	1.53e-09	8.45e-07	yes	PREDICTED: protein unzipped [Fopius arisanus]
Unigene0021267	1.1055	0.5826	1.7033	9.8534	10.8579	7.5683	1.13047	9.42653	3.05981	5.3e-05	0.0028904	yes	--
Unigene0021268	1.0128	0.4105	1.3684	4.7562	3.2255	3.2119	0.930567	3.7312	2.00346	0.00343073	0.0468371	yes	--
Unigene0021270	0	0	0	4.5765	0.1133	0	0.001	1.56327	10.6103	0.000774843	0.0182001	yes	--
Unigene0021290	5.1764	2.5208	7.0595	17.6095	15.7212	15.2998	4.9189	16.2102	1.72049	0.000864396	0.0196045	yes	--
Unigene0021297	0	0	0	4.4007	0.2693	0	0.001	1.55667	10.6042	0.000245867	0.00862237	yes	--
Unigene0021330	13.3303	8.6363	21.493	130.918	33.2889	34.1921	14.4865	66.1331	2.19066	0.000311779	0.0100194	yes	--
Unigene0021334	3.1154	2.1686	3.2283	10.934	13.2819	9.0002	2.83743	11.072	1.96426	7.37e-05	0.00367918	yes	PREDICTED: protein TBRG4-like [Limulus polyphemus]
Unigene0021339	0	0	0	2.2286	0.3825	0.0401	0.001	0.883733	9.78747	3.4e-05	0.00205689	yes	LRR domain-containing protein [Zootermopsis nevadensis]
Unigene0021369	2.8288	2.003	4.2586	10.9392	8.7024	9.132	3.03013	9.5912	1.66233	0.000658647	0.0163134	yes	--
Unigene0021385	3.3149	2.5743	6.0827	27.3887	14.959	18.0683	3.99063	20.1387	2.33528	1.98e-05	0.0013882	yes	--
Unigene0021451	0	0.095	0.0833	3.4004	0.2451	0.6509	0.0594333	1.43213	4.59075	0.000812749	0.0188045	yes	--
Unigene0021460	0	0	0	2.8644	0.417	0.3263	0.001	1.20257	10.2319	6.52e-06	0.000615201	yes	--
Unigene0021482	0	0	0	2.7703	0.653	0.0542	0.001	1.15917	10.1789	0.000604745	0.0155056	yes	--
Unigene0021492	6.1222	4.2768	6.6545	15.6137	15.084	15.5139	5.6845	15.4039	1.43819	0.00225403	0.0358667	yes	prostaglandin E synthase 2 [Penaeus monodon]
Unigene0021512	0.3479	0.7029	2.0639	6.415	7.6235	5.9944	1.03823	6.67763	2.68521	0.000227162	0.00821248	yes	--
Unigene0021513	2.1205	0.9105	2.9041	9.7044	7.429	5.7195	1.97837	7.61763	1.94503	0.00164963	0.029416	yes	--
Unigene0021524	0.274	0	0.5066	2.2079	6.8932	1.9788	0.2602	3.6933	3.82722	0.000510478	0.0139767	yes	--
Unigene0021530	0	0	0	0.7463	1.5985	0.0354	0.001	0.7934	9.6319	0.00037465	0.0113851	yes	--
Unigene0021543	0	0	0	0.457	0.5117	0.5632	0.001	0.510633	8.99614	3.26e-05	0.00199457	yes	PREDICTED: fibrillin-1-like [Limulus polyphemus]
Unigene0021556	0	0	0	1.0315	0.2461	0.0153	0.001	0.430967	8.75143	0.000232772	0.00831696	yes	PREDICTED: protein prune homolog 2-like isoform X2 [Limulus polyphemus]
Unigene0021557	7.291	5.8467	11.6242	35.9186	39.2302	34.3897	8.25397	36.5128	2.14524	2.99e-05	0.00185977	yes	--
Unigene0021558	7.7185	5.6994	9.6679	25.7857	24.7731	22.9261	7.69527	24.495	1.67044	0.000208976	0.00773608	yes	PREDICTED: COP9 signalosome complex subunit 2 [Athalia rosae]
Unigene0021572	5.7057	4.6448	7.8457	21.9109	23.3708	17.4285	6.0654	20.9034	1.78506	9.8e-05	0.00453291	yes	PREDICTED: methylosome protein 50-like [Limulus polyphemus]
Unigene0021603	0	0	0	1.7047	0.4937	0.1788	0.001	0.7924	9.63009	0.000370766	0.0113209	yes	--
Unigene0021620	34.2671	30.132	47.5393	115.001	82.8642	90.1318	37.3128	95.9991	1.36335	0.00144047	0.0270992	yes	ubiquitin-conjugating enzyme E2 A [Penaeus monodon]
Unigene0021634	7.3529	7.3463	8.0356	30.7985	43.9635	20.0872	7.57827	31.6164	2.06073	3.06e-05	0.00190119	yes	PREDICTED: U3 small nucleolar ribonucleoprotein protein IMP4 [Trichogramma pretiosum]
Unigene0021647	11.5117	10.999	14.1116	32.5265	43.4903	30.4754	12.2074	35.4974	1.53995	0.000661742	0.0163134	yes	C1q-binding protein [Litopenaeus vannamei]
Unigene0021648	0.1354	0.6422	0.6884	2.2319	3.56	4.2783	0.488667	3.35673	2.78014	0.00187405	0.0317674	yes	--
Unigene0021654	0	0.0908	0.199	2.0191	3.9043	2.8769	0.0966	2.93343	4.92442	1.78e-06	0.000232177	yes	--
Unigene0021690	1.6345	3.2358	4.6554	0.0081	0.8711	0.0897	3.17523	0.322967	-3.29741	0.00223183	0.0356401	yes	PREDICTED: probable nuclear hormone receptor HR3 isoform X1 [Tribolium castaneum]
Unigene0021709	0	0	0	0.3055	0.1134	0	0.001	0.139633	7.1255	0.00210433	0.0343948	yes	Band 4.1-like protein 4, partial [Zootermopsis nevadensis]
Unigene0021723	5.3272	4.2534	8.8047	20.6959	32.1496	24.8238	6.12843	25.8898	2.07879	0.000130801	0.00556407	yes	--
Unigene0021737	0	0	0	22.0005	2.3349	0.1661	0.001	8.16717	12.9956	1.4e-07	3.16e-05	yes	--
Unigene0021748	6.1287	1.9438	9.7836	22.262	24.7723	25.2053	5.95203	24.0799	2.01637	0.00066041	0.0163134	yes	--
Unigene0021755	10.0199	5.5336	14.0925	36.2458	35.2299	32.1827	9.882	34.5528	1.80593	0.00015822	0.00634482	yes	Pre-mRNA-splicing factor SLU7 [Zootermopsis nevadensis]
Unigene0021771	0	0	0	3.8215	1.2005	0.2355	0.001	1.7525	10.7752	2.47e-08	7.92e-06	yes	--
Unigene0021773	15.5971	12.5477	18.3798	57.1415	53.0369	45.0517	15.5082	51.7434	1.73834	5.6e-05	0.00302334	yes	PREDICTED: polyadenylate-binding protein-interacting protein 1-like isoform X2 [Parasteatoda tepidariorum]
Unigene0021824	0	0	0	2.4187	0.5056	0.1208	0.001	1.01503	9.98731	4.14e-06	0.000438154	yes	--
Unigene0021852	0.6509	0.1906	0.7856	3.1526	2.8524	2.5465	0.542367	2.8505	2.39387	0.000661169	0.0163134	yes	--
Unigene0021853	58.6905	61.9113	76.3576	156.338	167.769	170.816	65.6531	164.974	1.3293	0.00132467	0.0255898	yes	--
Unigene0021864	0	0	0	2.2249	0.7387	0.1337	0.001	1.03243	10.0118	0.00102892	0.0219677	yes	--
Unigene0021865	0	0	0.0395	3.4711	1.1803	0.1734	0.0131667	1.60827	6.93247	2.6e-06	0.000309123	yes	--
Unigene0021867	65.0606	66.5844	89.8552	180.943	281.301	205.681	73.8334	222.642	1.59238	0.000213826	0.00787948	yes	PREDICTED: RNA-binding protein cabeza isoform X2 [Bactrocera oleae]
Unigene0021902	0	0	0	10.2847	2.0191	0.1555	0.001	4.1531	12.02	2.74e-10	2.12e-07	yes	--
Unigene0021913	0.2158	0	0.0499	0.593	1.223	1.1204	0.0885667	0.9788	3.46618	0.00197639	0.0329347	yes	--
Unigene0021952	0	0	0	1.3878	0.3505	0.0698	0.001	0.6027	9.2353	0.000818453	0.0188974	yes	--
Unigene0021957	2.686	1.3738	2.5926	10.0701	7.5204	6.3474	2.21747	7.9793	1.84735	0.00251003	0.0383184	yes	--
Unigene0021964	0	0	0	2.2675	0.493	0.151	0.001	0.9705	9.92258	0.000103715	0.00473088	yes	--
Unigene0021987	0	0	0	2.3794	0.9348	0.031	0.001	1.11507	10.1229	2.74e-06	0.00032109	yes	voltage-dependent non-L-type calcium channel alpha-1 subunit, partial [Cancer borealis]
Unigene0021999	0	0	0	4.8303	0.848	0.0412	0.001	1.9065	10.8967	2.35e-06	0.000287694	yes	--
Unigene0022020	8.3336	5.98	10.442	21.368	21.5119	17.5935	8.25187	20.1578	1.28855	0.00291144	0.0420956	yes	PREDICTED: LOW QUALITY PROTEIN: splicing factor, arginine/serine-rich 15 [Apis florea]
Unigene0022071	0.7452	0.8639	1.194	3.5484	2.4321	4.6642	0.934367	3.54823	1.92504	0.00290952	0.0420814	yes	--
Unigene0022102	7.3331	3.7311	7.7141	31.6079	43.7877	23.9127	6.25943	33.1028	2.40285	4.81e-06	0.00049175	yes	PREDICTED: PRKR-interacting protein 1 homolog [Papilio machaon]
Unigene0022105	704.454	337.945	757.82	1745.42	2828.78	2784.14	600.073	2452.78	2.03121	1.43e-05	0.00111025	yes	NADH dehydrogenase subunit 5 (mitochondrion) [Fenneropenaeus merguiensis]
Unigene0022109	386.006	352.717	331.769	85.5565	59.8996	195.055	356.831	113.504	-1.6525	0.000938276	0.0207471	yes	antilipopolysaccharide factor isoform 4 [Fenneropenaeus chinensis]
Unigene0022169	0	0	0.0584	2.4545	1.5475	0.1997	0.0194667	1.40057	6.16886	2.46e-05	0.00162564	yes	--
Unigene0022174	1.0508	0.1914	0.2638	19.5494	2.5993	0.609	0.502	7.5859	3.91756	0.000233671	0.00832684	yes	PREDICTED: uncharacterized protein LOC100747279 [Bombus impatiens]
Unigene0022195	0.1548	0	0	1.815	2.4568	1.8173	0.0516	2.0297	5.29775	4.59e-05	0.0025948	yes	--
Unigene0022207	0	0	0	2.6484	0.46	0	0.001	1.03613	10.017	0.00300233	0.0428674	yes	PREDICTED: F-BAR and double SH3 domains protein 2 isoform X2 [Cimex lectularius]
Unigene0022230	0	0.0472	0	9.8431	2.4363	0.1617	0.0157333	4.14703	8.04211	1.8e-07	3.88e-05	yes	--
Unigene0022231	0	0	0	11.5848	3.4165	0.3206	0.001	5.1073	12.3183	3.59e-13	1.24e-09	yes	PREDICTED: irregular chiasm C-roughest protein isoform X3 [Tribolium castaneum]
Unigene0022253	0	0	0	43.7599	4.5233	0.1653	0.001	16.1495	13.9792	1.9e-08	6.43e-06	yes	--
Unigene0022266	0	0	0	7.2997	1.4614	0.2205	0.001	2.99387	11.5478	1.74e-06	0.000230511	yes	--
Unigene0022267	0	0	0	0.3087	0.2229	0.0951	0.001	0.2089	7.70667	0.000545142	0.0145435	yes	--
Unigene0022289	0	0	0	2.1188	0.2579	0.0428	0.001	0.8065	9.65553	8.13e-05	0.00393967	yes	--
Unigene0022302	3.6866	2.4786	4.783	10.7285	10.4304	10.4321	3.6494	10.5303	1.52882	0.0016746	0.029721	yes	PREDICTED: carnosine N-methyltransferase isoform X2 [Nasonia vitripennis]
Unigene0022324	3.8628	2.7173	7.6687	14.5072	12.7946	14.3738	4.7496	13.8919	1.54836	0.00209787	0.0343583	yes	Partitioning defective 6-like protein beta [Zootermopsis nevadensis]
Unigene0022325	74.2626	63.2134	74.9836	254.395	197.78	151.777	70.8199	201.317	1.50725	0.000415368	0.0121367	yes	--
Unigene0022331	0	0.0035	0.0123	0.8447	0.1142	0.0299	0.00526667	0.3296	5.96768	1.95e-05	0.00137125	yes	PREDICTED: zinc finger homeobox protein 4 isoform X3 [Tribolium castaneum]
Unigene0022364	0	0	0	1.9028	0.29	0.0413	0.001	0.7447	9.54052	3.11e-07	5.94e-05	yes	PREDICTED: neuroligin-4, Y-linked isoform X2 [Nasonia vitripennis]
Unigene0022365	5.8122	3.0231	4.4426	24.9579	18.7967	14.9691	4.42597	19.5746	2.14492	3.42e-05	0.00205716	yes	--
Unigene0022367	23.1661	12.605	10.824	3.5987	4.3651	6.0978	15.5317	4.6872	-1.72842	0.000646504	0.0161601	yes	neuropeptide GPCR A6b [Nilaparvata lugens]
Unigene0022383	2.2865	1.8809	3.6088	19.1613	38.4265	6.3437	2.59207	21.3105	3.03939	2.22e-05	0.00150388	yes	--
Unigene0022390	0	0	0	0.6516	0.1841	0	0.001	0.278567	8.12188	0.000411135	0.0120803	yes	Fuseless [Daphnia magna]
Unigene0022398	3.7991	1.7407	4.7967	11.3146	8.6449	9.5418	3.4455	9.83377	1.51303	0.00204765	0.0337953	yes	cullin 4B [Eriocheir sinensis]
Unigene0022399	0	0	0	1.4178	0.2924	0.5824	0.001	0.7642	9.57781	0.00221013	0.0353945	yes	--
Unigene0022410	0	0	0.0269	0.5014	0.1584	0.0789	0.00896667	0.246233	4.77931	0.00236654	0.036987	yes	--
Unigene0022427	0	0	0	0.5089	0.1145	0.171	0.001	0.2648	8.04876	0.00340549	0.0466348	yes	--
Unigene0022453	0	0	0	5.851	1.3642	0.0697	0.001	2.4283	11.2457	1.35e-07	3.07e-05	yes	PREDICTED: lysosome-associated membrane glycoprotein 5 [Solenopsis invicta]
Unigene0022493	0	0	0.0943	0.3986	1.11	0.5219	0.0314333	0.676833	4.42843	0.00148169	0.0276193	yes	--
Unigene0022550	0	0	0	0.1265	0.0979	0.039	0.001	0.0878	6.45615	0.00298015	0.0426922	yes	--
Unigene0022580	0	0	0.1124	1.6028	2.6999	1.5363	0.0374667	1.94633	5.69901	1.22e-05	0.000986901	yes	--
Unigene0022596	7.3744	5.9147	7.1316	18.0421	17.7448	16.9299	6.8069	17.5723	1.36823	0.00231456	0.0364031	yes	--
Unigene0022599	0	0	0.0732	0.5027	0.7418	0.3098	0.0244	0.5181	4.40828	0.0012581	0.0249142	yes	--
Unigene0022615	0.4204	0.2769	0.6801	2.4252	1.9771	1.8976	0.459133	2.09997	2.19338	0.00274482	0.0403658	yes	--
Unigene0022633	5.6532	1.7819	3.1747	20.2429	18.7289	7.7746	3.5366	15.5821	2.13946	0.00113375	0.0233167	yes	--
Unigene0022635	4.6802	3.1569	8.0908	19.9323	12.8429	24.3235	5.3093	19.0329	1.8419	0.000422748	0.0122962	yes	--
Unigene0022695	0	0	0	0.5204	0.1803	0.0257	0.001	0.242133	7.91966	0.000482577	0.0134095	yes	high-affinity dopamine transporter [Gryllus bimaculatus]
Unigene0022700	6.9594	6.1628	6.2678	24.4277	42.1019	19.9983	6.46333	28.8426	2.15785	9.41e-06	0.000826188	yes	PREDICTED: ribosome biogenesis protein WDR12 homolog [Nasonia vitripennis]
Unigene0022722	0.2381	0.251	0.2752	1.3084	1.7271	2.4185	0.254767	1.818	2.8351	0.00208043	0.0341959	yes	--
Unigene0022734	0.6687	0.3364	0.3793	2.3659	1.6328	1.5572	0.461467	1.85197	2.00476	0.00088483	0.0199167	yes	Methylenetetrahydrofolate reductase [Daphnia magna]
Unigene0022738	58.8629	46.5919	51.9352	268.769	485.057	195.175	52.4633	316.333	2.59206	7.74e-08	1.93e-05	yes	PREDICTED: probable ribosome biogenesis protein RLP24 [Musca domestica]
Unigene0022744	0	0	1.8016	3.7478	25.1782	10.3365	0.600533	13.0875	4.4458	0.000664636	0.0163449	yes	--
Unigene0022818	0	0	0.0232	28.767	2.6894	0.2723	0.00773333	10.5762	10.4174	5.94e-09	2.51e-06	yes	C-type allatostatin [Scylla paramamosain]
Unigene0022835	0.0619	0	0.1145	1.2705	0.8423	1.3979	0.0588	1.17023	4.31484	0.000642499	0.0160779	yes	--
Unigene0022868	0	0	0	3.6674	0.0987	0	0.001	1.25537	10.2939	0.00265815	0.0396888	yes	cuticle protein BD2 [Portunus pelagicus]
Unigene0022893	0.2478	0.0653	0.3149	1.2932	1.9654	1.37	0.209333	1.54287	2.88174	0.000977408	0.0212015	yes	--
Unigene0022903	192.629	855.289	267.779	30.445	14.8143	122.645	438.566	55.9682	-2.97011	9.89e-05	0.00455788	yes	sarcoplasmic calcium-binding protein [Litopenaeus vannamei]
Unigene0022909	1.8333	1.8157	3.2633	7.7296	8.3399	6.6202	2.3041	7.56323	1.7148	0.000367692	0.0112577	yes	PREDICTED: elongator complex protein 1-like [Lingula anatina]
Unigene0022925	4.5741	2.0884	6.5738	20.8925	39.707	16.2502	4.4121	25.6166	2.53754	1.05e-05	0.000888208	yes	PREDICTED: myb-binding protein 1A [Athalia rosae]
Unigene0022931	0.1114	0.2348	0.4806	1.4553	2.0367	2.0281	0.2756	1.84003	2.73908	0.000412863	0.0121188	yes	--
Unigene0022941	8.2538	4.8328	9.0957	16.3357	20.7984	19.6103	7.3941	18.9148	1.35507	0.00367494	0.0486112	yes	hypothetical protein EAI_04788, partial [Harpegnathos saltator]
Unigene0022951	0	0	0	2.6092	0.6672	0.1063	0.001	1.12757	10.139	1.21e-05	0.000978475	yes	microtubule organizer protein 1-like isoform x5 protein, partial [Lasius niger]
Unigene0022972	28.1402	15.495	38.3229	74.6263	70.1949	80.3739	27.3194	75.065	1.45822	0.0015656	0.0285516	yes	--
Unigene0023005	16.8614	8.5492	14.198	39.5765	33.6352	36.9312	13.2029	36.7143	1.47549	0.000955787	0.0209866	yes	--
Unigene0023047	2.29	1.7187	2.5019	7.8799	7.0622	8.9275	2.1702	7.95653	1.87431	0.000246064	0.00862237	yes	--
Unigene0023098	9.6827	10.7369	15.6279	31.9669	24.2769	33.727	12.0158	29.9903	1.31956	0.0035155	0.0474307	yes	PREDICTED: dnaJ homolog subfamily B member 11 [Stomoxys calcitrans]
Unigene0023116	13.1413	8.0331	12.4839	28.2032	27.6411	26.0552	11.2194	27.2998	1.28289	0.00369413	0.0487683	yes	PREDICTED: nucleoprotein TPR [Microplitis demolitor]
Unigene0023133	0	0	0	2.4366	0.2798	0	0.001	0.905467	9.82252	0.00088325	0.0198911	yes	--
Unigene0023149	0	0	0	0.2624	0.2165	0	0.001	0.159633	7.31862	0.00366871	0.0485903	yes	toll family protein LongTollC [Parhyale hawaiensis]
Unigene0023154	2.3848	0.845	2.2236	8.7355	11.9383	6.9229	1.8178	9.1989	2.33927	2.56e-05	0.00166153	yes	PREDICTED: ATPase family AAA domain-containing protein 3 [Bombus impatiens]
Unigene0023161	8.6383	3.4596	1.118	44.9315	28.9774	7.4866	4.4053	27.1318	2.62267	0.00144575	0.0271528	yes	--
Unigene0023165	0.0549	0.0578	0.1015	0.6231	0.5721	0.5449	0.0714	0.580033	3.02214	0.00364902	0.0484387	yes	hypothetical protein L798_07547 [Zootermopsis nevadensis]
Unigene0023173	0	0	0	4.0665	0.3355	0.2227	0.001	1.54157	10.5902	6.3e-06	0.000601331	yes	--
Unigene0023174	0	0	0	2.9992	0.5282	0	0.001	1.1758	10.1994	3.1e-05	0.00191969	yes	--
Unigene0023200	0	0	0	4.8774	1.2624	0	0.001	2.0466	10.999	8.96e-05	0.00422249	yes	--
Unigene0023204	0	0.0603	0.2646	2.5793	1.9983	2.4808	0.1083	2.3528	4.44127	1.16e-05	0.000951032	yes	--
Unigene0023205	0	0	0	3.0995	0.7995	0.3757	0.001	1.4249	10.4766	4.31e-11	4.6e-08	yes	--
Unigene0023210	0.4695	0.7918	1.6494	5.4349	16.5169	10.1734	0.970233	10.7084	3.46427	2.54e-05	0.00165571	yes	40S ribosomal protein S9, partial [Trachymyrmex zeteki]
Unigene0023269	0	0	0	2.4481	0.4078	0	0.001	0.951967	9.89477	0.000499732	0.0137456	yes	--
Unigene0023286	0.0637	0.0447	0.1667	2.4793	0.6733	0.1245	0.0917	1.09237	3.57439	0.000742644	0.0177226	yes	--
Unigene0023311	3.3825	2.8065	3.3598	11.4146	13.6695	8.8687	3.18293	11.3176	1.83014	0.000777379	0.0182405	yes	PREDICTED: protein FAM207A-like [Limulus polyphemus]
Unigene0023323	3.2457	2.4494	3.6672	11.8449	23.1597	10.5993	3.12077	15.2013	2.28422	1.94e-05	0.00137125	yes	PREDICTED: U3 small nucleolar RNA-interacting protein 2-like [Saccoglossus kowalevskii]
Unigene0023324	9.823	4.3537	14.3428	39.4841	31.3472	35.9421	9.5065	35.5911	1.90453	0.000346466	0.0107549	yes	--
Unigene0023333	0	0.1661	0	6.753	0.6786	0.0711	0.0553667	2.5009	5.49729	0.00124854	0.0248164	yes	--
Unigene0023338	1.6752	1.0201	2.7703	5.8362	5.5013	5.5537	1.82187	5.6304	1.62782	0.00220147	0.0353064	yes	PHD finger and CXXC domain-containing protein [Daphnia magna]
Unigene0023356	7.014	7.6028	4.9553	0.4595	1.9388	1.1068	6.52403	1.16837	-2.48127	0.00025526	0.00883163	yes	C-type lectin [Penaeus monodon]
Unigene0023362	0	0	0.0603	0.9085	0.7101	0.5303	0.0201	0.7163	5.1553	0.00228073	0.0361267	yes	--
Unigene0023364	2.3345	1.3038	3.5599	9.662	8.2308	7.6196	2.3994	8.50413	1.82549	0.00100727	0.0216058	yes	--
Unigene0023393	2.6872	0.413	1.2421	6.0699	32.2806	13.8987	1.44743	17.4164	3.58888	1.61e-05	0.00120389	yes	--
Unigene0023418	12.9677	0.6694	0	0	0	0	4.5457	0.001	-12.1503	5.39e-05	0.0029269	yes	strongly chitin-binding protein-1 [Procambarus clarkii]
Unigene0023423	1.0453	0.2671	2.3427	5.2214	7.0075	7.2638	1.21837	6.49757	2.41495	0.00140608	0.0267156	yes	--
Unigene0023445	2.0616	2.5273	3.9333	10.508	8.073	8.2764	2.84073	8.95247	1.65602	0.00114259	0.0234557	yes	PREDICTED: HD domain-containing protein 2-like [Parasteatoda tepidariorum]
Unigene0023446	0	0.1488	0	4.7565	1.0877	0.7008	0.0496	2.18167	5.45895	4.86e-05	0.00270959	yes	--
Unigene0023449	0	0	0	3.607	0.6067	0.3452	0.001	1.51963	10.5695	1.63e-05	0.00121693	yes	--
Unigene0023464	2.3884	0.7599	2.4995	7.0649	8.5798	6.7534	1.8826	7.46603	1.98762	0.00106295	0.0223993	yes	--
Unigene0023465	0	0	0	0.6816	0.2433	0.0323	0.001	0.319067	8.31771	0.000394223	0.0116866	yes	--
Unigene0023473	0	0	0	3.8063	1.1084	0	0.001	1.63823	10.6779	0.000112082	0.00498355	yes	--
Unigene0023475	3.9479	8.218	6.4806	28.5977	22.1224	24.4491	6.2155	25.0564	2.01124	2.32e-05	0.00155682	yes	--
Unigene0023483	0	0	0	4.4841	1.2012	0.0168	0.001	1.9007	10.8923	1.72e-06	0.000229616	yes	--
Unigene0023504	0	0	0	8.858	1.6438	0.1153	0.001	3.53903	11.7891	1.66e-09	8.83e-07	yes	PREDICTED: peptidyl-alpha-hydroxyglycine alpha-amidating lyase 2 isoform X1 [Tribolium castaneum]
Unigene0023505	0	0	0	0.1519	0.2148	0.0267	0.001	0.131133	7.03489	0.00374567	0.0492023	yes	--
Unigene0023514	0.0455	0.0479	0.6728	3.5989	3.2991	3.203	0.2554	3.367	3.72063	0.000293069	0.00966831	yes	--
Unigene0023555	0.2576	0.1358	0.1191	2.1232	1.2846	0.9303	0.170833	1.44603	3.08144	0.00364969	0.0484387	yes	--
Unigene0023556	0.1989	0.1398	0.4598	1.336	1.7134	1.4667	0.266167	1.50537	2.49971	0.00372518	0.0490741	yes	--
Unigene0023581	0	0	0	0.8746	0.1192	0	0.001	0.331267	8.37185	0.0005293	0.0142739	yes	PREDICTED: cGMP-specific 3',5'-cyclic phosphodiesterase [Harpegnathos saltator]
Unigene0023585	0	0	0.0233	0.5364	0.3205	0.2279	0.00776667	0.3616	5.54096	0.000713377	0.0172061	yes	--
Unigene0023587	0.2363	0.0996	0.5243	2.7005	3.042	2.4745	0.286733	2.739	3.25587	0.000214588	0.00789167	yes	--
Unigene0023611	1.2794	1.2158	2.3266	11.132	9.441	4.4686	1.60727	8.3472	2.37668	2.15e-05	0.00147532	yes	Transmembrane protein [Daphnia magna]
Unigene0023621	0	0	0.0961	6.855	2.0737	0.5632	0.0320333	3.16397	6.62602	4.24e-06	0.00044749	yes	--
Unigene0023630	0	0	0.1955	1.2393	2.4923	2.609	0.0651667	2.11353	5.01938	9.43e-05	0.00439694	yes	--
Unigene0023659	0	0	0.0622	0.5495	0.2093	0.1997	0.0207333	0.3195	3.94579	0.00224325	0.0357332	yes	--
Unigene0023674	8.5632	5.7736	7.77	22.7465	25.3351	25.1028	7.36893	24.3948	1.72705	0.000173543	0.00673032	yes	PREDICTED: FGFR1 oncogene partner isoform X3 [Strongylocentrotus purpuratus]
Unigene0023755	21.226	10.6189	46.1288	85.7734	86.2916	104.801	25.9912	92.2887	1.82813	0.000806832	0.0186869	yes	--
Unigene0023769	6.1293	3.1225	11.5874	22.2932	22.4128	19.2209	6.9464	21.309	1.61712	0.00213884	0.034775	yes	--
Unigene0023780	6.8463	6.1721	7.8459	22.0728	26.6238	21.5051	6.95477	23.4006	1.75047	0.000226582	0.00820706	yes	AGAP008405-PA-like protein [Anopheles sinensis]
Unigene0023781	0.1385	0.1217	0.2881	16.8195	4.6256	1.8549	0.182767	7.76667	5.40922	4.31e-10	2.97e-07	yes	innexin inx2 [Homarus gammarus]
Unigene0023805	0	0.0835	0.0366	9.3286	1.5441	0.143	0.0400333	3.6719	6.51918	5.36e-06	0.00053844	yes	C-type lectin [Penaeus monodon]
Unigene0023811	0	0	0	19.2874	4.9596	0.2094	0.001	8.15213	12.993	1.23e-10	1.12e-07	yes	PREDICTED: uncharacterized protein LOC103572325 isoform X4 [Microplitis demolitor]
Unigene0023870	0	0	0	5.8324	0.8527	0.079	0.001	2.2547	11.1387	5.5e-07	9.37e-05	yes	--
Unigene0023877	0	0	0	5.8055	0.4444	0.2458	0.001	2.16523	11.0803	8.25e-07	0.000127874	yes	--
Unigene0023892	0	0	0	1.3657	2.0802	3.625	0.001	2.35697	11.2027	7.99e-05	0.00389779	yes	--
Unigene0023896	12.4213	14.6659	12.272	51.972	70.8972	34.1809	13.1197	52.35	1.99645	4.2e-05	0.00241909	yes	--
Unigene0023899	29.9087	14.3564	46.8187	82.9694	73.0516	95.48	30.3613	83.8337	1.4653	0.00296625	0.0425716	yes	--
Unigene0023906	3.6873	2.2891	4.078	13.6545	11.9829	8.0561	3.35147	11.2312	1.74464	0.000669384	0.0164114	yes	PREDICTED: nucleolar complex protein 4 homolog [Limulus polyphemus]
Unigene0023908	5.2335	3.4474	5.2102	14.783	15.1469	13.2655	4.63037	14.3985	1.63672	0.00095121	0.0209477	yes	--
Unigene0023919	0	0	0	6.736	0.9329	0.2098	0.001	2.62623	11.3588	6.07e-07	0.000100529	yes	--
Unigene0023949	0.3093	0.163	0.143	10.7624	2.0329	0.2792	0.2051	4.35817	4.40932	0.000186118	0.00712547	yes	--
Unigene0023995	6.4112	2.8285	5.3065	21.3813	24.1288	19.652	4.84873	21.7207	2.16339	4.92e-05	0.00273693	yes	--
Unigene0023996	3.3254	1.1491	6.6523	13.4989	22.3401	19.0957	3.70893	18.3116	2.30368	0.000650523	0.0162063	yes	--
Unigene0023998	20.181	11.5145	32.6577	65.4116	79.7695	93.2644	21.4511	79.4818	1.88958	9.83e-05	0.00454498	yes	--
Unigene0024002	4.4532	2.4824	5.5626	19.4933	14.3476	16.7289	4.16607	16.8566	2.01656	7.67e-05	0.00380024	yes	--
Unigene0024035	0.2457	0.2589	0.3407	1.3048	4.0091	2.3287	0.281767	2.54753	3.17653	0.000593806	0.0153482	yes	--
Unigene0024041	5.1763	2.0983	6.7074	18.6527	15.7235	14.7382	4.66067	16.3715	1.81258	0.000892993	0.02004	yes	--
Unigene0024057	3.7218	1.4813	3.4707	7.9796	8.778	9.3752	2.89127	8.71093	1.59113	0.0013813	0.0263737	yes	Replication factor C subunit 1 [Zootermopsis nevadensis]
Unigene0024068	36.3994	25.1841	48.5581	142.026	139.57	108.803	36.7139	130.133	1.82559	3.89e-05	0.00228527	yes	--
Unigene0024070	0	0	0	5.1591	0.7727	0	0.001	1.97727	10.9493	0.000159082	0.00636798	yes	--
Unigene0024071	0	0.0481	0	1.0028	0.0827	0.2472	0.0160333	0.444233	4.79217	0.00245191	0.0377807	yes	PREDICTED: inter-alpha-trypsin inhibitor heavy chain H3-like isoform X2 [Lingula anatina]
Unigene0024082	0	0	0	0.4066	0.0265	0.0527	0.001	0.161933	7.33926	0.00337291	0.0463301	yes	--
Unigene0024087	0.3182	0.1118	0.4412	1.5927	11.9225	5.1222	0.2904	6.21247	4.41905	5.26e-06	0.000529202	yes	--
Unigene0024091	3.4783	4.623	5.4647	13.2303	15.5189	10.6115	4.522	13.1202	1.53676	0.00156975	0.0285944	yes	PREDICTED: zinc finger protein 330 homolog [Tribolium castaneum]
Unigene0024101	0.3425	0.7219	0.6649	3.0108	1.2731	7.1423	0.576433	3.80873	2.72409	0.000877026	0.0197998	yes	neuroparsin 1 [Scylla paramamosain]
Unigene0024106	0.994	0	0.3501	4.3347	10.4284	7.9484	0.448033	7.5705	4.07871	3.38e-05	0.00205044	yes	--
Unigene0024112	26.1325	12.042	26.9761	89.1934	80.2126	54.1589	21.7169	74.5216	1.77884	0.000223283	0.00814454	yes	--
Unigene0024113	3.5753	1.5777	4.9174	16.5566	17.4987	6.7704	3.3568	13.6086	2.01936	0.000533052	0.0143319	yes	--
Unigene0024117	2.5995	1.7104	4.5937	9.7743	8.9843	8.3239	2.96787	9.0275	1.6049	0.0024503	0.0377689	yes	--
Unigene0024126	13.2397	18.6376	17.8094	72.2924	51.1743	34.2426	16.5622	52.5698	1.66634	0.00026821	0.00915415	yes	intracellular fatty acid-binding protein [Litopenaeus vannamei]
Unigene0024129	8.5558	7.4085	11.3882	35.9172	19.6338	23.621	9.1175	26.3907	1.53332	0.00217895	0.0351718	yes	--
Unigene0024138	24.853	10.3836	34.3212	71.5034	82.5852	80.4766	23.1859	78.1884	1.7537	0.000493712	0.0136427	yes	--
Unigene0024139	3.0857	2.6248	4.2284	10.8014	10.3089	8.9664	3.31297	10.0256	1.59749	0.00068134	0.0166318	yes	PREDICTED: acylglycerol kinase, mitochondrial isoform X1 [Athalia rosae]
Unigene0024140	0	0.0223	0.0391	0.093	0.4701	0.2675	0.0204667	0.276867	3.75784	0.00182991	0.0313527	yes	trypsin [Daphnia pulex]
Unigene0024143	0	0	0.085	1.5498	0.8339	0.4152	0.0283333	0.932967	5.04125	0.000514821	0.0140526	yes	--
Unigene0024154	3.135	2.5532	4.4037	13.0644	18.2167	13.5817	3.36397	14.9543	2.15232	2.21e-05	0.00149945	yes	28S ribosomal protein S26, mitochondrial [Daphnia magna]
Unigene0024159	0	0	0	5.3624	1.2331	0.1104	0.001	2.2353	11.1263	1.87e-08	6.43e-06	yes	--
Unigene0024171	18.9404	13.9735	20.5314	43.4706	60.7838	45.3947	17.8151	49.883	1.48545	0.000959764	0.0210326	yes	--
Unigene0024176	9.0422	17.314	9.9702	3.8937	3.3167	3.9881	12.1088	3.73283	-1.69771	0.000762356	0.0180106	yes	TRAF and TNF receptor-associated protein-like protein [Zootermopsis nevadensis]
Unigene0024210	54.9738	124.954	49.1678	36.3225	19.5446	26.8705	76.3651	27.5792	-1.46933	0.00305765	0.0434247	yes	serine protease [Scylla paramamosain]
Unigene0024229	1.7788	0.9055	2.5201	6.5925	5.003	4.8525	1.7348	5.48267	1.66011	0.00131705	0.0255168	yes	Lin-9-like protein [Zootermopsis nevadensis]
Unigene0024252	1.4786	0.7242	1.9453	8.4273	9.5838	3.938	1.3827	7.31637	2.40364	1.82e-05	0.00131891	yes	Ribosome biogenesis protein BMS1-like protein [Zootermopsis nevadensis]
Unigene0024279	0	0	0	0.4101	0.2707	0.2359	0.001	0.305567	8.25534	0.00224189	0.0357248	yes	--
Unigene0024288	12.3187	4.4644	13.1461	40.0567	38.2668	26.2812	9.9764	34.8682	1.80532	0.000543056	0.0145138	yes	--
Unigene0024303	0	0	0	3.4352	0.0966	0.0321	0.001	1.18797	10.2143	3.39e-05	0.00205176	yes	--
Unigene0024314	0	0	0	1.8167	0.391	1.1681	0.001	1.12527	10.1361	0.00135531	0.0259773	yes	--
Unigene0024318	20.9595	16.7328	27.1705	71.2419	80.8239	74.5556	21.6209	75.5405	1.80482	2.95e-05	0.00184356	yes	PREDICTED: 28 kDa heat- and acid-stable phosphoprotein [Microplitis demolitor]
Unigene0024325	1.8007	0.9489	2.8854	6.9476	10.0674	5.9065	1.87833	7.6405	2.02421	0.00357708	0.0479151	yes	--
Unigene0024329	1.9749	2.0106	3.7291	6.8708	6.9792	7.8601	2.57153	7.2367	1.4927	0.00243335	0.0375981	yes	Conserved oligomeric Golgi complex subunit 4 [Zootermopsis nevadensis]
Unigene0024350	0	0	0	1.1225	0.3142	0.1811	0.001	0.539267	9.07486	4.58e-08	1.27e-05	yes	--
Unigene0024381	17.4184	18.7392	52.3744	119.57	77.7035	78.0273	29.5107	91.7671	1.63674	0.00244814	0.0377485	yes	--
Unigene0024432	0.5724	0.2155	0.378	0.9585	3.0396	2.8422	0.388633	2.2801	2.55262	0.00287989	0.0417878	yes	--
Unigene0024450	0.3615	0.5001	0.7241	2.5437	2.431	1.8155	0.528567	2.2634	2.09833	0.000276657	0.00932452	yes	PREDICTED: protein arginine N-methyltransferase 6-like isoform X2 [Priapulus caudatus]
Unigene0024458	0	0	0	7.0821	0.7968	0	0.001	2.6263	11.3588	0.000153431	0.00625354	yes	crustin-like antimicrobial peptide [Fenneropenaeus chinensis]
Unigene0024460	0	0	0	4.9215	1.035	0	0.001	1.9855	10.9553	0.000116193	0.00510761	yes	--
Unigene0024461	0	0	0	4.5095	0.5843	0.0802	0.001	1.72467	10.7521	1.77e-06	0.000231769	yes	--
Unigene0024469	0	0	0.6408	2.4966	4.2941	3.6502	0.2136	3.4803	4.02623	0.000846082	0.0193064	yes	--
Unigene0024489	2.4025	0.9428	3.2606	8.7816	12.6056	8.6989	2.20197	10.0287	2.18727	0.000285428	0.00947938	yes	hypothetical protein [Daphnia magna]
Unigene0024497	7.1248	3.3632	10.4417	23.6644	25.7344	25.2718	6.97657	24.8902	1.83499	0.00020771	0.00770833	yes	Ubiquitin carboxyl-terminal hydrolase 37 [Zootermopsis nevadensis]
Unigene0024510	0.1368	0.036	0.1896	1.0269	0.8369	0.4475	0.1208	0.770433	2.67305	0.00312643	0.0440661	yes	--
Unigene0024519	0	0	0	6.506	1.1813	0	0.001	2.56243	11.3233	2.77e-05	0.00176077	yes	--
Unigene0024568	0.2072	0.2184	0.7662	2.4287	17.4701	8.6513	0.397267	9.5167	4.58228	9.18e-07	0.000140314	yes	--
Unigene0024578	6.8259	9.8163	15.51	30.658	43.8019	42.9445	10.7174	39.1348	1.8685	0.000129722	0.00553726	yes	PREDICTED: DET1- and DDB1-associated protein 1 [Athalia rosae]
Unigene0024666	0	0	0	5.3371	0.4278	0.1065	0.001	1.95713	10.9345	5.75e-06	0.000564002	yes	--
Unigene0024677	3.0225	2.1317	5.3781	11.1323	9.3402	8.8014	3.51077	9.75797	1.47479	0.00295658	0.0425013	yes	PREDICTED: NLR family CARD domain-containing protein 4-like [Lingula anatina]
Unigene0024693	0	0.5502	0.1485	2.1768	2.9487	1.9575	0.2329	2.361	3.34162	0.00128159	0.0252003	yes	--
Unigene0024715	8.0669	2.3822	9.0786	21.1839	23.7431	21.9537	6.50923	22.2936	1.77607	0.00209778	0.0343583	yes	--
Unigene0024725	0.4566	0.0481	0.2955	3.1112	1.7802	2.7003	0.266733	2.53057	3.24599	0.000120008	0.00522908	yes	hypothetical protein CAPTEDRAFT_138866 [Capitella teleta]
Unigene0024726	6.0926	3.2885	7.034	28.3968	19.9709	16.9953	5.4717	21.7877	1.99345	2.69e-05	0.00171999	yes	PREDICTED: amyloid protein-binding protein 2-like isoform X1 [Priapulus caudatus]
Unigene0024737	0.4822	0	0.7243	0.4415	11.5298	7.8898	0.402167	6.62037	4.04105	0.000986049	0.0213167	yes	--
Unigene0024744	0	0	0	11.5924	2.89	0.196	0.001	4.8928	12.2564	2.33e-11	3.07e-08	yes	--
Unigene0024751	0.9085	0.8557	1.0186	4.0359	6.2565	1.9894	0.9276	4.09393	2.14191	0.000939417	0.0207492	yes	Protein arginine N-methyltransferase 6.1 [Daphnia magna]
Unigene0024767	0	0	0.2358	2.2421	6.5735	2.0064	0.0786	3.60733	5.52026	2.56e-06	0.000306974	yes	--
Unigene0024830	0	0	0.4272	1.9344	2.2742	1.3111	0.1424	1.8399	3.69161	0.00364552	0.0484313	yes	--
Unigene0024834	0	0	0	4.8742	0.9058	0.1845	0.001	1.98817	10.9572	1.53e-07	3.37e-05	yes	--
Unigene0024848	0	0	0	4.7661	1.8665	0.7063	0.001	2.4463	11.2564	3.58e-08	1.06e-05	yes	--
Unigene0024849	0	0	0	4.3742	0.686	0.0745	0.001	1.71157	10.7411	1.19e-07	2.8e-05	yes	PREDICTED: F-BAR and double SH3 domains protein 2 isoform X3 [Cimex lectularius]
Unigene0024869	36.5912	45.6839	44.4569	109.434	97.449	95.4236	42.244	100.769	1.25423	0.00270548	0.040075	yes	PREDICTED: 26S proteasome non-ATPase regulatory subunit 8-like [Priapulus caudatus]
Unigene0024871	0.7198	0.7305	0.7393	4.0817	3.5529	5.1744	0.729867	4.26967	2.54842	5.98e-05	0.00317388	yes	--
Unigene0024878	6.6378	8.5001	14.3458	31.5004	23.9282	26.8538	9.8279	27.4275	1.48067	0.00231115	0.0363873	yes	iron-sulfur cluster assembly scaffold protein IscU [Papilio polytes]
Unigene0024901	5.6367	2.4437	6.6398	19.8017	21.3479	17.1549	4.90673	19.4348	1.98581	7.68e-05	0.00380024	yes	PREDICTED: nucleolar protein 14 homolog [Dinoponera quadriceps]
Unigene0024916	4.6436	6.2357	5.8835	21.862	31.5006	16.6838	5.5876	23.3488	2.06305	3.16e-05	0.00195114	yes	PREDICTED: DNA-directed RNA polymerases I and III subunit RPAC1-like [Lingula anatina]
Unigene0024954	0	0	0	3.6993	0.3798	0	0.001	1.3597	10.4091	9.06e-05	0.00426366	yes	preprotachykinin A [Panulirus interruptus]
Unigene0024960	2.2704	1.6673	3.1758	7.1671	5.8391	6.1371	2.37117	6.3811	1.42821	0.00287372	0.0417388	yes	Protein HIRA [Zootermopsis nevadensis]
Unigene0024982	0	0	0	28.0798	9.8432	0.6986	0.001	12.8739	13.6522	2.39e-13	9.09e-10	yes	RecName: Full=Sarcoplasmic calcium-binding protein, beta chain; Short=SCP beta chain
Unigene0024986	8.5155	9.8619	9.7486	28.2179	27.7844	27.5326	9.37533	27.845	1.57047	0.00115337	0.0235754	yes	PREDICTED: mitochondrial import inner membrane translocase subunit Tim9 [Tribolium castaneum]
Unigene0025003	0	0	0	2.4577	0.6396	0.0566	0.001	1.0513	10.038	1.28e-06	0.000183442	yes	PREDICTED: probable basic-leucine zipper transcription factor O [Trichogramma pretiosum]
Unigene0025021	0	0	0	8.8578	2.2917	0	0.001	3.7165	11.8597	1.25e-05	0.00100103	yes	PREDICTED: calexcitin-2 [Polistes dominula]
Unigene0025028	0.0951	0.0501	0	5.0836	0.3878	0.0215	0.0484	1.83097	5.24145	0.0012761	0.0251255	yes	--
Unigene0025076	0.2236	2.2622	1.1988	8.8452	11.7978	4.36	1.2282	8.33433	2.76252	0.000697442	0.0169417	yes	hemolymph clottable protein [Litopenaeus vannamei]
Unigene0025077	4.2955	3.1909	6.6741	12.5875	15.4604	14.9978	4.72017	14.3486	1.604	0.00188494	0.0318852	yes	--
Unigene0025083	2.4784	0.3073	4.568	25.0366	13.3147	8.0492	2.45123	15.4668	2.6576	0.000488169	0.0135229	yes	--
Unigene0025086	0.1111	0.039	0.2282	5.3531	3.0103	0.6352	0.1261	2.99953	4.5721	1.51e-07	3.35e-05	yes	--
Unigene0025095	6.2621	3.3785	11.6812	29.8737	36.6325	33.1122	7.10727	33.2061	2.22408	6.3e-05	0.00327598	yes	--
Unigene0025099	47.8306	18.0982	47.2144	144.832	110.249	113.608	37.7144	122.896	1.70425	0.000483774	0.0134344	yes	--
Unigene0025107	45.3575	21.2766	57.5611	160.642	137.54	126.663	41.3984	141.615	1.77433	0.000155666	0.00628174	yes	--
Unigene0025143	1.1698	1.2448	1.9237	5.7354	8.8011	6.55	1.4461	7.02883	2.28112	1.22e-05	0.000986901	yes	--
Unigene0025146	0.1113	0	0	0.367	4.7437	0.9045	0.0371	2.00507	5.75609	0.000166272	0.00653319	yes	--
Unigene0025210	72.6818	44.5467	101.689	211.974	158.323	187.708	72.9727	186.002	1.34989	0.0030847	0.0436841	yes	--
Unigene0025217	1.5488	1.7808	4.5558	0.5673	0.1915	0.6991	2.62847	0.485967	-2.43529	0.00341803	0.0467457	yes	hypothetical protein DAPPUDRAFT_310676 [Daphnia pulex]
Unigene0025220	0	0	0	0.4663	0.4617	1.1876	0.001	0.7052	9.46189	8.38e-05	0.00402859	yes	insect intestinal mucin 1, partial [Helicoverpa armigera]
Unigene0025222	3.0115	1.7707	4.1808	7.5708	7.4006	9.7922	2.98767	8.25453	1.46617	0.00243771	0.0376266	yes	Hamartin [Zootermopsis nevadensis]
Unigene0025257	0.0165	0	0.0761	64.2694	12.7188	1.4493	0.0308667	26.1458	9.72632	6.51e-12	1.17e-08	yes	--
Unigene0025262	7.0505	3.2296	9.3146	19.9664	18.2467	22.1198	6.53157	20.111	1.62248	0.00124476	0.0247586	yes	--
Unigene0025263	107.136	113.442	116.135	31.8984	42.7611	47.261	112.238	40.6402	-1.46558	0.000961771	0.0210354	yes	PREDICTED: 39S ribosomal protein L34, mitochondrial [Bombyx mori]
Unigene0025273	13.9227	5.6138	12.7001	42.5374	42.3148	34.0417	10.7455	39.6313	1.8829	0.000163604	0.00647376	yes	--
Unigene0025281	20.7117	14.9145	31.5193	80.8802	54.9984	50.2781	22.3818	62.0522	1.47115	0.00129051	0.0252868	yes	Eukaryotic translation initiation factor 5 [Daphnia magna]
Unigene0025297	0	0	0	0.5751	1.7793	1.6536	0.001	1.336	10.3837	2.44e-05	0.00161974	yes	--
Unigene0025317	27.895	20.5862	43.1778	90.025	97.1871	89.4156	30.553	92.2092	1.5936	0.00036359	0.011155	yes	--
Unigene0025327	0.5377	1.0524	1.2426	3.8546	3.7953	5.1314	0.944233	4.26043	2.17378	0.00159457	0.0288589	yes	--
Unigene0025339	0	0	0	10.5237	1.3549	0.0551	0.001	3.9779	11.9578	3.19e-08	9.72e-06	yes	tyramine beta hydroxylase [Periplaneta americana]
Unigene0025359	1.2557	0.4862	3.2218	6.9462	5.5295	8.0047	1.65457	6.8268	2.04476	0.0036031	0.0481104	yes	--
Unigene0025370	8.3327	8.2845	19.7858	37.0175	31.503	39.0711	12.1343	35.8639	1.56344	0.00143186	0.0270166	yes	--
Unigene0025395	3.8553	2.0582	4.8203	8.333	13.6528	11.3049	3.57793	11.0969	1.63296	0.00120405	0.024318	yes	Histone-lysine N-methyltransferase SUV39H2 [Zootermopsis nevadensis]
Unigene0025408	8.1783	6.0627	10.2617	21.919	21.6109	26.3641	8.16757	23.298	1.51223	0.00111301	0.0230788	yes	--
Unigene0025415	0.2853	0.2761	0.6136	2.9004	1.3566	0.9882	0.391667	1.7484	2.15834	0.000917658	0.0204297	yes	PREDICTED: delta-1-pyrroline-5-carboxylate dehydrogenase, mitochondrial [Tribolium castaneum]
Unigene0025427	0	0	0.068	0.5386	1.1997	0.5973	0.0226667	0.778533	5.10211	0.00316682	0.0443562	yes	--
Unigene0025438	4.9748	2.5618	5.2372	14.003	12.965	16.0607	4.25793	14.3429	1.75211	0.000258826	0.00891957	yes	--
Unigene0025439	17.2706	24.1057	20.4965	47.4977	57.9911	45.525	20.6243	50.3379	1.2873	0.00255317	0.0387495	yes	PREDICTED: calcyclin-binding protein [Cephus cinctus]
Unigene0025450	0.5636	1.3389	1.315	13.18	2.9929	1.2115	1.0725	5.7948	2.43378	0.00167595	0.029721	yes	Transforming growth factor-beta-induced protein ig-h3 [Zootermopsis nevadensis]
Unigene0025451	0.06	0.3796	0.2774	2.6823	1.9046	2.8178	0.239	2.46823	3.3684	0.000378546	0.0114533	yes	--
Unigene0025455	3.2554	2.8152	4.5335	8.4848	8.003	14.0543	3.5347	10.1807	1.52618	0.00350858	0.0474087	yes	--
Unigene0025471	0	0	0	0.1489	1.3818	1.5594	0.001	1.03003	10.0085	0.0001204	0.00523629	yes	--
Unigene0025477	0	0	0	3.2176	0.8227	0.0983	0.001	1.37953	10.43	1.81e-05	0.00131269	yes	hypothetical protein RFI_07707, partial [Reticulomyxa filosa]
Unigene0025495	539.286	325.176	500.409	136.935	156.116	129.579	454.957	140.877	-1.6913	0.000112537	0.00498355	yes	Proteasome subunit alpha type-4 [Trachymyrmex septentrionalis]
Unigene0025524	0.3643	0.2792	0.4286	1.941	1.9817	1.764	0.357367	1.89557	2.40715	0.0017073	0.030061	yes	--
Unigene0025546	0.5411	0.3422	0.667	18.5518	1.439	4.6244	0.516767	8.20507	3.98893	1.48e-05	0.00113317	yes	--
Unigene0025551	0.8064	0.5524	2.6837	2.3631	53.0418	3.3852	1.3475	19.5967	3.86225	0.000353079	0.0108922	yes	PREDICTED: papilin isoform X8 [Bombus terrestris]
Unigene0025582	16.4	17.0505	17.4754	37.053	43.4913	40.7124	16.9753	40.4189	1.25159	0.00291504	0.0421205	yes	PREDICTED: probable signal peptidase complex subunit 2 [Parasteatoda tepidariorum]
Unigene0025614	21.4365	23.9907	32.3783	71.3808	79.7702	59.4123	25.9352	70.1878	1.43631	0.000713714	0.0172061	yes	Splicing factor U2AF 50 kDa subunit [Zootermopsis nevadensis]
Unigene0025631	0	0	0	2.5859	0.7192	0	0.001	1.1017	10.1055	0.000473173	0.0132633	yes	--
Unigene0025639	3.1664	1.6859	3.8488	10.0413	10.0029	8.5758	2.90037	9.54	1.71775	0.000656546	0.0163104	yes	PREDICTED: pre-mRNA-splicing factor SYF1 [Amyelois transitella]
Unigene0025657	0	0	0	4.0529	0.5185	0.1921	0.001	1.58783	10.6328	2.31e-08	7.56e-06	yes	--
Unigene0025670	45.0088	44.2136	62.3101	196.555	129.437	154.4	50.5108	160.131	1.66459	9.63e-05	0.00446555	yes	Eukaryotic translation initiation factor 4 gamma [Daphnia magna]
Unigene0025693	3.4197	1.3677	7.3439	16.7658	14.214	17.1144	4.04377	16.0314	1.98713	0.000938041	0.0207471	yes	--
Unigene0025697	0	0	0	0.4351	0.0532	0	0.001	0.162767	7.34666	0.00144002	0.0270992	yes	PREDICTED: atrial natriuretic peptide receptor 1-like isoform X1 [Limulus polyphemus]
Unigene0025725	0	0	0.1585	2.4185	3.5372	0.8515	0.0528333	2.26907	5.42451	1.28e-05	0.00101086	yes	--
Unigene0025734	27.1217	14.1876	60.5356	138.405	136.323	146.312	33.9483	140.347	2.04759	0.000132995	0.00562006	yes	--
Unigene0025742	0.0879	0	0.4878	2.094	2.1529	2.1438	0.1919	2.13023	3.47258	0.00111786	0.0231141	yes	--
Unigene0025766	10.8807	9.8124	10.628	33.6444	52.1531	24.6687	10.4404	36.8221	1.8184	6.94e-05	0.00351616	yes	PREDICTED: ATP-dependent RNA helicase DDX54-like [Saccoglossus kowalevskii]
Unigene0025770	8.4709	3.4265	8.8786	39.3319	34.5867	23.0768	6.92533	32.3318	2.223	3.36e-05	0.00204837	yes	--
Unigene0025775	0.3434	0.1882	0.4507	1.9973	0.9837	1.3888	0.327433	1.4566	2.15333	0.0008061	0.0186861	yes	PREDICTED: tyrosine-protein phosphatase 99A-like [Limulus polyphemus]
Unigene0025780	3.6051	3.9515	4.3325	11.2774	19.2513	12.0096	3.96303	14.1794	1.83912	0.000201055	0.00751114	yes	PREDICTED: probable ATP-dependent RNA helicase DDX49 [Cephus cinctus]
Unigene0025819	0.0225	0	0	0.4035	0.1223	0.0406	0.0075	0.1888	4.65382	0.00362081	0.0482412	yes	PREDICTED: A-kinase anchor protein 13-like [Limulus polyphemus]
Unigene0025826	0.2867	0.2568	0.636	1.9426	1.8713	1.6175	0.393167	1.81047	2.20315	0.00128757	0.0252625	yes	--
Unigene0025835	0	0	0	1.5726	1.3316	0.136	0.001	1.0134	9.98499	2.51e-05	0.00164661	yes	--
Unigene0025844	0	0	0	14.3958	1.884	0.3291	0.001	5.5363	12.4347	3.58e-10	2.63e-07	yes	GH22296 [Drosophila grimshawi]
Unigene0025866	8.838	5.3655	7.2505	22.2259	25.3738	18.6523	7.15133	22.084	1.62672	0.000394564	0.011689	yes	Regulator of chromosome condensation [Daphnia magna]
Unigene0025880	470.342	306.152	557.847	1451.33	1126.66	1047.93	444.78	1208.64	1.44222	0.000830321	0.0190711	yes	--
Unigene0025940	0	0	0	45.5238	3.7704	0.3906	0.001	16.5616	14.0156	1.7e-10	1.44e-07	yes	bursicon alpha subunit [Penaeus monodon]
Unigene0025943	0.4	0.8732	1.3469	7.3461	7.9257	6.4994	0.873367	7.25707	3.05473	3.92e-06	0.000420553	yes	--
Unigene0025983	0.0606	0.0213	0.168	2.1741	0.6955	0.3463	0.0833	1.07197	3.6858	0.000698968	0.0169696	yes	alpha-2-macroglobulin [Pacifastacus leniusculus]
Unigene0025993	5.066	3.5923	5.768	9.6877	15.9742	15.1667	4.80877	13.6095	1.50088	0.00252207	0.0384517	yes	--
Unigene0025997	3.4026	2.753	4.2258	8.2084	10.9529	9.1379	3.46047	9.43307	1.44676	0.00347225	0.0471167	yes	Spermine synthase [Zootermopsis nevadensis]
Unigene0026014	224.475	204.067	163.168	65.6804	59.8883	69.2391	197.237	64.9359	-1.60284	0.000268332	0.00915415	yes	PREDICTED: obg-like ATPase 1 [Cimex lectularius]
Unigene0026031	0.2457	0.7336	0.0757	5.6391	2.5242	1.5894	0.351667	3.2509	3.20856	0.000693984	0.0168743	yes	--
Unigene0026049	1.3631	2.514	2.2051	27.8709	3.4867	7.8668	2.0274	13.0748	2.68909	0.000230572	0.00830227	yes	--
Unigene0026083	12.4955	12.0602	10.3142	50.4635	78.0337	33.4216	11.6233	53.9729	2.21522	2.97e-06	0.000340691	yes	nucleoplasmin isoform 1-like protein [Maconellicoccus hirsutus]
Unigene0026091	0	0	0	0.4682	0.0616	0.1228	0.001	0.217533	7.76509	0.000322071	0.0102447	yes	NOS [Fenneropenaeus chinensis]
Unigene0026093	1.682	3.2045	2.123	10.2842	10.8798	5.6066	2.3365	8.92353	1.93327	0.00113235	0.0232988	yes	NADH dehydrogenase [ubiquinone] 1 alpha subcomplex assembly factor [Daphnia magna]
Unigene0026115	0	0	0.0461	47.6176	14.275	1.3832	0.0153667	21.0919	10.4227	1.03e-13	5.78e-10	yes	PREDICTED: calcyphosin-like protein [Halyomorpha halys]
Unigene0026118	1.7656	0.7354	2.1697	4.1011	4.4571	4.8296	1.5569	4.4626	1.51921	0.00378496	0.0495585	yes	Centrobin [Zootermopsis nevadensis]
Unigene0026119	3.8319	3.6167	12.557	31.5919	33.1856	29.0435	6.66853	31.2737	2.22951	0.000109792	0.00490808	yes	--
Unigene0026120	1.2938	1.5767	1.6072	5.9537	6.305	5.0737	1.49257	5.77747	1.95264	0.00160109	0.0288816	yes	PREDICTED: UPF0545 protein C22orf39 homolog [Papilio polytes]
Unigene0026123	0	0	0.034	2.0048	0.7826	0.2653	0.0113333	1.01757	6.48841	2.47e-06	0.000299617	yes	--
Unigene0026128	0	0	0	0.3679	0.2277	0.1134	0.001	0.236333	7.88468	0.000331973	0.0104571	yes	--
Unigene0026147	0.252	0.6973	0.5679	3.8314	2.0566	1.5928	0.505733	2.4936	2.30178	0.00104698	0.0221947	yes	--
Unigene0026148	1.5736	0.691	3.1518	11.624	17.1198	15.6266	1.80547	14.7901	3.03419	8.43e-05	0.00403946	yes	--
Unigene0026150	2.0038	1.3493	3.0874	10.6701	12.0778	6.7169	2.14683	9.8216	2.19375	7.88e-05	0.00386815	yes	PREDICTED: DDB1- and CUL4-associated factor 13 [Trichogramma pretiosum]
Unigene0026177	0	0	0.1672	0.8478	0.7869	0.7835	0.0557333	0.806067	3.85429	0.00282398	0.0412572	yes	truncated cathepsin A [Eriocheir sinensis]
Unigene0026184	0	0	0	1.4283	1.7067	1.0318	0.001	1.38893	10.4398	1.06e-05	0.000892498	yes	--
Unigene0026194	0	0	0.0545	3.3276	0.5081	0.0799	0.0181667	1.3052	6.16683	0.000223515	0.0081464	yes	--
Unigene0026197	0	0.0542	0.0475	1.0729	0.396	0.116	0.0339	0.5283	3.962	0.00120888	0.0243588	yes	--
Unigene0026205	0.6331	0.5364	0.6943	1.8325	1.9527	1.894	0.621267	1.89307	1.60744	0.00245796	0.0378479	yes	PREDICTED: decaprenyl-diphosphate synthase subunit 1 isoform X2 [Orussus abietinus]
Unigene0026209	0.173	0.114	0.2599	2.5668	1.0196	0.7224	0.1823	1.43627	2.97794	0.000628334	0.0158563	yes	PREDICTED: neo-calmodulin-like isoform X2 [Diuraphis noxia]
Unigene0026216	0	0	0	0.1331	0.064	0.0729	0.001	0.09	6.49185	0.00176448	0.0306336	yes	--
Unigene0026218	4.0561	2.6591	6.082	7.0378	12.915	26.2461	4.26573	15.3996	1.85203	0.00178814	0.0308775	yes	--
Unigene0026220	8.0478	7.8995	7.041	20.6502	21.1559	15.9306	7.66277	19.2456	1.32859	0.00181687	0.0312411	yes	PREDICTED: proteasome activator complex subunit 3-like isoform X2 [Parasteatoda tepidariorum]
Unigene0026231	0	0	0	10.2545	1.5178	0.2519	0.001	4.00807	11.9687	5.23e-07	8.97e-05	yes	--
Unigene0026250	0.7098	0.5798	1.6815	4.316	2.3972	3.3002	0.990367	3.3378	1.75286	0.00328544	0.0455196	yes	Endoplasmic reticulum protein ERp29 [Zootermopsis nevadensis]
Unigene0026259	1.5168	3.1411	3.3209	7.8562	8.3473	8.8164	2.6596	8.33997	1.64883	0.00323324	0.0450052	yes	PREDICTED: transcription termination factor 4, mitochondrial-like [Octopus bimaculoides]
Unigene0026265	3.5098	2.0361	5.6304	10.5553	9.8673	13.8995	3.72543	11.4407	1.6187	0.00216497	0.0350344	yes	--
Unigene0026273	98.5946	125.494	106.197	592.341	390.461	187.61	110.095	390.137	1.82523	0.000164399	0.0064986	yes	sodium potassium-transporting ATPase subunit beta [Litopenaeus vannamei]
Unigene0026277	0	0	0	0.7289	0.1711	0.031	0.001	0.310333	8.27767	0.000470005	0.0132167	yes	--
Unigene0026290	0.7927	0.2321	0.57	2.0649	6.0293	6.1628	0.5316	4.75233	3.16022	0.000107355	0.00484267	yes	--
Unigene0026313	0.1932	0	0	1.2739	1.2846	0.814	0.0644	1.12417	4.12565	0.00218606	0.0352048	yes	--
Unigene0026314	1.7241	2.1447	2.7042	12.651	5.4836	5.2052	2.191	7.77993	1.82817	0.00100693	0.0216058	yes	PREDICTED: UPF0389 protein CG9231 [Drosophila bipectinata]
Unigene0026321	0.2381	0.3194	1.2405	2.6163	4.3171	2.3839	0.599333	3.10577	2.37352	0.00227017	0.0360374	yes	--
Unigene0026333	3.772	1.9076	6.4959	12.7024	11.9968	14.8295	4.0585	13.1762	1.69892	0.00170989	0.0300947	yes	--
Unigene0026351	0	0	0.1597	1.0442	1.488	0.6239	0.0532333	1.05203	4.30471	0.00101821	0.0217703	yes	--
Unigene0026352	7.2491	6.9925	8.5019	25.7598	31.5677	18.4767	7.58117	25.2681	1.73682	0.000111939	0.00498355	yes	PREDICTED: glycine--tRNA ligase [Vollenhovia emeryi]
Unigene0026360	7.0779	5.9982	9.086	18.9375	22.9613	15.2508	7.38737	19.0499	1.36665	0.00166108	0.0295844	yes	Importin-5 [Zootermopsis nevadensis]
Unigene0026363	0	0	0	0.7038	0.3484	0.3469	0.001	0.466367	8.86532	0.0011775	0.0239635	yes	--
Unigene0026365	14.3479	6.5966	16.1213	43.6447	40.4051	41.0253	12.3553	41.6917	1.75463	0.000231295	0.00831019	yes	PREDICTED: survival of motor neuron-related-splicing factor 30-like [Limulus polyphemus]
Unigene0026368	0	0	0	9.7649	1.2206	0.2166	0.001	3.73403	11.8665	7.29e-10	4.53e-07	yes	--
Unigene0026380	5.605	2.656	19.4807	20.5945	36.3592	68.8017	9.24723	41.9185	2.18049	0.00226514	0.0359924	yes	--
Unigene0026386	0.1653	0.0436	0.0382	25.2469	4.5705	1.2311	0.0823667	10.3495	6.97328	1.26e-09	7.45e-07	yes	--
Unigene0026393	0	0	0	1.9769	0.7043	0.0738	0.001	0.918333	9.84287	0.000169692	0.00662688	yes	--
Unigene0026414	0.8805	0.3949	0.2598	2.237	5.4009	1.0485	0.511733	2.89547	2.50033	0.00180914	0.0311539	yes	D-aspartate oxidase, partial [Stegodyphus mimosarum]
Unigene0026426	5.0251	2.3539	5.2328	13.9357	14.6977	12.1672	4.20393	13.6002	1.69382	0.000997719	0.0214561	yes	MMP37-like protein, mitochondrial [Zootermopsis nevadensis]
Unigene0026428	38.4875	33.3194	38.2226	12.2572	9.1468	14.0271	36.6765	11.8104	-1.6348	0.000148473	0.00612744	yes	Mitochondrial enolase superfamily member 1 [Zootermopsis nevadensis]
Unigene0026448	0	0.0455	0.0799	2.1422	1.2929	0.2861	0.0418	1.2404	4.89116	1.42e-05	0.00110606	yes	caspase [Eriocheir sinensis]
Unigene0026457	0	0	0.2498	2.0288	2.0208	1.2195	0.0832667	1.75637	4.39871	0.000577599	0.0150334	yes	Glucose-dependent insulinotropic receptor, partial [Cerapachys biroi]
Unigene0026460	11.9296	10.7489	16.4288	38.4672	32.26	35.9857	13.0358	35.571	1.44822	0.000764452	0.0180316	yes	heat shock protein 40 [Marsupenaeus japonicus]
Unigene0026474	0	0	0	6.602	1.3311	0.3657	0.001	2.76627	11.4337	1.26e-06	0.000181996	yes	--
Unigene0026482	14.2606	6.8496	17.6317	38.5896	35.175	37.9035	12.914	37.2227	1.52725	0.00115254	0.0235754	yes	--
Unigene0026484	9.7285	8.727	12.8608	31.319	24.3506	21.3646	10.4388	25.6781	1.29859	0.003561	0.0478158	yes	Thioredoxin protein 1 [Daphnia magna]
Unigene0026503	2.1633	0.7971	2.0389	9.5088	5.6923	5.466	1.66643	6.88903	2.04754	0.000105711	0.004789	yes	Hexosaminidase domain-containing protein [Zootermopsis nevadensis]
Unigene0026507	16.3042	10.2625	22.2596	72.459	67.7047	73.0739	16.2754	71.0792	2.12673	5.53e-06	0.000548796	yes	--
Unigene0026519	3.1346	4.186	5.2769	0.0522	1.6632	0.2894	4.19917	0.668267	-2.65161	0.00284559	0.0413881	yes	HR3 isoform A [Blattella germanica]
Unigene0026521	1.1326	1.8332	3.3904	0.0494	0.5134	0.0243	2.11873	0.1957	-3.43649	0.000732538	0.0175196	yes	HR3 isoform A [Blattella germanica]
Unigene0026524	4.3786	3.5142	6.4413	12.6677	12.1165	12.0603	4.77803	12.2815	1.362	0.00236964	0.0370124	yes	Protein bric-a-brac 2, partial [Stegodyphus mimosarum]
Unigene0026526	0.2332	0.0447	0.1568	1.0718	0.9419	0.7848	0.1449	0.932833	2.68656	0.00266066	0.0396999	yes	--
Unigene0026557	0	0	0	1.2723	1.1247	0.0747	0.001	0.8239	9.68633	0.00368612	0.0487057	yes	--
Unigene0026584	0.5508	0.1385	0.4803	2.9346	1.2257	0.8419	0.389867	1.6674	2.09655	0.0033643	0.0462403	yes	PREDICTED: beta-1,4-mannosyltransferase egh-like [Parasteatoda tepidariorum]
Unigene0026588	5.778	4.5494	8.0907	28.2239	27.6872	18.0578	6.13937	24.6563	2.00579	3.38e-05	0.00205044	yes	--
Unigene0026593	0	0	0	1.6574	0.7878	0.2976	0.001	0.914267	9.83647	1.39e-08	4.96e-06	yes	PREDICTED: rab-3A-interacting protein-like, partial [Neodiprion lecontei]
Unigene0026616	2.7052	1.6098	4.5941	8.9849	7.4749	9.3915	2.9697	8.6171	1.53689	0.00257082	0.03893	yes	PREDICTED: Golgi SNAP receptor complex member 1-like [Parasteatoda tepidariorum]
Unigene0026626	2.0442	3.91	4.4444	25.2093	60.5425	15.4133	3.4662	33.7217	3.28225	2.85e-07	5.6e-05	yes	PREDICTED: UPF0488 protein CG14286 [Papilio xuthus]
Unigene0026629	2.1286	1.275	3.1074	7.4211	5.5743	5.6613	2.17033	6.2189	1.51874	0.0029265	0.0422451	yes	--
Unigene0026700	0	0	0	3.1807	0.9895	0.0857	0.001	1.41863	10.4703	1.64e-06	0.00022228	yes	Cell adhesion molecule 3 precursor [Lepeophtheirus salmonis]
Unigene0026706	0.0829	0.0998	0.0438	2.1856	0.4293	0.1389	0.0755	0.917933	3.60384	0.000243829	0.00859311	yes	Xaa-Pro aminopeptidase 1 [Daphnia magna]
Unigene0026729	0.5967	0.4043	1.7337	4.3403	4.3666	4.6944	0.911567	4.4671	2.29292	0.00234811	0.0367629	yes	--
Unigene0026746	7.4968	1.9497	5.5803	22.3609	28.7763	9.6687	5.00893	20.2686	2.01667	0.00184336	0.0314671	yes	--
Unigene0026830	3.3946	1.6329	3.9409	10.3308	8.732	7.9289	2.98947	8.99723	1.58959	0.0017234	0.0301902	yes	PREDICTED: uncharacterized protein LOC101854391 isoform X1 [Aplysia californica]
Unigene0026843	5.3878	3.5676	5.6326	13.9698	20.6131	11.9182	4.86267	15.5004	1.67248	0.00120812	0.0243543	yes	PREDICTED: exosome complex component MTR3-like [Crassostrea gigas]
Unigene0026844	0	0	0	60.4731	4.6701	0.4932	0.001	21.8788	14.4172	9.04e-11	8.44e-08	yes	Bursicon beta subunit, partial [Penaeus monodon]
Unigene0026847	5.1665	1.3089	6.682	14.0297	19.502	21.8187	4.3858	18.4501	2.07272	0.00070473	0.0170776	yes	--
Unigene0026850	218.893	202.662	125.101	65.2753	69.6053	88.2322	182.219	74.3709	-1.29286	0.00267826	0.0398279	yes	peroxinectin [Fenneropenaeus chinensis]
Unigene0026872	0.2392	0.108	0.2211	1.5895	1.1152	0.6169	0.189433	1.1072	2.54715	0.00169429	0.0299142	yes	--
Unigene0026893	6.8012	0.0543	0	0	0	0	2.28517	0.001	-11.1581	0.000904722	0.020202	yes	daphnid bacterial-ribosomal-RNA-like, possible HGT [Daphnia magna]
Unigene0026903	0	0	0	4.4622	1.8683	0.0353	0.001	2.12193	11.0512	4.82e-08	1.33e-05	yes	Voltage-gated potassium channel subunit beta-2 [Zootermopsis nevadensis]
Unigene0026917	0	0	0	0.6665	0.6979	0.3159	0.001	0.5601	9.12954	0.0028782	0.0417769	yes	--
Unigene0026932	12.1543	13.7161	10.7153	50.1241	64.7461	35.4876	12.1952	50.1193	2.03905	1.49e-05	0.00114164	yes	PREDICTED: DNA-directed RNA polymerases I, II, and III subunit RPABC2 [Diachasma alloeum]
Unigene0026938	0.2667	0.2342	0.5341	3.663	2.1658	1.4244	0.345	2.41773	2.80899	4.2e-05	0.00241909	yes	--
Unigene0026940	0	0.0323	0.1985	1.1686	0.7231	1.1631	0.0769333	1.01827	3.72636	0.000980965	0.0212375	yes	Phosphatidylinositol 3,4,5-trisphosphate 3-phosphatase and dual-specificity protein phosphatase PTEN [Habropoda laboriosa]
Unigene0026943	0	0.0906	0.159	1.3546	0.7017	0.5823	0.0832	0.879533	3.40208	0.00381472	0.0497951	yes	--
Unigene0026951	8.7504	5.241	15.6852	22.4837	37.6932	28.1887	9.8922	29.4552	1.57416	0.00253333	0.038517	yes	--
Unigene0026966	1.984	1.2166	4.602	9.4873	14.9135	12.7661	2.60087	12.389	2.25199	0.000382151	0.0115145	yes	Ribonuclease T2 domain [Glyptapanteles indiensis]
Unigene0026981	8688.02	11550.6	10007.6	1027.31	2267.16	2757.66	10082.1	2017.38	-2.32124	1.12e-06	0.000163822	yes	PREDICTED: IgA FC receptor-like [Biomphalaria glabrata]
Unigene0026982	2838.73	3358.93	3422.49	315.096	823.413	1040	3206.72	726.17	-2.14272	1.58e-05	0.00118865	yes	hypothetical protein, conserved [Eimeria tenella]
Unigene0027028	8.2287	1.9872	9.209	30.2374	54.7325	28.5639	6.47497	37.8446	2.54714	1.5e-05	0.00114774	yes	PREDICTED: protein KRI1 homolog [Monomorium pharaonis]
Unigene0027031	0.1254	0.185	0.3593	1.2858	0.9434	1.528	0.223233	1.2524	2.48807	0.000760638	0.0179891	yes	--
Unigene0027070	127.877	78.0079	212.786	541.714	460.862	523.176	139.557	508.584	1.86563	8.05e-05	0.0039156	yes	--
Unigene0027084	3.5207	1.883	5.1977	17.5156	13.9587	12.3816	3.5338	14.6186	2.04852	0.000704547	0.0170776	yes	--
Unigene0027085	0	0	0.089	1.4805	0.8725	0.7385	0.0296667	1.0305	5.11836	0.000216038	0.00793846	yes	--
Unigene0027086	0	0	0.1162	2.9019	1.2541	1.0785	0.0387333	1.74483	5.49337	6.11e-05	0.00322155	yes	--
Unigene0027121	6.1938	6.7968	7.6457	18.1503	22.0657	18.5514	6.87877	19.5891	1.50983	0.00199078	0.0331252	yes	39S ribosomal protein L48 [Daphnia magna]
Unigene0027126	2.9824	2.7333	4.6751	7.9322	17.0467	13.1113	3.4636	12.6967	1.87411	0.00276499	0.0406072	yes	--
Unigene0027133	43.1982	47.0644	54.8816	99.3125	160.465	101.742	48.3814	120.507	1.31659	0.00260176	0.0391602	yes	tsunagi/Y14 [Macrobrachium nipponense]
Unigene0027174	0.7914	0.3697	1.1057	2.9516	2.5113	2.5088	0.7556	2.65723	1.81423	0.0022985	0.0362523	yes	--
Unigene0027190	0	0	0	14.0313	1.9614	0.4883	0.001	5.49367	12.4236	3.76e-09	1.74e-06	yes	PREDICTED: uncharacterized protein LOC105386862 [Plutella xylostella]
Unigene0027200	8.1972	5.9646	10.3004	32.6511	25.7408	29.528	8.15407	29.3066	1.84564	5.18e-05	0.00284975	yes	--
Unigene0027211	0.1506	0.1191	0.1393	2.0692	1.2292	2.4819	0.136333	1.92677	3.82097	2.55e-05	0.00165728	yes	--
Unigene0027247	0.1976	0.2173	0.7426	1.8944	1.1722	1.334	0.385833	1.46687	1.92669	0.00296051	0.0425305	yes	PREDICTED: deleted in autism protein 1 homolog [Priapulus caudatus]
Unigene0027257	0	0	0	0.5484	0.2262	0.3004	0.001	0.358333	8.48516	3.16e-06	0.000358787	yes	--
Unigene0027263	2.1538	0.908	3.3877	11.402	7.3072	6.4364	2.14983	8.38187	1.96305	0.00041128	0.0120803	yes	PREDICTED: E3 ubiquitin-protein ligase RFWD2-like isoform X1 [Priapulus caudatus]
Unigene0027267	17.5537	14.3979	16.1827	43.2732	64.689	37.3481	16.0448	48.4368	1.594	0.000459368	0.0129984	yes	--
Unigene0027286	0	0	0.0177	0.2666	0.1563	0.3977	0.0059	0.273533	5.53486	0.000746675	0.0177806	yes	--
Unigene0027293	0.855	0.6307	2.213	4.4783	5.4259	6.2519	1.2329	5.38537	2.12699	0.00301505	0.0429969	yes	--
Unigene0027300	0.0392	0.1238	0.0784	0.8655	0.2426	0.33	0.0804667	0.479367	2.57467	0.00250128	0.0382128	yes	PREDICTED: vang-like protein 2 [Limulus polyphemus]
Unigene0027321	1.2314	0.2995	2.3059	4.9269	4.9523	7.3827	1.27893	5.75397	2.16962	0.00365756	0.0485143	yes	--
Unigene0027350	2.4013	4.3386	2.9863	33.6828	16.5528	3.6561	3.24207	17.9639	2.47011	0.000241637	0.00854272	yes	glycosyl-phosphatidylinositol-linked carbonic anhydrase [Litopenaeus vannamei]
Unigene0027381	0.2924	0	0.1802	1.2377	7.6881	2.9625	0.157533	3.96277	4.65278	1.2e-05	0.000972751	yes	--
Unigene0027389	5.7486	1.2937	4.6334	11.3752	18.2692	15.1629	3.8919	14.9358	1.94022	0.0011112	0.0230649	yes	--
Unigene0027431	22.2263	23.9223	20.2563	85.7441	149.921	69.0803	22.135	101.582	2.19824	3.23e-06	0.00036394	yes	PREDICTED: mRNA turnover protein 4 homolog [Papilio polytes]
Unigene0027469	0	0	0.3661	3.0104	4.9375	2.9052	0.122033	3.6177	4.88973	1.84e-05	0.00132237	yes	--
Unigene0027480	0.0841	0	0.0389	2.1881	0.3814	0.9115	0.041	1.16033	4.82277	0.000231618	0.00831019	yes	--
Unigene0027500	15.1532	9.3483	23.5061	74.8657	43.9863	49.8381	16.0025	56.23	1.81304	0.00015582	0.0062823	yes	GTP binding protein alpha subunit Gi [Marsupenaeus japonicus]
Unigene0027540	0.071	0.0748	0.0656	2.5083	0.4503	0.032	0.0704667	0.996867	3.82239	0.002662	0.0397066	yes	Protein big brother [Zootermopsis nevadensis]
Unigene0027542	15.4567	14.5636	36.9087	72.5026	82.8432	60.353	22.3097	71.8996	1.68831	0.0010514	0.0222358	yes	--
Unigene0027555	7.8894	3.2228	9.8939	22.8948	35.6527	26.3916	7.00203	28.313	2.01562	0.000469137	0.0132081	yes	--
Unigene0027564	0.1408	0	0.0325	1.0573	1.468	0.4767	0.0577667	1.00067	4.11458	0.000547262	0.0145914	yes	--
Unigene0027571	1.2627	1.8631	2.8652	6.2063	7.1186	7.7102	1.997	7.0117	1.81193	0.00149128	0.0277059	yes	PREDICTED: DNA repair protein SWI5 homolog [Limulus polyphemus]
Unigene0027589	3.2464	2.1385	3.1986	14.3482	21.552	9.2167	2.86117	15.039	2.39403	9.77e-06	0.00084614	yes	PREDICTED: cell growth-regulating nucleolar protein-like isoform X1 [Ciona intestinalis]
Unigene0027624	5.1969	3.2501	6.4797	15.4113	14.9137	14.4163	4.97557	14.9138	1.58371	0.000666851	0.0163762	yes	nuclear autoantigenic sperm protein [Litopenaeus vannamei]
Unigene0027648	0.1546	0.0543	0.2858	0.9059	1.8685	1.035	0.1649	1.2698	2.94494	0.000298965	0.0097393	yes	minos transposase [Drosophila hydei]
Unigene0027652	0	0	0	2.0533	0.231	0.115	0.001	0.799767	9.64344	0.00247027	0.0379592	yes	--
Unigene0027670	3.5215	2.4743	5.7151	12.3545	11.9194	13.4585	3.90363	12.5775	1.68795	0.0026411	0.0395397	yes	--
Unigene0027686	0	0	0	0.7699	0.1485	0.0246	0.001	0.314333	8.29615	0.000227524	0.00821893	yes	PREDICTED: kin of IRRE-like protein 1 isoform X4 [Tribolium castaneum]
Unigene0027712	0	0	0	6.3878	1.7068	0.0358	0.001	2.71013	11.4041	2.73e-07	5.43e-05	yes	Uncharacterized protein APZ42_021380 [Daphnia magna]
Unigene0027727	1.2916	0.2094	1.1022	1.8925	20.8081	2.6012	0.867733	8.43393	3.28088	0.00261272	0.0392789	yes	--
Unigene0027735	0	0.0458	0.0402	7.5973	2.3259	0.0393	0.0286667	3.32083	6.85603	6.41e-06	0.000609219	yes	PREDICTED: ribonuclease kappa-B-like [Halyomorpha halys]
Unigene0027741	3.2931	2.337	5.3174	10.0521	20.6805	12.5063	3.64917	14.413	1.98173	0.00031702	0.0101086	yes	--
Unigene0027758	0	0	0	0.6652	0.1199	0.0478	0.001	0.277633	8.11704	2.31e-05	0.00155282	yes	--
Unigene0027771	3.0784	1.8138	4.4815	7.1562	9.8452	13.1734	3.12457	10.0583	1.68665	0.00258868	0.0391027	yes	--
Unigene0027782	2.072	0.8735	3.9266	5.806	10.8014	12.7665	2.2907	9.7913	2.09571	0.00306799	0.0435025	yes	--
Unigene0027817	0.0941	0.0991	0.8695	2.4462	8.1012	2.4201	0.354233	4.3225	3.60909	0.000427955	0.0124154	yes	--
Unigene0027823	0.0109	0	0	6.4949	1.5461	0.0987	0.00363333	2.71323	9.5445	7.64e-09	3.11e-06	yes	--
Unigene0027826	3.1215	15.5706	6.3537	2.3578	1.081	3.1243	8.3486	2.1877	-1.93212	0.00271973	0.0401796	yes	PREDICTED: nesprin-1 isoform X13 [Tribolium castaneum]
Unigene0027828	0	0	0.0205	6.7305	1.0336	0.06	0.00683333	2.60803	8.57616	2.79e-07	5.54e-05	yes	PREDICTED: synapsin, partial [Cerapachys biroi]
Unigene0027837	45.5696	55.4226	65.6137	173.316	117.583	112.574	55.5353	134.491	1.27603	0.00289341	0.0419296	yes	ubiquitin-conjugating enzyme H5b [Litopenaeus vannamei]
Unigene0027865	30.6911	56.5755	29.0659	10.5331	8.6663	15.084	38.7775	11.4278	-1.76267	0.000535025	0.0143677	yes	gamma-interferon-inducible lysosomal thiol reductase [Litopenaeus vannamei]
Unigene0027869	1.7058	1.1828	2.4899	4.1601	8.2414	6.3829	1.79283	6.26147	1.80426	0.00235814	0.0368814	yes	PREDICTED: alkylated DNA repair protein alkB homolog 1 [Papilio machaon]
Unigene0027873	10.5506	11.9379	11.4823	30.3485	28.7603	28.2562	11.3236	29.1217	1.36276	0.00310159	0.0438678	yes	N-alpha-acetyltransferase 20, partial [Stegodyphus mimosarum]
Unigene0027889	4.4114	2.6305	6.8119	14.3612	12.0239	13.5319	4.61793	13.3057	1.52672	0.00163323	0.0292612	yes	Ubiquitin-protein ligase E3A [Zootermopsis nevadensis]
Unigene0027899	0	0	0	11.1349	1.2236	0.2812	0.001	4.21323	12.0407	5.26e-09	2.31e-06	yes	--
Unigene0027931	0	0	0	7.2162	0.9963	0.1623	0.001	2.7916	11.4469	4.27e-08	1.21e-05	yes	AGAP001913-PA-like protein [Anopheles sinensis]
Unigene0027936	0.6117	0.3581	1.665	4.0413	4.0154	2.7304	0.878267	3.5957	2.03354	0.00206603	0.0340609	yes	Alpha1,3fucosyltransferase [Daphnia magna]
Unigene0027948	0.0221	0.2789	0.3874	2.0034	7.338	4.0616	0.229467	4.46767	4.28317	2.21e-06	0.00027426	yes	--
Unigene0027955	4.1945	3.4474	5.8074	14.4127	10.4665	10.2484	4.4831	11.7092	1.38507	0.00314788	0.0442016	yes	PREDICTED: ran-specific GTPase-activating protein-like [Copidosoma floridanum]
Unigene0027964	204.275	147.189	166.464	32.3304	42.9302	59.5862	172.643	44.9489	-1.94143	1.27e-05	0.00100891	yes	PREDICTED: carboxypeptidase B-like [Dufourea novaeangliae]
Unigene0027965	1.1469	1.2443	1.7775	4.0281	7.2481	6.3952	1.38957	5.89047	2.08375	0.000889007	0.0199705	yes	40S ribosomal protein S15a [Cerapachys biroi]
Unigene0028013	0.0218	0.0919	0.0604	1.6724	0.1976	0.1968	0.0580333	0.688933	3.56941	0.000418702	0.0122102	yes	PREDICTED: glutamate [NMDA] receptor subunit 1 isoform X2 [Neodiprion lecontei]
Unigene0028019	0	0	0	0.4128	0.146	0	0.001	0.186267	7.54123	0.00377176	0.0494248	yes	PREDICTED: neural cell adhesion molecule 1 isoform X2 [Halyomorpha halys]
Unigene0028041	8.6891	3.4998	8.1178	38.8961	57.8538	24.599	6.7689	40.4496	2.57913	1.74e-06	0.000230511	yes	hypothetical protein [Trichomonas vaginalis G3]
Unigene0028052	5.7354	6.2082	9.601	22.5304	26.0838	23.2864	7.18153	23.9669	1.73868	0.000384113	0.0115474	yes	39S ribosomal protein L47, mitochondrial [Zootermopsis nevadensis]
Unigene0028053	1.2516	1.0816	2.6842	4.9878	6.082	6.1918	1.67247	5.75387	1.78255	0.00368012	0.0486451	yes	--
Unigene0028061	0	0	0.3814	3.0227	6.8164	3.4352	0.127133	4.42477	5.12119	7.52e-06	0.000689384	yes	--
Unigene0028080	36.8741	18.2043	56.6488	133.505	90.6158	113.797	37.2424	112.639	1.59669	0.00153528	0.028185	yes	--
Unigene0028081	0.6757	0.7699	0.7429	3.1575	2.8314	2.0115	0.7295	2.6668	1.87013	0.00256007	0.0387803	yes	--
Unigene0028095	27.7968	17.8687	36.5098	113.903	109.039	90.0797	27.3918	104.341	1.92949	1.74e-05	0.00128377	yes	--
Unigene0028124	0.1175	0.1126	0.1284	0.8061	0.4116	0.6848	0.1195	0.634167	2.40785	0.000415272	0.0121367	yes	PREDICTED: integral membrane protein GPR180 [Halyomorpha halys]
Unigene0028138	0	0	0	0.8813	0.7089	0.2172	0.001	0.602467	9.23474	0.00145339	0.0272332	yes	Protein kinase C, brain isozyme [Papilio xuthus]
Unigene0028163	3.9497	3.5804	6.6114	13.8843	12.6881	13.368	4.71383	13.3135	1.49791	0.00215402	0.0349457	yes	Protein DMAP1 [Daphnia magna]
Unigene0028175	0	0	0.7247	4.2883	7.4867	3.1141	0.241567	4.96303	4.36073	0.000307465	0.009949	yes	glucose-dependent insulinotropic, partial [Lasius niger]
Unigene0028176	0.1397	0.4418	0.5598	5.3231	2.407	1.5979	0.380433	3.10933	3.03089	0.000650502	0.0162063	yes	--
Unigene0028201	1.367	0.9262	2.1122	4.788	5.2939	4.7544	1.46847	4.94543	1.75179	0.000584855	0.0151851	yes	PREDICTED: sphingomyelin phosphodiesterase 4-like isoform X2 [Lingula anatina]
Unigene0028222	0	0	0	4.7852	0.4569	0.1638	0.001	1.80197	10.8154	4.4e-07	7.89e-05	yes	--
Unigene0028225	13.4628	7.7395	11.1929	34.2635	44.0279	31.49	10.7984	36.5938	1.76078	0.000345223	0.0107386	yes	--
Unigene0028228	17.3964	19.2608	21.3884	73.2057	108.147	51.4254	19.3485	77.5928	2.0037	1.8e-05	0.00131036	yes	PREDICTED: nucleolar protein 16-like [Lingula anatina]
Unigene0028237	3.12	2.2314	4.996	9.9796	10.633	11.443	3.44913	10.6852	1.63131	0.0025879	0.0391027	yes	--
Unigene0028259	83.2466	99.2229	110.375	28.7004	25.2037	51.492	97.6147	35.132	-1.47431	0.00123802	0.0246465	yes	selenoprotein M [Litopenaeus vannamei]
Unigene0028273	0.9448	2.1262	2.0066	7.5766	5.6259	5.3946	1.69253	6.19903	1.87286	0.00184008	0.0314471	yes	PREDICTED: WW domain-binding protein 4-like [Lingula anatina]
Unigene0028281	0.2234	0.0785	0.6194	4.009	1.3163	1.9156	0.3071	2.41363	2.97443	0.00142081	0.0269203	yes	--
Unigene0028283	0.6775	0.7344	0.5726	12.7903	3.422	0.8038	0.6615	5.67203	3.10005	0.000299909	0.00975587	yes	--
Unigene0028289	7.7952	2.3629	8.2584	24.8137	18.7628	16.379	6.13883	19.9852	1.70289	0.00309082	0.043757	yes	--
Unigene0028302	0	0	0.0298	6.6329	1.2999	0.0727	0.00993333	2.6685	8.06954	8.58e-07	0.000132262	yes	PREDICTED: uncharacterized protein LOC101460711 [Ceratitis capitata]
Unigene0028329	7.6821	4.2613	8.2889	23.4523	28.3767	21.7936	6.7441	24.5409	1.86349	0.00014792	0.00611233	yes	--
Unigene0028350	1.1525	0.2699	2.3676	19.6067	6.0758	4.2004	1.26333	9.96097	2.97905	0.000516373	0.0140614	yes	Enterin neuropeptide, partial [Acromyrmex echinatior]
Unigene0028358	13.9397	6.5993	10.609	63.7543	94.6647	36.2895	10.3827	64.9028	2.6441	4.04e-07	7.27e-05	yes	--
Unigene0028396	2.8309	1.641	4.7978	10.2543	14.1732	8.732	3.0899	11.0532	1.83883	0.000795018	0.0185475	yes	PREDICTED: protein AATF-like [Priapulus caudatus]
Unigene0028399	12.6999	5.727	22.3949	64.6453	44.0971	44.9848	13.6073	51.2424	1.91296	0.000308202	0.009949	yes	--
Unigene0028408	0.1518	0.5759	0.6735	2.9021	1.5825	2.028	0.467067	2.17087	2.21657	0.00228506	0.0361289	yes	--
Unigene0028427	0.0565	0.0199	0.2787	0.8696	1.0421	0.7825	0.118367	0.898067	2.92356	0.003278	0.0454306	yes	--
Unigene0028429	0	0	0.0697	0.4144	0.6154	0.4426	0.0232333	0.4908	4.40087	0.0031718	0.0444122	yes	--
Unigene0028431	0.0396	0.0209	0.0183	4.8473	0.8352	0.0179	0.0262667	1.90013	6.17672	1.85e-05	0.00132712	yes	PREDICTED: uncharacterized protein LOC107223972 isoform X1 [Neodiprion lecontei]
Unigene0028443	0	0	0.0206	1.4006	0.655	0.4716	0.00686667	0.8424	6.93875	1.13e-08	4.27e-06	yes	--
Unigene0028447	7.4237	2.813	6.5431	27.3114	29.3026	17.4232	5.59327	24.6791	2.14152	2.77e-05	0.00176077	yes	PREDICTED: ribosomal RNA processing protein 1 homolog isoform X2 [Halyomorpha halys]
Unigene0028489	0	0	0	1.8956	0.5877	0.0293	0.001	0.837533	9.71	1.88e-08	6.43e-06	yes	--
Unigene0028494	10.9802	4.6953	14.5739	34.1065	32.2779	30.1456	10.0831	32.1767	1.67407	0.000527997	0.0142473	yes	Protein transport protein Sec16A [Zootermopsis nevadensis]
Unigene0028506	3.1202	3.4988	3.6517	29.8819	27.8238	14.6002	3.42357	24.102	2.81558	2.45e-09	1.18e-06	yes	glutathione-dependent prostaglandin D synthase [Penaeus monodon]
Unigene0028542	1.6289	2.0162	3.2742	7.4928	6.4566	7.8655	2.30643	7.27163	1.65662	0.00202088	0.033415	yes	PREDICTED: syntaxin-18-like [Lingula anatina]
Unigene0028566	10.3053	3.5591	9.6343	28.3644	31.0381	19.9211	7.8329	26.4412	1.75517	0.00208261	0.0341959	yes	--
Unigene0028567	18.5231	15.8435	21.6196	50.8873	51.1192	58.5917	18.6621	53.5327	1.52031	0.000471714	0.0132307	yes	--
Unigene0028573	0	0.0672	0.059	0.8643	1.5032	1.4105	0.0420667	1.25933	4.90384	7.53e-06	0.000689384	yes	--
Unigene0028584	22.314	21.7109	29.6711	86.4492	53.9867	43.543	24.5653	61.3263	1.31988	0.00296812	0.0425716	yes	Rab3 [Doryteuthis pealeii]
Unigene0028585	0	0	0	0.3726	0.0997	0.0496	0.001	0.173967	7.44267	2.52e-05	0.00164919	yes	PREDICTED: lutropin-choriogonadotropic hormone receptor isoform X1 [Tribolium castaneum]
Unigene0028589	3.7684	1.2412	4.5723	11.9954	12.795	12.2475	3.19397	12.346	1.95062	0.000312037	0.0100194	yes	PREDICTED: crooked neck-like protein 1 [Limulus polyphemus]
Unigene0028621	33.4229	32.894	49.0479	112.262	97.1848	101.869	38.4549	103.772	1.43217	0.000674129	0.0165007	yes	PREDICTED: protein Mo25 [Cimex lectularius]
Unigene0028634	8.2851	5.2975	12.1663	33.0486	29.8867	21.4485	8.58297	28.1279	1.71246	0.000288769	0.00956011	yes	--
Unigene0028642	5.8401	6.6445	6.7527	18.1211	24.7252	13.9629	6.41243	18.9364	1.56222	0.000946141	0.0208668	yes	PREDICTED: U3 small nucleolar RNA-associated protein 15 homolog [Cimex lectularius]
Unigene0028643	9.0296	4.2627	18.9555	38.45	73.3374	85.0847	10.7493	65.624	2.60999	1.73e-05	0.00127913	yes	--
Unigene0028651	5.3788	1.3406	4.67	12.5936	13.9379	12.3695	3.79647	12.967	1.77212	0.00369617	0.048781	yes	--
Unigene0028656	0.5917	0.2494	0.8205	2.5575	2.7359	3.5255	0.553867	2.93963	2.40803	0.00361865	0.0482355	yes	--
Unigene0028662	5.2573	1.3078	4.7242	13.3605	12.4786	11.5266	3.7631	12.4552	1.72676	0.00251977	0.0384297	yes	--
Unigene0028665	8.0499	5.506	6.9557	25.3946	48.0793	21.1495	6.8372	31.5411	2.20576	2.51e-05	0.00164512	yes	--
Unigene0028666	3.6359	4.4962	3.9886	15.2714	16.2621	9.891	4.04023	13.8082	1.77301	0.00043689	0.0125607	yes	--
Unigene0028673	7.9513	3.0461	11.5214	24.0332	23.6718	32.5445	7.50627	26.7498	1.83336	0.000406679	0.0119845	yes	--
Unigene0028697	18.0462	26.3777	4.7491	0.4825	0	1.0703	16.391	0.5176	-4.98492	2.45e-06	0.000297607	yes	--
Unigene0028698	147.237	186.066	114.763	13.7912	5.1613	16.1191	149.355	11.6905	-3.67534	6e-11	6.11e-08	yes	--
Unigene0028709	0	0	0.1184	1.1257	0.6192	0.6166	0.0394667	0.787167	4.31796	0.00161845	0.0290561	yes	PREDICTED: ARL14 effector protein-like [Bombyx mori]
Unigene0028714	2.3783	1.872	4.6893	16.7062	22.8994	11.8768	2.97987	17.1608	2.5258	3.62e-06	0.000393832	yes	U3 small nucleolar RNA-associated protein 18 [Daphnia magna]
Unigene0028720	0	0	0	3.6045	0.4461	0	0.001	1.3502	10.399	0.00344253	0.0469011	yes	--
Unigene0028724	0	0	0	3.2398	0.5481	0.0574	0.001	1.28177	10.3239	3.28e-05	0.0020027	yes	--
Unigene0028727	0	0	0	2.5994	0.5189	0.1378	0.001	1.08537	10.084	5.06e-05	0.00279483	yes	--
Unigene0028729	150.178	122.331	149.503	369.747	392.179	307.704	140.671	356.543	1.34175	0.00110952	0.0230514	yes	mitochondrial cytochrome c oxidase subunit IV [Litopenaeus vannamei]
Unigene0028736	8.8035	6.2995	12.9648	24.4788	21.8119	26.3353	9.35593	24.2087	1.37157	0.00216949	0.0350697	yes	PREDICTED: gametogenetin-binding protein 2-like [Lingula anatina]
Unigene0028742	14.7457	16.0695	18.218	45.2115	45.7488	35.6294	16.3444	42.1966	1.36833	0.00148804	0.0276917	yes	eukaryotic translation initiation factor 6 [Fenneropenaeus chinensis]
Unigene0028751	5.5315	4.8937	4.0125	16.9045	27.0153	10.425	4.81257	18.1149	1.9123	0.000252973	0.00879087	yes	WD repeat-containing protein 18 [Papilio xuthus]
Unigene0028752	34.8457	52.0882	44.7433	122.766	122.984	88.633	43.8924	111.461	1.3445	0.001722	0.0301902	yes	PREDICTED: prefoldin subunit 3 [Diachasma alloeum]
Unigene0028753	0.6044	0.2973	0.7263	5.9183	1.5343	1.455	0.542667	2.9692	2.45194	0.00178043	0.0307684	yes	serine proteinase inhibitor [Litopenaeus vannamei]
Unigene0028785	0.1445	0.316	0.1703	1.8577	0.4781	0.4207	0.210267	0.918833	2.12758	0.00329863	0.0456035	yes	Protein still life, isoforms C/SIF type 2-like Protein [Tribolium castaneum]
Unigene0028804	0.008	0.0168	0.0295	0.9832	0.1449	0.1262	0.0181	0.4181	4.52979	2.22e-05	0.00150388	yes	A-kinase anchor protein 13 [Zootermopsis nevadensis]
Unigene0028821	0	0.0269	0.2358	3.3629	1.052	0.1612	0.0875667	1.52537	4.12263	0.00157113	0.0285953	yes	--
Unigene0028823	12.555	8.5065	28.187	69.918	103.445	50.9431	16.4162	74.7688	2.18732	7.13e-05	0.00358701	yes	--
Unigene0028844	3.0082	1.9264	4.7698	8.341	8.2856	12.1179	3.2348	9.5815	1.56658	0.00373052	0.0491185	yes	PREDICTED: NADH-cytochrome b5 reductase-like isoform X1 [Lingula anatina]
Unigene0028859	0.4494	0.1722	0.1133	20.5035	3.0931	0.8115	0.244967	8.13603	5.05367	2.8e-06	0.000327342	yes	AGAP010486-PA-like protein [Anopheles sinensis]
Unigene0028860	0	0	0	11.3462	1.6345	0.2219	0.001	4.40087	12.1036	4.13e-09	1.85e-06	yes	--
Unigene0028884	0.1928	0.3048	0.5347	4.4489	1.3109	1.6099	0.3441	2.45657	2.83574	0.000498281	0.0137351	yes	--
Unigene0028896	16.3185	13.2718	21.6364	57.1406	60.8871	39.9668	17.0756	52.6648	1.62491	0.00020424	0.00759844	yes	GL23854 [Drosophila persimilis]
Unigene0028897	0	0	0	23.8101	4.4833	0.284	0.001	9.5258	13.2176	2.96e-11	3.58e-08	yes	PREDICTED: U8-agatoxin-Ao1a-like isoform X1 [Dinoponera quadriceps]
Unigene0028919	28.3517	42.9541	39.6653	10.5706	7.9179	14.626	36.9904	11.0382	-1.74465	0.00200669	0.0333033	yes	PREDICTED: sushi, von Willebrand factor type A, EGF and pentraxin domain-containing protein 1-like [Aplysia californica]
Unigene0028926	44.2618	54.2004	62.8102	153.81	160.258	103.96	53.7575	139.343	1.3741	0.00122333	0.0245065	yes	PREDICTED: LOW QUALITY PROTEIN: importin subunit alpha-1-like [Limulus polyphemus]
Unigene0028929	1.3776	1.6812	1.0054	6.7194	2.1528	6.0057	1.35473	4.9593	1.87213	0.00276231	0.0405812	yes	C-type lectin [Penaeus monodon]
Unigene0028940	2.3283	0.6174	2.4995	6.0304	7	9.9402	1.81507	7.65687	2.07673	0.000683433	0.0166647	yes	--
Unigene0028966	0	0	0	1.0811	0.136	0.0325	0.001	0.416533	8.70229	1.53e-06	0.000211841	yes	Kunitz domain-containing protein [Daphnia magna]
Unigene0028968	8.5006	5.4655	7.6404	16.0705	17.1501	32.4924	7.20217	21.9043	1.60471	0.00103566	0.0220659	yes	--
Unigene0028974	0	0	0	17.4211	1.313	0.2463	0.001	6.3268	12.6273	4.78e-09	2.12e-06	yes	allatostatin-cc [Nilaparvata lugens]
Unigene0028975	2.9927	3.4409	3.7978	11.042	13.6405	10.0212	3.41047	11.5679	1.76209	0.000549603	0.0146277	yes	Hcp beta-lactamase-like protein [Zootermopsis nevadensis]
Unigene0028976	0	0	0	0.6192	0.1277	0.3391	0.001	0.362	8.49985	0.000198035	0.00746053	yes	--
Unigene0029011	28.8725	15.3407	20.1364	142.893	224.186	80.0745	21.4499	149.051	2.79677	7.12e-08	1.82e-05	yes	--
Unigene0029014	1.3347	0.7353	2.3369	4.2224	5.6105	4.5369	1.46897	4.78993	1.7052	0.00252404	0.0384541	yes	PREDICTED: zinc finger protein 271-like, partial [Octopus bimaculoides]
Unigene0029019	5151.68	3580.98	2241.02	1410.2	1732.18	1243.24	3657.89	1461.87	-1.32319	0.0030636	0.0434816	yes	ribosomal protein S2, partial [Procambarus clarkii]
Unigene0029023	0	0.1514	0.0885	1.2628	0.5643	0.7781	0.0799667	0.8684	3.44089	0.0013269	0.0256079	yes	--
Unigene0029028	0.0386	0.0814	0.1071	1.3586	1.5937	0.6453	0.0757	1.1992	3.98564	1.36e-05	0.00106524	yes	--
Unigene0029035	0.7038	1.3149	1.6857	25.6857	4.1765	2.0794	1.2348	10.6472	3.10812	0.00038463	0.0115474	yes	Matrix metalloproteinase-24 [Zootermopsis nevadensis]
Unigene0029039	0	0	0	6.8113	1.8004	0.3871	0.001	2.9996	11.5506	1.56e-09	8.51e-07	yes	PREDICTED: calbindin-32 isoform X2 [Tribolium castaneum]
Unigene0029042	2.7364	2.0114	4.6486	5.119	12.6792	13.291	3.13213	10.3631	1.72623	0.00165033	0.0294163	yes	PREDICTED: methyl-CpG-binding domain protein 3-like [Apis florea]
Unigene0029060	2.8728	2.278	3.8951	11.2245	8.037	10.3247	3.0153	9.86207	1.70959	0.00142876	0.0269851	yes	PRDM7/9B [Platynereis dumerilii]
Unigene0029065	7.5144	3.9218	9.5383	22.5335	15.165	22.2826	6.9915	19.9937	1.51587	0.00151923	0.0280224	yes	--
Unigene0029072	2.1816	2.2004	3.1877	9.8642	10.2722	4.6167	2.52323	8.25103	1.7093	0.00248488	0.0380699	yes	--
Unigene0029082	30.5176	34.7775	22.1041	426.329	219.768	47.266	29.1331	231.121	2.98792	4.85e-06	0.000494781	yes	--
Unigene0029098	0.3639	0.2757	0.7989	4.2237	2.6187	1.468	0.4795	2.77013	2.53035	0.000252395	0.00878378	yes	--
Unigene0029100	0	0	0.1396	1.3416	0.8387	0.392	0.0465333	0.857433	4.20369	0.000802375	0.018629	yes	Synaptonemal complex protein SC65 [Daphnia magna]
Unigene0029114	6.5523	3.0722	5.6518	28.4513	52.5286	23.5215	5.0921	34.8338	2.77416	1.16e-07	2.74e-05	yes	PREDICTED: nucleolar GTP-binding protein 2 [Polistes dominula]
Unigene0029115	2.7107	1.5845	4.2747	9.9624	14.766	11.7422	2.85663	12.1569	2.08938	0.000166689	0.00653408	yes	caspase 4 [Litopenaeus vannamei]
Unigene0029121	41.1031	35.3066	36.5314	139.037	167.477	115.245	37.647	140.586	1.90085	8.47e-06	0.000764754	yes	small nuclear ribonucleoprotein sm d1 [Anopheles darlingi]
Unigene0029123	0	0	0	0.7665	0.2134	0.1889	0.001	0.3896	8.60585	0.000278105	0.00935222	yes	--
Unigene0029128	2.6049	1.1317	4.8529	11.989	10.0776	8.922	2.86317	10.3295	1.85109	0.00185155	0.0314749	yes	--
Unigene0029154	16.3273	24.6772	47.9594	4.7902	7.4546	11.7178	29.6546	7.98753	-1.89244	0.00059349	0.0153482	yes	--
Unigene0029178	2.8201	2.1633	3.267	7.3225	8.5603	7.09	2.75013	7.6576	1.47739	0.00344775	0.046918	yes	PREDICTED: THUMP domain-containing protein 3-like [Lingula anatina]
Unigene0029187	6.6744	3.9222	7.3418	31.7677	41.6004	23.5301	5.97947	32.2994	2.43342	6e-07	0.000100529	yes	PREDICTED: glutamate-rich WD repeat-containing protein 1 [Tribolium castaneum]
Unigene0029188	4.062	3.5148	5.7022	14.1994	11.8439	11.8163	4.42633	12.6199	1.51151	0.00261681	0.0392926	yes	AAEL007885-PA [Aedes aegypti]
Unigene0029192	22.1822	13.5303	38.6459	80.6464	63.8491	83.6306	24.7861	76.042	1.61726	0.00071409	0.0172061	yes	--
Unigene0029204	0	0	0	2.2505	0.8621	0.066	0.001	1.05953	10.0492	6.2e-05	0.00325202	yes	prepro-myosuppressin [Homarus americanus]
Unigene0029205	41.079	50.6203	54.9973	153.419	131.764	87.497	48.8989	124.227	1.3451	0.00171917	0.0301902	yes	14-3-3 epsilon [Penaeus monodon]
Unigene0029236	1.9944	0.7074	1.9501	8.865	11.6317	6.25	1.55063	8.91557	2.52347	2.37e-05	0.00157832	yes	PREDICTED: DNA-directed RNA polymerase I subunit RPA49 isoform X1 [Strongylocentrotus purpuratus]
Unigene0029241	0	0.0296	0	12.0748	5.4316	0.3555	0.00986667	5.95397	9.23707	1.51e-09	8.45e-07	yes	PREDICTED: protein quiver-like [Polistes dominula]
Unigene0029242	0	0	0.0185	8.2676	1.9281	0.2173	0.00616667	3.471	9.13664	7.21e-10	4.53e-07	yes	PREDICTED: protein quiver-like [Polistes canadensis]
Unigene0029243	0.0873	0.023	0	10.5674	4.234	1.5761	0.0367667	5.45917	7.21414	5.34e-11	5.56e-08	yes	--
Unigene0029252	4.9544	3.8892	6.3804	17.985	26.2536	15.67	5.07467	19.9695	1.97642	4.94e-05	0.00274452	yes	PREDICTED: CD2 antigen cytoplasmic tail-binding protein 2 homolog isoform X1 [Crassostrea gigas]
Unigene0029276	0.1944	0.1464	0.5136	2.8388	2.7577	1.4294	0.2848	2.34197	3.0397	4.29e-05	0.00246073	yes	PREDICTED: protein SHQ1 homolog [Saccoglossus kowalevskii]
Unigene0029302	1.1632	0.8388	4.273	10.1812	13.0161	12.8504	2.09167	12.0159	2.52222	0.000203349	0.00757156	yes	--
Unigene0029310	0.5406	0.1386	0.7699	2.3494	1.563	2.6842	0.483033	2.19887	2.18657	0.00126622	0.0249747	yes	--
Unigene0029327	3792.89	2743.24	5251.04	12940.8	21160.7	16090.3	3929.06	16730.6	2.09024	3.23e-06	0.00036394	yes	cytochrome c oxidase subunit I [Litopenaeus vannamei]
Unigene0029329	1.2038	2.2837	2.7449	7.1726	6.1662	6.3394	2.07747	6.5594	1.65874	0.00294266	0.0423591	yes	PREDICTED: transcription elongation factor, mitochondrial-like [Priapulus caudatus]
Unigene0029331	0	0	0	5.021	1.2304	0.6126	0.001	2.288	11.1599	5.56e-06	0.000548796	yes	--
Unigene0029333	5.851	3.7972	9.9386	17.5575	15.9926	21.103	6.52893	18.2177	1.48042	0.00304184	0.0432536	yes	--
Unigene0029342	0	0	0	0.319	0.1184	0.1179	0.001	0.1851	7.53216	0.00258138	0.0390503	yes	PREDICTED: probable chitinase 3 [Limulus polyphemus]
Unigene0029360	0.0904	0.1271	0.0836	1.7998	0.3894	0.3742	0.100367	0.854467	3.08974	0.000289605	0.00958071	yes	PREDICTED: semaphorin-2A isoform X1 [Nasonia vitripennis]
Unigene0029363	40.413	23.8233	53.612	126.761	146.524	138.929	39.2828	137.405	1.80646	8.93e-05	0.00421908	yes	--
Unigene0029374	1.4623	1.0222	1.9035	5.5202	5.6817	3.3946	1.46267	4.8655	1.73399	0.00198303	0.0330208	yes	PREDICTED: tRNA (guanine(37)-N1)-methyltransferase-like [Limulus polyphemus]
Unigene0029376	1.3244	1.4517	2.008	5.5306	6.5802	5.261	1.5947	5.7906	1.86043	0.0013599	0.0260316	yes	PREDICTED: alpha-aspartyl dipeptidase [Halyomorpha halys]
Unigene0029380	0.0419	0.2653	1.1633	2.9194	6.5412	7.0437	0.490167	5.50143	3.48846	0.000281896	0.0094161	yes	--
Unigene0029391	0	0.0102	0	2.5952	0.4664	0.057	0.0034	1.03953	8.25619	5.91e-08	1.55e-05	yes	ADAMTS-like protein 1, partial [Stegodyphus mimosarum]
Unigene0029392	17.5319	20.927	18.0918	67.5045	84.2061	50.317	18.8502	67.3425	1.83694	6.7e-05	0.003414	yes	PREDICTED: huntingtin-interacting protein K [Microplitis demolitor]
Unigene0029395	0.3176	0.4463	0.4893	1.4735	2.0155	3.4882	0.417733	2.32573	2.47703	0.00348189	0.0471802	yes	--
Unigene0029396	0	0.0132	0.0232	0.1928	0.1136	0.1075	0.0121333	0.137967	3.50727	0.000768643	0.0181114	yes	PREDICTED: serine-rich adhesin for platelets isoform X4 [Cephus cinctus]
Unigene0029434	7.6395	9.2105	8.1858	20.5635	31.2203	19.2276	8.34527	23.6705	1.50406	0.0034222	0.0467778	yes	PREDICTED: probable 28S ribosomal protein S6, mitochondrial [Bactrocera cucurbitae]
Unigene0029442	9.479	6.7481	14.4808	39.866	49.8785	43.2295	10.236	44.3247	2.11446	4.97e-06	0.000504587	yes	--
Unigene0029454	0.2508	0	0.1507	6.6985	4.1278	0.4869	0.133833	3.77107	4.81646	1.87e-05	0.00133714	yes	PREDICTED: GMP reductase 2-like [Aplysia californica]
Unigene0029457	1.34	0.7778	1.9928	11.7517	4.4546	3.2786	1.3702	6.49497	2.24494	0.000799035	0.0185884	yes	--
Unigene0029481	0.0062	0.0197	0.0172	0.7336	0.2453	0.0365	0.0143667	0.338467	4.55822	3.39e-05	0.00205176	yes	Sodium bicarbonate transporter protein 11 [Daphnia magna]
Unigene0029483	2.0051	0.7436	3.055	6.3926	6.6656	9.118	1.93457	7.39207	1.93397	0.00379305	0.0496354	yes	--
Unigene0029486	1.8553	1.0475	2.9473	4.5343	6.5373	7.6461	1.95003	6.23923	1.67787	0.00105126	0.0222358	yes	--
Unigene0029489	3.1109	3.4553	4.2143	9.7386	9.1882	10.6939	3.5935	9.87357	1.45818	0.00184576	0.031472	yes	PREDICTED: cysteine and histidine-rich domain-containing protein 1-like isoform X1 [Lingula anatina]
Unigene0029503	32.6089	18.9518	37.1118	75.7206	58.004	90.0248	29.5575	74.5831	1.33533	0.0031305	0.0440957	yes	--
Unigene0029510	3.3951	1.6085	4.2702	16.1609	12.7266	12.9601	3.09127	13.9492	2.17391	1.68e-05	0.0012485	yes	--
Unigene0029516	0	0	0	4.7937	0.9582	0.0281	0.001	1.92667	10.9119	5.32e-07	9.1e-05	yes	--
Unigene0029518	5.1237	1.3666	5.6839	18.2165	17.254	13.8391	4.05807	16.4365	2.01804	0.000548392	0.0146128	yes	PREDICTED: uncharacterized protein C1orf131 homolog isoform X3 [Lingula anatina]
Unigene0029531	0.0114	0	0.0316	1.0906	0.2327	0.0103	0.0143333	0.444533	4.95485	0.000652199	0.01623	yes	Septum formation initiator domain-containing protein [Daphnia magna]
Unigene0029533	0.7161	0.4171	1.1063	3.272	3.7375	2.2585	0.7465	3.08933	2.04908	0.000184467	0.00707435	yes	Nucleolar pre-ribosomal-associated protein, partial [Daphnia magna]
Unigene0029549	6.6656	2.1028	7.5243	28.6847	19.7536	20.8162	5.4309	23.0848	2.08768	0.0001968	0.0074265	yes	--
Unigene0029550	0.9041	0.8662	2.249	10.0191	7.2875	7.0786	1.33977	8.1284	2.60099	9.48e-06	0.000829105	yes	--
Unigene0029559	4.3517	1.7924	5.4563	14.3643	13.2418	12.3278	3.8668	13.3113	1.78344	0.00127228	0.0250722	yes	PREDICTED: zinc finger protein OZF-like [Octopus bimaculoides]
Unigene0029562	2.4431	0.9031	3.4384	6.9234	5.8792	7.4783	2.26153	6.7603	1.57979	0.00346465	0.047085	yes	PREDICTED: exonuclease 3'-5' domain-containing protein 2-like [Lingula anatina]
Unigene0029567	4.9259	5.0745	10.614	62.5147	19.375	14.9127	6.87147	32.2675	2.23139	0.000480342	0.0133775	yes	--
Unigene0029589	0.1563	0.2883	0.1445	18.693	2.5507	0.1411	0.196367	7.12827	5.18193	7.91e-05	0.00387848	yes	antimicrobial peptide type 2 precursor IIb [Pandalopsis japonica]
Unigene0029601	1.9765	1.183	2.9776	7.5796	6.7033	8.7898	2.0457	7.6909	1.91056	0.000959389	0.0210326	yes	--
Unigene0029609	9.8004	7.2202	11.3994	25.2944	22.038	27.6345	9.47333	24.989	1.39935	0.00198768	0.0330859	yes	dynactin subunit 5 [Penaeus monodon]
Unigene0029615	0	0	0.1146	0.6814	0.6886	0.3638	0.0382	0.577933	3.91926	0.00157689	0.0286354	yes	--
Unigene0029618	0	0	0.1064	0.5901	1.7734	0.7271	0.0354667	1.0302	4.86032	0.000968037	0.0211209	yes	Guanine nucleotide-binding protein G(o) subunit alpha, partial [Trichinella pseudospiralis]
Unigene0029634	0	0	0.1441	1.2562	1.3426	0.5981	0.0480333	1.06563	4.47153	0.000511398	0.0139848	yes	--
Unigene0029637	0	0	0	7.1318	1.2949	0.0339	0.001	2.8202	11.4616	3.24e-07	6.13e-05	yes	--
Unigene0029639	0.2846	0.3	0.3947	1.7261	2.3941	0.6709	0.326433	1.59703	2.29053	0.00210725	0.0344237	yes	--
Unigene0029649	0.8298	0.1943	0.4688	3.4785	2.7584	1.4358	0.497633	2.55757	2.36162	0.00210471	0.0343948	yes	--
Unigene0029674	13.11	6.2781	16.1055	36.8104	37.4201	40.3218	11.8312	38.1841	1.69038	0.000596088	0.0153717	yes	--
Unigene0029684	0.0669	0.0235	0	7.9097	1.6685	0.1108	0.0301333	3.22967	6.74388	1.57e-06	0.000214926	yes	--
Unigene0029688	0	0.0278	0	0.7734	0.0479	0.2859	0.00926667	0.369067	5.31569	0.00349656	0.0472748	yes	--
Unigene0029694	4.4817	4.6296	6.136	14.1722	15.7388	13.982	5.08243	14.631	1.52544	0.000578859	0.0150574	yes	Ligatin [Zootermopsis nevadensis]
Unigene0029706	0.0609	0	0	1.6062	1.1595	0.2749	0.0203	1.01353	5.64177	4.78e-05	0.00267458	yes	--
Unigene0029707	1.6049	0.9767	4.0274	7.7644	7.848	7.0006	2.203	7.53767	1.77465	0.00114744	0.0235227	yes	PREDICTED: PH-interacting protein isoform X2 [Orussus abietinus]
Unigene0029739	12.4011	13.2527	14.8729	36.0815	34.7481	29.0652	13.5089	33.2983	1.30154	0.00170565	0.030061	yes	protein phosphatase 2A regulatory subunit B [Scylla paramamosain]
Unigene0029745	0.3398	0.5969	2.3037	0	0.0513	0.1023	1.08013	0.0512	-4.39892	0.00234753	0.0367629	yes	--
Unigene0029761	51.3202	63.2238	63.5355	150.516	125.178	133.856	59.3598	136.517	1.20152	0.00343184	0.0468371	yes	eukaryotic translation initiation factor 1A [Anopheles darlingi]
Unigene0029763	12.2168	12.4698	14.8293	42.0889	35.8226	34.7021	13.172	37.5379	1.51088	0.000745295	0.0177669	yes	PREDICTED: mitochondrial import inner membrane translocase subunit Tim13-like [Bombyx mori]
Unigene0029765	50.2399	67.6802	48.5862	201.56	161.808	120.196	55.5021	161.188	1.53813	0.000378253	0.0114533	yes	small ubiquitin-like modifier-1 [Litopenaeus vannamei]
Unigene0029766	22.6	26.3252	26.4185	55.8237	76.741	53.9265	25.1146	62.1637	1.30755	0.00238146	0.0371552	yes	PREDICTED: methylosome subunit pICln [Apis florea]
Unigene0029786	3.1489	3.4881	4.1585	13.1585	15.6435	7.339	3.5985	12.047	1.74321	0.00144801	0.0271671	yes	--
Unigene0029793	0	0	0	3.5374	0.5332	0	0.001	1.35687	10.4061	2.01e-05	0.00139295	yes	--
Unigene0029798	4.9202	2.1607	8.8863	18.8235	27.4668	15.7111	5.3224	20.6671	1.95719	0.00135146	0.0259254	yes	--
Unigene0029814	0	0	0	7.325	1.2121	0.102	0.001	2.8797	11.4917	9.35e-10	5.66e-07	yes	--
Unigene0029815	18.9923	11.2663	9.4502	282.987	58.8549	16.8649	13.2363	119.569	3.17527	8.23e-05	0.00396688	yes	--
Unigene0029837	4.8518	2.3704	6.0738	14.514	16.2436	16.5854	4.432	15.781	1.83216	0.000558327	0.0147978	yes	--
Unigene0029849	3.6568	1.9144	5.4574	11.3287	12.9798	15.061	3.6762	13.1232	1.83583	0.000806381	0.0186861	yes	--
Unigene0029851	0.0552	0.1747	0.3575	0.9308	2.0033	2.0945	0.1958	1.6762	3.09774	0.00273074	0.040276	yes	PREDICTED: serine--tRNA ligase, mitochondrial [Neodiprion lecontei]
Unigene0029852	0.6621	0.6766	1.2055	3.2629	3.6379	3.2784	0.848067	3.39307	2.00034	0.00131597	0.0255068	yes	Seryl-tRNA synthetase [Daphnia magna]
Unigene0029854	2.0723	0.6367	1.8591	9.0023	9.38	5.3846	1.5227	7.9223	2.37929	2.66e-05	0.00170704	yes	--
Unigene0029856	1.9223	1.3052	2.3751	8.5171	6.6695	5.323	1.86753	6.83653	1.87213	0.000631219	0.0158755	yes	PREDICTED: pentatricopeptide repeat-containing protein 2, mitochondrial-like [Limulus polyphemus]
Unigene0029859	0	0	0	28.015	5.3316	0.5133	0.001	11.2866	13.4623	1.11e-12	2.93e-09	yes	neuroendocrine protein 7B2 precursor [Dermacentor variabilis]
Unigene0029862	25.2313	26.4886	30.885	80.2468	55.3293	56.687	27.535	64.0877	1.21878	0.00368971	0.0487387	yes	--
Unigene0029879	126.33	140.822	116.914	36.8335	15.1984	16.3255	128.022	22.7858	-2.49018	3.04e-07	5.86e-05	yes	Transporter [Daphnia magna]
Unigene0029883	1.008	0.9774	1.6214	4.1944	4.2404	4.9505	1.20227	4.46177	1.89186	0.00126373	0.0249397	yes	PREDICTED: zinc finger protein 271-like isoform X3 [Parasteatoda tepidariorum]
Unigene0029889	171.175	112.924	169.619	422.733	450.655	395.528	151.239	422.972	1.48373	0.000431993	0.012452	yes	--
Unigene0029907	12.2293	53.2723	19.4771	0.4869	0.7231	8.6104	28.3262	3.27347	-3.11325	0.00108016	0.0226621	yes	sarcoplasmic calcium-binding protein variant a [Eriocheir sinensis]
Unigene0029925	4.193	4.2466	7.4698	22.3026	14.9982	16.2064	5.30313	17.8357	1.74985	0.000254069	0.00881526	yes	Protein phosphatase inhibitor 2 [Zootermopsis nevadensis]
Unigene0029926	0	0.0649	0	0.5861	0.5022	0.3334	0.0216333	0.4739	4.45325	0.00148476	0.027665	yes	--
Unigene0029937	68.9335	39.4427	78.6084	174.585	214.629	148.254	62.3282	179.156	1.52326	0.000729438	0.0174913	yes	--
Unigene0029954	0	0	0	0.3856	0.1491	0.297	0.001	0.277233	8.11496	0.00223538	0.0356713	yes	ORF1 [Drosophila virilis]
Unigene0030005	0.1038	0.0547	0.224	0.8812	0.8238	0.5312	0.1275	0.7454	2.54752	0.00124877	0.0248164	yes	PREDICTED: E3 ubiquitin-protein ligase TRIM9-like [Limulus polyphemus]
Unigene0030019	0.0275	0	0.0508	1.1669	0.8217	0.2975	0.0261	0.762033	4.86773	0.000126641	0.00544398	yes	--
Unigene0030031	0.2652	0.8783	0.3327	9.0468	0.9273	1.2482	0.492067	3.74077	2.92641	0.00160904	0.0289452	yes	--
Unigene0030038	0	0	0	0.5436	0.3105	0.4123	0.001	0.422133	8.72155	0.00356819	0.0478676	yes	--
Unigene0030040	3.1572	2.3257	5.0685	13.6913	16.5745	12.1368	3.51713	14.1342	2.00672	9.19e-05	0.00430125	yes	PREDICTED: GPN-loop GTPase 1 [Polistes canadensis]
Unigene0030048	0	0	0	0.9194	0.0938	0	0.001	0.337733	8.39974	0.000974639	0.0211713	yes	PREDICTED: neural cell adhesion molecule 1 isoform X2 [Halyomorpha halys]
Unigene0030084	0	0	0	1.0144	0.2449	0.061	0.001	0.4401	8.78169	0.00151543	0.0279921	yes	--
Unigene0030097	3.1822	3.3184	2.9262	12.1373	8.8231	6.2017	3.14227	9.05403	1.52675	0.00270761	0.0400933	yes	macrophage migration inhibitory factor [Litopenaeus vannamei]
Unigene0030099	3.3762	2.0573	4.8796	10.2657	12.9301	9.7914	3.4377	10.9957	1.67743	0.00074767	0.0177806	yes	PREDICTED: tRNA-dihydrouridine(47) synthase [NAD(P)(+)]-like [Saccoglossus kowalevskii]
Unigene0030105	2.5182	1.9219	1.9667	5.6458	8.9748	5.5267	2.1356	6.71577	1.65291	0.00258921	0.0391027	yes	Ribonuclease P protein subunit p40 [Zootermopsis nevadensis]
Unigene0030113	1.6173	0.3409	0.8372	5.4501	17.8006	3.8838	0.9318	9.04483	3.279	4.64e-05	0.00261083	yes	--
Unigene0030117	0.035	0.0221	0.0065	0.5224	0.1204	0.0284	0.0212	0.223733	3.39964	0.00254423	0.0386449	yes	Ephrin type-A receptor 4-B [Daphnia magna]
Unigene0030118	24.3139	40.2828	44.3325	5.0254	4.5901	16.2935	36.3097	8.63633	-2.07187	0.000275482	0.00929835	yes	--
Unigene0030150	0.0905	0.0954	0.0698	12.4267	2.5449	0.2725	0.0852333	5.08137	5.89766	5.8e-08	1.53e-05	yes	PREDICTED: abnormal spindle-like microcephaly-associated protein homolog isoform X7 [Crassostrea gigas]
Unigene0030151	1.0448	0.623	1.6077	3.6711	3.1472	3.1959	1.09183	3.33807	1.61226	0.00271727	0.0401699	yes	Tyrosine-protein phosphatase non-receptor type [Daphnia magna]
Unigene0030164	1.7033	2.3501	2.9202	8.2697	8.325	6.1928	2.32453	7.59583	1.70827	0.000888946	0.0199705	yes	PREDICTED: 3'-5' exoribonuclease 1-like isoform X1 [Crassostrea gigas]
Unigene0030174	0.0694	0.1463	0.3047	2.6055	0.9752	0.2819	0.173467	1.28753	2.89188	0.00305561	0.0434111	yes	--
Unigene0030178	0.6854	0.172	1.4482	5.5707	3.521	2.9463	0.768533	4.01267	2.38438	0.0029936	0.0428273	yes	--
Unigene0030192	0	0	0	1.0814	0.0929	0	0.001	0.391433	8.61262	0.00261535	0.0392926	yes	--
Unigene0030193	962.661	1062.92	698.994	365.692	273.754	298.298	908.193	312.582	-1.53877	0.000258827	0.00891957	yes	Matrix metalloproteinase-16, partial [Stegodyphus mimosarum]
Unigene0030208	5.5519	6.1786	7.4623	19.788	18.2797	15.6797	6.3976	17.9158	1.48563	0.00130772	0.0254019	yes	PREDICTED: protein Simiate-like [Crassostrea gigas]
Unigene0030241	0	0	0	0.8507	0.2871	0	0.001	0.379267	8.56707	0.00355265	0.0477837	yes	--
Unigene0030247	15.1836	8.9799	23.4782	83.7861	74.5737	37.5234	15.8806	65.2944	2.0397	0.0001625	0.00644147	yes	--
Unigene0030264	0	0.0579	0.1016	1.3882	0.4482	0.3471	0.0531667	0.727833	3.77501	0.00167889	0.0297244	yes	--
Unigene0030265	0	0	0	3.0888	0.4322	0.1345	0.001	1.2185	10.2509	2.62e-07	5.25e-05	yes	RIMS-binding protein [Daphnia magna]
Unigene0030268	4.9087	2.4071	6.5126	10.9297	18.4812	14.4331	4.60947	14.6147	1.66475	0.00121008	0.0243719	yes	--
Unigene0030269	2.772	1.1113	3.8086	10.1059	9.0079	10.0296	2.56397	9.71447	1.92176	0.000414713	0.0121334	yes	Abhydrolase domain-containing protein 10, mitochondrial [Lepeophtheirus salmonis]
Unigene0030272	17.678	15.2115	18.784	61.492	72.4737	54.0612	17.2245	62.6756	1.86344	1.67e-05	0.00124128	yes	prohibitin [Litopenaeus vannamei]
Unigene0030275	7.1747	6.0455	13.2906	32.1074	30.3889	28.3823	8.83693	30.2929	1.77736	0.000139029	0.00581467	yes	--
Unigene0030281	15.5221	9.4964	26.7386	46.9734	45.7193	45.4371	17.2524	46.0433	1.4162	0.00248715	0.0380765	yes	Pre-mRNA-splicing factor ATP-dependent RNA helicase PRP16 [Daphnia magna]
Unigene0030283	2.7423	1.6418	4.7703	12.7912	9.3126	9.2145	3.05147	10.4394	1.77447	0.00114497	0.0234936	yes	--
Unigene0030296	4.4208	3.0238	5.6042	13.5609	17.7579	19.1085	4.3496	16.8091	1.95029	2.56e-05	0.00166153	yes	Transcription factor Sp4 [Acromyrmex echinatior]
Unigene0030301	3.5656	3.1398	4.6732	12.1876	10.7699	9.2282	3.79287	10.7286	1.5001	0.00115357	0.0235754	yes	PREDICTED: HEAT repeat-containing protein 3-like [Lingula anatina]
Unigene0030305	0	0	0	0.3295	0.0627	0.0208	0.001	0.137667	7.10504	0.00218728	0.0352048	yes	Solute carrier organic anion transporter family member 5A1, partial [Stegodyphus mimosarum]
Unigene0030325	0.4081	0	0.3144	1.6942	1.9733	3.5001	0.240833	2.3892	3.31042	0.00207531	0.0341763	yes	--
Unigene0030328	0.068	0.1214	0.6629	2.4751	1.6039	1.1482	0.2841	1.7424	2.61661	0.000640498	0.0160368	yes	PREDICTED: RNA binding protein fox-1 homolog 3 isoform X1 [Tribolium castaneum]
Unigene0030345	0	0.062	0.0408	0.9912	0.3	0.0664	0.0342667	0.452533	3.72315	0.00204569	0.0337754	yes	--
Unigene0030355	10.0769	3.517	15.5056	45.0015	58.7771	46.8146	9.69983	50.1977	2.37159	2.01e-05	0.00139295	yes	--
Unigene0030359	4.6931	3.1892	6.0868	13.773	10.9103	12.6726	4.65637	12.452	1.4191	0.00331298	0.0457596	yes	--
Unigene0030364	6.9353	3.8738	9.3985	16.6889	17.304	18.9538	6.73587	17.6489	1.38964	0.00348225	0.0471802	yes	PREDICTED: mediator of RNA polymerase II transcription subunit 31 [Solenopsis invicta]
Unigene0030389	1.1259	1.5306	1.4029	13.903	6.4059	3.9775	1.35313	8.09547	2.58081	2.01e-05	0.00139295	yes	--
Unigene0030418	0	0	0.1368	3.4144	0.7713	0.2004	0.0456	1.46203	5.0028	0.00075916	0.0179731	yes	--
Unigene0030436	0.2418	0.0319	0.7825	1.971	3.8644	2.6745	0.352067	2.83663	3.01026	0.00133328	0.0257088	yes	Histone deacetylase 4, partial [Habropoda laboriosa]
Unigene0030457	0.0869	0	0.241	2.2918	2.7575	1.4906	0.1093	2.17997	4.31794	0.000297929	0.00971969	yes	--
Unigene0030475	25.9141	29.0652	30.3836	71.2253	87.2971	56.9973	28.4543	71.8399	1.33614	0.00158836	0.0287697	yes	--
Unigene0030524	0	0	0	7.6167	0.348	0.1733	0.001	2.71267	11.4055	2.94e-06	0.000339443	yes	--
Unigene0030532	0	0	0	3.156	0.6291	0.0224	0.001	1.26917	10.3097	3.87e-09	1.75e-06	yes	PREDICTED: regulating synaptic membrane exocytosis protein 2 [Cimex lectularius]
Unigene0030571	1.7219	1.2099	2.0312	5.0721	6.2608	4.9469	1.65433	5.4266	1.7138	0.000618014	0.015711	yes	PREDICTED: 2',5'-phosphodiesterase 12 [Tribolium castaneum]
Unigene0030589	24.3263	22.9029	28.9837	67.7122	81.5941	60.2352	25.4043	69.8472	1.45913	0.000430794	0.012452	yes	PREDICTED: LOW QUALITY PROTEIN: RNA-binding protein squid-like [Atta cephalotes]
Unigene0030592	8.4149	7.2709	10.489	27.2877	20.9173	25.1405	8.72493	24.4485	1.48653	0.00143693	0.0270779	yes	AAEL003136-PA [Aedes aegypti]
Unigene0030596	3.6006	2.7803	6.2088	14.2387	9.2049	12.6224	4.19657	12.022	1.5184	0.00183362	0.0313845	yes	Platelet-activating factor acetylhydrolase IB subunit beta-like protein [Zootermopsis nevadensis]
Unigene0030597	12.6173	5.4128	13.2389	24.1666	32.2581	33.3028	10.423	29.9092	1.52082	0.00246178	0.0378806	yes	--
Unigene0030614	4.594	3.742	5.8658	16.3618	24.5878	10.0707	4.73393	17.0068	1.845	0.000242248	0.0085576	yes	PREDICTED: something about silencing protein 10 isoform X2 [Bombus terrestris]
Unigene0030622	498.204	100.03	85.1815	4.4004	65.3045	6.0078	227.805	25.2376	-3.17415	0.000829371	0.0190611	yes	--
Unigene0030637	3.2184	12.2442	10.0037	1.6102	0.488	2.6524	8.48877	1.58353	-2.42241	0.000431976	0.012452	yes	high-affinity choline transporter [Trichoplusia ni]
Unigene0030653	80.5815	42.5415	94.7105	301.333	298.174	126.238	72.6112	241.915	1.73624	0.000562729	0.0148673	yes	--
Unigene0030666	12.9584	5.0881	17.4992	39.8478	40.1489	41.6828	11.8486	40.5598	1.77534	0.000530818	0.0143062	yes	--
Unigene0030682	4.5477	3.4551	4.2774	16.1429	19.2389	11.8057	4.0934	15.7292	1.94207	1.07e-05	0.000901293	yes	Mitochondrial import inner membrane translocase subunit Tim10 [Zootermopsis nevadensis]
Unigene0030688	4.4376	3.411	5.444	18.6501	22.5512	16.4916	4.43087	19.231	2.11777	9.96e-06	0.000856333	yes	PREDICTED: cytoplasmic tRNA 2-thiolation protein 1-like [Limulus polyphemus]
Unigene0030689	25.493	20.7826	29.9312	66.1017	60.9572	60.7157	25.4023	62.5915	1.30101	0.0017756	0.0307561	yes	PREDICTED: coiled-coil domain-containing protein 47-like isoform X1 [Parasteatoda tepidariorum]
Unigene0030697	5.7832	4.2692	7.6471	16.1782	19.4684	13.5041	5.89983	16.3836	1.4735	0.00302212	0.0430702	yes	--
Unigene0030699	0.1514	0	0.14	16.196	1.5101	0.4101	0.0971333	6.03873	5.95814	2.13e-05	0.00146738	yes	--
Unigene0030717	26.6272	21.4239	41.3546	95.7149	70.2579	88.9183	29.8019	84.9637	1.51144	0.000661671	0.0163134	yes	PREDICTED: V-type proton ATPase subunit S1-like [Biomphalaria glabrata]
Unigene0030723	0	0	0.0151	1.6772	0.3546	0.0809	0.00503333	0.704233	7.1284	1.88e-06	0.000241856	yes	PREDICTED: tripartite motif-containing protein 2-like isoform X5 [Crassostrea gigas]
Unigene0030728	0.4506	0.867	0.4941	10.2488	7.0163	1.6367	0.6039	6.3006	3.38311	4.87e-07	8.45e-05	yes	chicadae/profilin [Litopenaeus vannamei]
Unigene0030755	0.1668	0.1295	0.3448	5.8573	1.3765	0.6774	0.2137	2.63707	3.62528	6.5e-06	0.000614188	yes	PREDICTED: neuroglian isoform X2 [Athalia rosae]
Unigene0030765	0	0.0306	0.0805	3.5084	1.7499	0.0524	0.0370333	1.77023	5.57897	4.32e-05	0.00247387	yes	PREDICTED: adipolin [Strongylocentrotus purpuratus]
Unigene0030779	3.5371	3.8405	5.0714	19.3514	28.6317	13.5081	4.14967	20.4971	2.30435	3.32e-06	0.000369983	yes	Pumilio domain-containing protein C14orf21 [Zootermopsis nevadensis]
Unigene0030782	4.2972	5.9942	10.1649	17.8082	25.3999	17.9899	6.81877	20.3993	1.58094	0.00333295	0.0459787	yes	--
Unigene0030787	5.9472	2.3683	6.1383	16.3013	16.1146	16.4353	4.81793	16.2837	1.75695	0.000379955	0.011484	yes	--
Unigene0030814	1.0942	0.8649	1.6648	4.4257	3.9476	5.495	1.20797	4.62277	1.93618	0.00139016	0.026475	yes	--
Unigene0030815	7.3045	13.6412	11.0568	41.3389	27.9033	22.9454	10.6675	30.7292	1.52639	0.00159888	0.0288805	yes	Ganglioside-induced differentiation associated protein [Daphnia magna]
Unigene0030818	15.4677	14.7973	15.4356	44.3675	90.3617	28.5011	15.2335	54.4101	1.83662	0.000453282	0.012875	yes	PREDICTED: zinc finger protein 593 homolog isoform X2 [Polistes dominula]
Unigene0030832	4.6535	4.6799	6.1819	16.8245	20.8938	12.1464	5.17177	16.6216	1.68433	0.000252573	0.00878378	yes	PREDICTED: ruvB-like 1 [Biomphalaria glabrata]
Unigene0030849	6.1846	6.6651	8.4874	20.1269	28.5252	18.1499	7.11237	22.2673	1.64653	0.000426791	0.0123897	yes	PREDICTED: ribosome production factor 1-like [Limulus polyphemus]
Unigene0030861	3.7112	2.2996	5.9305	15.7661	11.5649	12.1388	3.98043	13.1566	1.72479	0.00106877	0.0224653	yes	PREDICTED: transcription initiation factor TFIID subunit 5 [Bombus impatiens]
Unigene0030868	1.6947	0.4951	3.1332	7.8915	7.1649	7.2103	1.77433	7.42223	2.06458	0.00138572	0.0264242	yes	--
Unigene0030907	0	0	0	1.2176	0.274	0.0303	0.001	0.5073	8.9867	2.27e-06	0.000279975	yes	Calsyntenin-1 [Zootermopsis nevadensis]
Unigene0030917	3.7219	1.5717	4.3906	9.7315	13.6453	11.7999	3.22807	11.7256	1.86092	0.000432553	0.012452	yes	--
Unigene0030919	0.1709	0.1081	0.2607	1.2457	0.9296	0.4088	0.1799	0.861367	2.25943	0.00259771	0.0391123	yes	PREDICTED: cAMP-dependent protein kinase inhibitor beta-like [Cimex lectularius]
Unigene0030926	0.5676	0.5341	1.1994	14.6584	2.7569	1.1896	0.767033	6.20163	3.01529	0.000515737	0.0140605	yes	PREDICTED: matrix metalloproteinase-17-like isoform X2 [Cephus cinctus]
Unigene0030971	6.8553	1.0176	1.6513	0.1415	0.7441	0.0436	3.17473	0.309733	-3.35754	0.00280855	0.0410987	yes	Retrovirus-related Pol polyprotein from type-2 retrotransposable element R2DM [Trichinella spiralis]
Unigene0030973	3.0733	56.2344	3.5514	1.8762	4.4117	1.2331	20.953	2.507	-3.06313	0.00327405	0.0454179	yes	Protein TAR1 [Trichinella pseudospiralis]
Unigene0031000	0.062	0.0523	0.2292	5.5678	1.3489	0.5261	0.1145	2.48093	4.43746	8.91e-06	0.00079346	yes	PREDICTED: neurensin-1-like [Priapulus caudatus]
Unigene0031006	0	0	0.0695	0.2755	0.8184	0.6451	0.0231667	0.579667	4.6451	0.00192884	0.0323935	yes	--
Unigene0031008	9.0639	10.2272	8.6748	25.1024	28.681	19.5103	9.32197	24.4312	1.39002	0.00367377	0.0486112	yes	Succinate dehydrogenase subunit 5, mitochondrial [Zootermopsis nevadensis]
Unigene0031010	11.8126	5.7154	12.766	35.1081	40.8567	24.7441	10.098	33.5696	1.73309	0.000470824	0.0132306	yes	--
Unigene0031019	0	0	0.0372	0.3835	0.2373	0.1818	0.0124	0.267533	4.43131	0.00320355	0.0447587	yes	--
Unigene0031028	1.0855	0.5894	0.2838	55.3689	14.2353	2.2371	0.6529	23.9471	5.19685	6.81e-08	1.75e-05	yes	Monocarboxylate transporter 12 [Camponotus floridanus]
Unigene0031036	7.6441	5.3885	12.375	25.9218	20.8136	22.1496	8.4692	22.9617	1.43893	0.00175562	0.0305515	yes	Ras [Marsupenaeus japonicus]
Unigene0031040	6.3462	6.4431	11.6796	29.2886	24.0528	20.4643	8.1563	24.6019	1.59278	0.00096725	0.0211141	yes	--
Unigene0031041	0.4954	0.1989	0.5234	3.8713	1.4972	1.6399	0.4059	2.33613	2.52493	0.00116963	0.0238467	yes	--
Unigene0031042	15.5282	10.5928	28.0631	45.4535	58.804	77.3646	18.0614	60.5407	1.745	0.000390743	0.0116451	yes	--
Unigene0031045	2.404	1.6513	3.1511	8.9284	6.0073	6.6513	2.40213	7.19567	1.58281	0.00192807	0.0323935	yes	Selenocysteine-specific elongation factor [Zootermopsis nevadensis]
Unigene0031048	3.9194	2.5203	3.5878	11.7571	11.9762	8.3294	3.3425	10.6876	1.67693	0.000284461	0.00947237	yes	TRNA (uracil-5-)-methyltransferase-like protein A [Zootermopsis nevadensis]
Unigene0031049	0.7417	0.4886	0.1714	6.1807	11.2632	2.9294	0.467233	6.7911	3.86143	4e-05	0.00233087	yes	--
Unigene0031050	0	0	0	1.4082	0.4409	0	0.001	0.616367	9.26765	0.000502577	0.0137941	yes	--
Unigene0031072	1.7664	2.3086	2.4821	11.2327	11.0504	7.4314	2.1857	9.90483	2.18004	0.00013605	0.00571141	yes	Mitochondrial intermembrane space import and assembly protein 40-B [Daphnia magna]
Unigene0031093	3.1031	1.6133	3.2803	8.3084	10.1686	7.5251	2.66557	8.66737	1.70115	0.00097802	0.0212045	yes	PREDICTED: solute carrier family 25 member 51-like [Limulus polyphemus]
Unigene0031104	17.9473	18.6101	8.3193	55.0647	53.2804	20.1648	14.9589	42.8366	1.51784	0.00326151	0.0452938	yes	triacylglycerol lipase [Portunus trituberculatus]
Unigene0031105	4.0245	4.5234	5.023	18.2354	20.8969	14.0571	4.52363	17.7298	1.97062	1.01e-05	0.000864982	yes	AGAP004175-PA [Anopheles gambiae str. PEST] [Anopheles gambiae]
Unigene0031113	0	0	0	0.4185	0.03	0.0075	0.001	0.152	7.24793	0.00138342	0.0263916	yes	PREDICTED: coiled-coil domain-containing protein AGAP005037-like isoform X6 [Vollenhovia emeryi]
Unigene0031120	3594.87	2237.42	1690.76	928.454	1259.48	875.638	2507.68	1021.19	-1.2961	0.00357339	0.04788	yes	PREDICTED: 60S ribosomal protein L11 [Tribolium castaneum]
Unigene0031138	7.2344	3.1718	5.5107	33.1135	87.2594	25.0794	5.30563	48.4841	3.19191	4.68e-07	8.21e-05	yes	--
Unigene0031139	1.4016	0.6204	1.8658	9.7443	16.494	5.694	1.29593	10.6441	3.03799	1.03e-06	0.000153799	yes	Proline-, glutamic acid- and leucine-rich protein 1 [Zootermopsis nevadensis]
Unigene0031142	0.0335	0.0177	0.0465	1.1603	0.2811	0.0605	0.0325667	0.500633	3.94229	0.000643317	0.0160894	yes	PREDICTED: inter-alpha-trypsin inhibitor heavy chain H3-like isoform X2 [Lingula anatina]
Unigene0031143	1.5946	0.4722	2.1563	3.3211	8.0529	8.114	1.4077	6.496	2.20621	0.000708654	0.0171285	yes	--
[truncated: 1,445 more rows]
