# Supplementary material for: Transcriptome analysis reveals the activation of neuroendocrine-immune system in shrimp hemocytes at the early stage of WSSV infection
Source: BMC Genomics. 2019 Mar 28;20:247. doi: 10.1186/s12864-019-5614-4 (PMC6437892; doi:10.1186/s12864-019-5614-4)
Supplement: Supplementary file 5 — GO enrichment analysis of all 3444 DEGs. (XLSX 106 kb) [file 12864_2019_5614_MOESM5_ESM.xlsx]

## Sheet: cellular component
GO ID	Description	GeneRatio (275)	BgRatio (2040)	pvalue	qvalue	geneID
GO:0044429	mitochondrial part	8	23	0.00773995	0.254918	Unigene0012326;Unigene0013163;Unigene0021647;Unigene0031008;Unigene0032596;Unigene0034021;Unigene0041305;Unigene0041841
GO:0005634	nucleus	16	64	0.00854753	0.254918	Unigene0007124;Unigene0010862;Unigene0014991;Unigene0022700;Unigene0026932;Unigene0027133;Unigene0028163;Unigene0029121;Unigene0033468;Unigene0034306;Unigene0039890;Unigene0042022;Unigene0042925;Unigene0043890;Unigene0054994;Unigene0056647
GO:0005739	mitochondrion	9	28	0.00856554	0.254918	Unigene0012326;Unigene0013163;Unigene0021647;Unigene0031008;Unigene0032596;Unigene0033600;Unigene0034021;Unigene0041305;Unigene0041841
GO:0044446	intracellular organelle part	44	234	0.00930482	0.254918	Unigene0000032;Unigene0000885;Unigene0004445;Unigene0007104;Unigene0007124;Unigene0010196;Unigene0010862;Unigene0012326;Unigene0013163;Unigene0013568;Unigene0014991;Unigene0015359;Unigene0019237;Unigene0020005;Unigene0021647;Unigene0022105;Unigene0022700;Unigene0022738;Unigene0023210;Unigene0026932;Unigene0027133;Unigene0029019;Unigene0029121;Unigene0029327;Unigene0031008;Unigene0032578;Unigene00…
GO:0005911	cell-cell junction	5	11	0.00992508	0.254918	Unigene0007104;Unigene0010085;Unigene0013273;Unigene0023781;Unigene0034976
GO:0005730	nucleolus	2	2	0.0181149	0.332333	Unigene0034306;Unigene0054994
GO:0044452	nucleolar part	2	2	0.0181149	0.332333	Unigene0034306;Unigene0054994
GO:0043231	intracellular membrane-bounded organelle	94	592	0.0263158	0.344378	Unigene0000480;Unigene0000710;Unigene0000885;Unigene0001218;Unigene0002534;Unigene0007041;Unigene0007124;Unigene0007565;Unigene0008507;Unigene0008907;Unigene0010196;Unigene0010862;Unigene0011882;Unigene0012326;Unigene0012867;Unigene0012964;Unigene0013163;Unigene0013385;Unigene0014991;Unigene0015359;Unigene0018271;Unigene0019237;Unigene0020005;Unigene0021647;Unigene0022105;Unigene0022700;Unigene00…
GO:0044428	nuclear part	13	55	0.0269291	0.344378	Unigene0007124;Unigene0010862;Unigene0014991;Unigene0022700;Unigene0026932;Unigene0027133;Unigene0029121;Unigene0033468;Unigene0034306;Unigene0039890;Unigene0042925;Unigene0054994;Unigene0056647
GO:0019866	organelle inner membrane	9	36	0.0441505	0.344378	Unigene0000885;Unigene0012326;Unigene0019237;Unigene0020005;Unigene0022105;Unigene0029327;Unigene0034603;Unigene0046880;Unigene0051519
GO:0016604	nuclear body	2	3	0.0494915	0.344378	Unigene0027133;Unigene0034306
GO:0030424	axon	2	3	0.0494915	0.344378	Unigene0031976;Unigene0042210
GO:0033179	proton-transporting V-type ATPase, V0 domain	2	3	0.0494915	0.344378	Unigene0041987;Unigene0042080
GO:0033267	axon part	2	3	0.0494915	0.344378	Unigene0031976;Unigene0042210
GO:0044463	cell projection part	2	3	0.0494915	0.344378	Unigene0031976;Unigene0042210
GO:0008287	protein serine/threonine phosphatase complex	3	7	0.0559531	0.344378	Unigene0010398;Unigene0029739;Unigene0033772
GO:0030532	small nuclear ribonucleoprotein complex	3	7	0.0559531	0.344378	Unigene0010862;Unigene0039890;Unigene0056647
GO:0097525	spliceosomal snRNP complex	3	7	0.0559531	0.344378	Unigene0010862;Unigene0039890;Unigene0056647
GO:1903293	phosphatase complex	3	7	0.0559531	0.344378	Unigene0010398;Unigene0029739;Unigene0033772
GO:0016021	integral component of membrane	8	32	0.0563143	0.344378	Unigene0003529;Unigene0003638;Unigene0006642;Unigene0026584;Unigene0031613;Unigene0031976;Unigene0032177;Unigene0034171
GO:1902494	catalytic complex	8	32	0.0563143	0.344378	Unigene0010398;Unigene0014991;Unigene0022398;Unigene0029454;Unigene0029739;Unigene0030832;Unigene0033205;Unigene0033772
GO:0005681	spliceosomal complex	4	12	0.0662211	0.386554	Unigene0007124;Unigene0029121;Unigene0039890;Unigene0056647
GO:0043227	membrane-bounded organelle	96	631	0.0725085	0.395095	Unigene0000480;Unigene0000710;Unigene0000885;Unigene0001218;Unigene0002534;Unigene0007041;Unigene0007124;Unigene0007565;Unigene0008507;Unigene0008907;Unigene0010196;Unigene0010862;Unigene0011882;Unigene0012326;Unigene0012867;Unigene0012964;Unigene0013163;Unigene0013385;Unigene0013568;Unigene0014991;Unigene0015359;Unigene0018271;Unigene0019237;Unigene0020005;Unigene0021647;Unigene0022105;Unigene00…
GO:0044459	plasma membrane part	4	13	0.085878	0.395095	Unigene0003638;Unigene0026273;Unigene0028013;Unigene0031613
GO:0044422	organelle part	46	285	0.094546	0.395095	Unigene0000032;Unigene0000885;Unigene0004445;Unigene0007104;Unigene0007124;Unigene0010196;Unigene0010862;Unigene0012326;Unigene0013163;Unigene0013568;Unigene0014991;Unigene0015359;Unigene0019237;Unigene0020005;Unigene0021647;Unigene0022105;Unigene0022700;Unigene0022738;Unigene0023210;Unigene0026932;Unigene0027133;Unigene0029019;Unigene0029121;Unigene0029327;Unigene0031008;Unigene0031976;Unigene00…
GO:0043229	intracellular organelle	124	843	0.0973999	0.395095	Unigene0000032;Unigene0000480;Unigene0000710;Unigene0000885;Unigene0001218;Unigene0002206;Unigene0002517;Unigene0002534;Unigene0004445;Unigene0004461;Unigene0007041;Unigene0007104;Unigene0007124;Unigene0007565;Unigene0008507;Unigene0008861;Unigene0008907;Unigene0010196;Unigene0010285;Unigene0010862;Unigene0010983;Unigene0011882;Unigene0012326;Unigene0012867;Unigene0012964;Unigene0013163;Unigene00…
GO:0031967	organelle envelope	10	48	0.101729	0.395095	Unigene0000885;Unigene0012326;Unigene0019237;Unigene0020005;Unigene0022105;Unigene0029327;Unigene0034603;Unigene0041841;Unigene0046880;Unigene0051519
GO:0031975	envelope	10	48	0.101729	0.395095	Unigene0000885;Unigene0012326;Unigene0019237;Unigene0020005;Unigene0022105;Unigene0029327;Unigene0034603;Unigene0041841;Unigene0046880;Unigene0051519
GO:0043005	neuron projection	3	9	0.109542	0.395095	Unigene0031976;Unigene0034171;Unigene0042210
GO:0044424	intracellular part	173	1213	0.117511	0.395095	Unigene0000032;Unigene0000240;Unigene0000480;Unigene0000710;Unigene0000885;Unigene0001218;Unigene0002206;Unigene0002517;Unigene0002534;Unigene0002928;Unigene0003272;Unigene0003346;Unigene0003435;Unigene0003660;Unigene0004445;Unigene0004461;Unigene0006334;Unigene0007041;Unigene0007104;Unigene0007124;Unigene0007439;Unigene0007565;Unigene0008507;Unigene0008861;Unigene0008907;Unigene0010196;Unigene00…
GO:0005886	plasma membrane	6	26	0.126753	0.395095	Unigene0003638;Unigene0026273;Unigene0028013;Unigene0031613;Unigene0034976;Unigene0058145
GO:0005623	cell	193	1367	0.128058	0.395095	Unigene0000032;Unigene0000240;Unigene0000480;Unigene0000710;Unigene0000885;Unigene0001218;Unigene0002002;Unigene0002206;Unigene0002517;Unigene0002534;Unigene0002928;Unigene0003272;Unigene0003346;Unigene0003435;Unigene0003638;Unigene0003660;Unigene0004445;Unigene0004461;Unigene0006334;Unigene0007041;Unigene0007104;Unigene0007124;Unigene0007439;Unigene0007565;Unigene0008507;Unigene0008861;Unigene00…
GO:0044464	cell part	193	1367	0.128058	0.395095	Unigene0000032;Unigene0000240;Unigene0000480;Unigene0000710;Unigene0000885;Unigene0001218;Unigene0002002;Unigene0002206;Unigene0002517;Unigene0002534;Unigene0002928;Unigene0003272;Unigene0003346;Unigene0003435;Unigene0003638;Unigene0003660;Unigene0004445;Unigene0004461;Unigene0006334;Unigene0007041;Unigene0007104;Unigene0007124;Unigene0007439;Unigene0007565;Unigene0008507;Unigene0008861;Unigene00…
GO:0005882	intermediate filament	1	1	0.134804	0.395095	Unigene0013568
GO:0005913	cell-cell adherens junction	1	1	0.134804	0.395095	Unigene0007104
GO:0032432	actin filament bundle	1	1	0.134804	0.395095	Unigene0007104
GO:0032806	carboxy-terminal domain protein kinase complex	1	1	0.134804	0.395095	Unigene0014991
GO:0045111	intermediate filament cytoskeleton	1	1	0.134804	0.395095	Unigene0013568
GO:1902554	serine/threonine protein kinase complex	1	1	0.134804	0.395095	Unigene0014991
GO:1902911	protein kinase complex	1	1	0.134804	0.395095	Unigene0014991
GO:1990204	oxidoreductase complex	1	1	0.134804	0.395095	Unigene0029454
GO:0005783	endoplasmic reticulum	2	5	0.137305	0.395095	Unigene0026250;Unigene0037182
GO:0005887	integral component of plasma membrane	2	5	0.137305	0.395095	Unigene0003638;Unigene0031613
GO:0031226	intrinsic component of plasma membrane	2	5	0.137305	0.395095	Unigene0003638;Unigene0031613
GO:0045202	synapse	3	10	0.141522	0.395095	Unigene0028013;Unigene0031976;Unigene0042210
GO:0097458	neuron part	3	10	0.141522	0.395095	Unigene0031976;Unigene0034171;Unigene0042210
GO:0071944	cell periphery	6	27	0.145591	0.397807	Unigene0003638;Unigene0026273;Unigene0028013;Unigene0031613;Unigene0034976;Unigene0058145
GO:0030054	cell junction	5	22	0.164762	0.439947	Unigene0007104;Unigene0010085;Unigene0013273;Unigene0023781;Unigene0034976
GO:0015630	microtubule cytoskeleton	14	79	0.167865	0.439947	Unigene0000032;Unigene0002206;Unigene0004461;Unigene0010285;Unigene0015272;Unigene0032578;Unigene0033110;Unigene0035399;Unigene0035400;Unigene0035745;Unigene0035746;Unigene0038411;Unigene0040084;Unigene0055105
GO:0033177	proton-transporting two-sector ATPase complex, proton-transporting domain	4	17	0.187015	0.447654	Unigene0020005;Unigene0041987;Unigene0042080;Unigene0044292
GO:0005622	intracellular	175	1245	0.187876	0.447654	Unigene0000032;Unigene0000240;Unigene0000480;Unigene0000710;Unigene0000885;Unigene0001218;Unigene0002206;Unigene0002517;Unigene0002534;Unigene0002928;Unigene0003272;Unigene0003346;Unigene0003435;Unigene0003660;Unigene0004445;Unigene0004461;Unigene0006334;Unigene0007041;Unigene0007104;Unigene0007124;Unigene0007439;Unigene0007565;Unigene0008507;Unigene0008861;Unigene0008907;Unigene0010196;Unigene00…
GO:0000151	ubiquitin ligase complex	2	6	0.188235	0.447654	Unigene0022398;Unigene0033205
GO:0031012	extracellular matrix	2	6	0.188235	0.447654	Unigene0004446;Unigene0037345
GO:0044456	synapse part	2	6	0.188235	0.447654	Unigene0028013;Unigene0042210
GO:0043226	organelle	124	870	0.207205	0.470554	Unigene0000032;Unigene0000480;Unigene0000710;Unigene0000885;Unigene0001218;Unigene0002206;Unigene0002517;Unigene0002534;Unigene0004445;Unigene0004461;Unigene0007041;Unigene0007104;Unigene0007124;Unigene0007565;Unigene0008507;Unigene0008861;Unigene0008907;Unigene0010196;Unigene0010285;Unigene0010862;Unigene0010983;Unigene0011882;Unigene0012326;Unigene0012867;Unigene0012964;Unigene0013163;Unigene00…
GO:0031981	nuclear lumen	6	30	0.208857	0.470554	Unigene0022700;Unigene0026932;Unigene0027133;Unigene0034306;Unigene0042925;Unigene0054994
GO:0070013	intracellular organelle lumen	6	30	0.208857	0.470554	Unigene0022700;Unigene0026932;Unigene0027133;Unigene0034306;Unigene0042925;Unigene0054994
GO:0043233	organelle lumen	6	31	0.231839	0.50464	Unigene0022700;Unigene0026932;Unigene0027133;Unigene0034306;Unigene0042925;Unigene0054994
GO:0000793	condensed chromosome	1	2	0.251493	0.50464	Unigene0042978
GO:0008278	cohesin complex	1	2	0.251493	0.50464	Unigene0042978
GO:0030017	sarcomere	1	2	0.251493	0.50464	Unigene0007104
GO:0031301	integral component of organelle membrane	1	2	0.251493	0.50464	Unigene0031976
GO:0031674	I band	1	2	0.251493	0.50464	Unigene0007104
GO:0036056	filtration diaphragm	1	2	0.251493	0.50464	Unigene0010085
GO:0005856	cytoskeleton	20	130	0.293033	0.552044	Unigene0000032;Unigene0002206;Unigene0004461;Unigene0007104;Unigene0008861;Unigene0010285;Unigene0013568;Unigene0015272;Unigene0032578;Unigene0033110;Unigene0035209;Unigene0035399;Unigene0035400;Unigene0035745;Unigene0035746;Unigene0038411;Unigene0040084;Unigene0045433;Unigene0045434;Unigene0055105
GO:0005654	nucleoplasm	4	21	0.311317	0.552044	Unigene0026932;Unigene0027133;Unigene0034306;Unigene0042925
GO:0044451	nucleoplasm part	4	21	0.311317	0.552044	Unigene0026932;Unigene0027133;Unigene0034306;Unigene0042925
GO:1990234	transferase complex	3	15	0.329153	0.552044	Unigene0014991;Unigene0022398;Unigene0033205
GO:0031974	membrane-enclosed lumen	6	35	0.330033	0.552044	Unigene0022700;Unigene0026932;Unigene0027133;Unigene0034306;Unigene0042925;Unigene0054994
GO:0034702	ion channel complex	2	9	0.34746	0.552044	Unigene0003529;Unigene0032177
GO:0034703	cation channel complex	2	9	0.34746	0.552044	Unigene0003529;Unigene0032177
GO:1902495	transmembrane transporter complex	2	9	0.34746	0.552044	Unigene0003529;Unigene0032177
GO:1990351	transporter complex	2	9	0.34746	0.552044	Unigene0003529;Unigene0032177
GO:0005789	endoplasmic reticulum membrane	1	3	0.352494	0.552044	Unigene0037182
GO:0030016	myofibril	1	3	0.352494	0.552044	Unigene0007104
GO:0033202	DNA helicase complex	1	3	0.352494	0.552044	Unigene0030832
GO:0042175	nuclear outer membrane-endoplasmic reticulum membrane network	1	3	0.352494	0.552044	Unigene0037182
GO:0043292	contractile fiber	1	3	0.352494	0.552044	Unigene0007104
GO:0044432	endoplasmic reticulum part	1	3	0.352494	0.552044	Unigene0037182
GO:0044449	contractile fiber part	1	3	0.352494	0.552044	Unigene0007104
GO:0099512	supramolecular fiber	1	3	0.352494	0.552044	Unigene0013568
GO:0099513	polymeric cytoskeletal fiber	1	3	0.352494	0.552044	Unigene0013568
GO:0042995	cell projection	4	24	0.409029	0.622599	Unigene0031976;Unigene0034171;Unigene0034305;Unigene0042210
GO:0000502	proteasome complex	1	4	0.439909	0.622599	Unigene0024869
GO:0034704	calcium channel complex	1	4	0.439909	0.622599	Unigene0003529
GO:0034705	potassium channel complex	1	4	0.439909	0.622599	Unigene0032177
GO:0061695	transferase complex, transferring phosphorus-containing groups	1	4	0.439909	0.622599	Unigene0014991
GO:0043228	non-membrane-bounded organelle	38	273	0.440515	0.622599	Unigene0000032;Unigene0002206;Unigene0002517;Unigene0004445;Unigene0004461;Unigene0007104;Unigene0007124;Unigene0008861;Unigene0010196;Unigene0010285;Unigene0010983;Unigene0013568;Unigene0015272;Unigene0015359;Unigene0022738;Unigene0023210;Unigene0028742;Unigene0029019;Unigene0030728;Unigene0032481;Unigene0032578;Unigene0033110;Unigene0034306;Unigene0035189;Unigene0035209;Unigene0035399;Unigene00…
GO:0043232	intracellular non-membrane-bounded organelle	38	273	0.440515	0.622599	Unigene0000032;Unigene0002206;Unigene0002517;Unigene0004445;Unigene0004461;Unigene0007104;Unigene0007124;Unigene0008861;Unigene0010196;Unigene0010285;Unigene0010983;Unigene0013568;Unigene0015272;Unigene0015359;Unigene0022738;Unigene0023210;Unigene0028742;Unigene0029019;Unigene0030728;Unigene0032481;Unigene0032578;Unigene0033110;Unigene0034306;Unigene0035189;Unigene0035209;Unigene0035399;Unigene00…
GO:0019012	virion	4	25	0.441177	0.622599	Unigene0021634;Unigene0029121;Unigene0031550;Unigene0037701
GO:0044423	virion part	4	25	0.441177	0.622599	Unigene0021634;Unigene0029121;Unigene0031550;Unigene0037701
GO:0005875	microtubule associated complex	4	26	0.472796	0.655677	Unigene0000032;Unigene0033110;Unigene0035399;Unigene0035400
GO:0044430	cytoskeletal part	7	48	0.474828	0.655677	Unigene0000032;Unigene0007104;Unigene0013568;Unigene0032578;Unigene0033110;Unigene0035399;Unigene0035400
GO:0033176	proton-transporting V-type ATPase complex	2	12	0.495592	0.668775	Unigene0041987;Unigene0042080
GO:0031224	intrinsic component of membrane	52	383	0.503551	0.668775	Unigene0000710;Unigene0000885;Unigene0001379;Unigene0002972;Unigene0003529;Unigene0003638;Unigene0006642;Unigene0008117;Unigene0008484;Unigene0009652;Unigene0010936;Unigene0011011;Unigene0013273;Unigene0014089;Unigene0014091;Unigene0022105;Unigene0022695;Unigene0023781;Unigene0026584;Unigene0027300;Unigene0027931;Unigene0028013;Unigene0029327;Unigene0029481;Unigene0030637;Unigene0031613;Unigene00…
GO:0045259	proton-transporting ATP synthase complex	1	5	0.515559	0.668775	Unigene0044292
GO:0045263	proton-transporting ATP synthase complex, coupling factor F(o)	1	5	0.515559	0.668775	Unigene0044292
GO:0097060	synaptic membrane	1	5	0.515559	0.668775	Unigene0028013
GO:0098590	plasma membrane region	1	5	0.515559	0.668775	Unigene0028013
GO:0005737	cytoplasm	31	229	0.522557	0.671074	Unigene0002928;Unigene0003272;Unigene0004445;Unigene0007104;Unigene0008507;Unigene0012326;Unigene0013163;Unigene0018271;Unigene0021647;Unigene0022738;Unigene0023210;Unigene0026250;Unigene0029019;Unigene0029121;Unigene0029766;Unigene0031008;Unigene0031976;Unigene0032596;Unigene0033468;Unigene0033600;Unigene0033874;Unigene0034021;Unigene0034903;Unigene0035189;Unigene0036760;Unigene0037182;Unigene00…
GO:0044444	cytoplasmic part	30	223	0.538606	0.684835	Unigene0002928;Unigene0003272;Unigene0004445;Unigene0007104;Unigene0008507;Unigene0012326;Unigene0013163;Unigene0018271;Unigene0021647;Unigene0022738;Unigene0023210;Unigene0026250;Unigene0029019;Unigene0029121;Unigene0029766;Unigene0031008;Unigene0031976;Unigene0032596;Unigene0033468;Unigene0033600;Unigene0033874;Unigene0034021;Unigene0034903;Unigene0035189;Unigene0037182;Unigene0037597;Unigene00…
GO:0044421	extracellular region part	6	44	0.555792	0.699759	Unigene0004485;Unigene0006314;Unigene0009398;Unigene0011979;Unigene0011985;Unigene0037345
GO:0031300	intrinsic component of organelle membrane	1	6	0.581024	0.724425	Unigene0031976
GO:0032991	macromolecular complex	73	553	0.614461	0.758748	Unigene0000032;Unigene0002206;Unigene0002517;Unigene0002928;Unigene0003272;Unigene0003529;Unigene0004445;Unigene0004461;Unigene0007124;Unigene0010196;Unigene0010285;Unigene0010398;Unigene0010862;Unigene0011261;Unigene0013851;Unigene0013950;Unigene0014991;Unigene0015272;Unigene0015359;Unigene0018657;Unigene0020005;Unigene0021634;Unigene0022398;Unigene0022700;Unigene0022738;Unigene0023210;Unigene00…
GO:0005768	endosome	1	7	0.637671	0.764415	Unigene0018271
GO:0044297	cell body	1	7	0.637671	0.764415	Unigene0018271
GO:0098589	membrane region	1	7	0.637671	0.764415	Unigene0028013
GO:0043234	protein complex	37	286	0.644049	0.764415	Unigene0000032;Unigene0003272;Unigene0003529;Unigene0004461;Unigene0010398;Unigene0011261;Unigene0013851;Unigene0014991;Unigene0018657;Unigene0020005;Unigene0022398;Unigene0024869;Unigene0026220;Unigene0027837;Unigene0028752;Unigene0029454;Unigene0029739;Unigene0029766;Unigene0030364;Unigene0030832;Unigene0031247;Unigene0032177;Unigene0032481;Unigene0032578;Unigene0033110;Unigene0033205;Unigene00…
GO:0031090	organelle membrane	13	103	0.648813	0.764415	Unigene0000885;Unigene0012326;Unigene0019237;Unigene0020005;Unigene0022105;Unigene0029327;Unigene0031976;Unigene0034603;Unigene0037182;Unigene0040698;Unigene0041841;Unigene0046880;Unigene0051519
GO:0005576	extracellular region	6	49	0.665396	0.776826	Unigene0004485;Unigene0006314;Unigene0009398;Unigene0011979;Unigene0011985;Unigene0037345
GO:0016469	proton-transporting two-sector ATPase complex	4	34	0.692519	0.793473	Unigene0020005;Unigene0041987;Unigene0042080;Unigene0044292
GO:0044391	ribosomal subunit	4	34	0.692519	0.793473	Unigene0004445;Unigene0022738;Unigene0023210;Unigene0029019
GO:0044427	chromosomal part	3	26	0.701843	0.793473	Unigene0010196;Unigene0015359;Unigene0042978
GO:0015629	actin cytoskeleton	4	35	0.714862	0.793473	Unigene0007104;Unigene0008861;Unigene0045433;Unigene0045434
GO:0005912	adherens junction	1	9	0.729085	0.793473	Unigene0007104
GO:0005924	cell-substrate adherens junction	1	9	0.729085	0.793473	Unigene0007104
GO:0030055	cell-substrate junction	1	9	0.729085	0.793473	Unigene0007104
GO:0070161	anchoring junction	1	9	0.729085	0.793473	Unigene0007104
GO:0005840	ribosome	5	45	0.746198	0.802297	Unigene0004445;Unigene0022738;Unigene0023210;Unigene0029019;Unigene0035189
GO:0012505	endomembrane system	3	28	0.749738	0.802297	Unigene0018271;Unigene0026250;Unigene0037182
GO:0005694	chromosome	4	37	0.755935	0.802297	Unigene0010196;Unigene0015359;Unigene0042978;Unigene0058080
GO:0000785	chromatin	2	21	0.79732	0.825932	Unigene0010196;Unigene0015359
GO:0005740	mitochondrial envelope	1	11	0.797498	0.825932	Unigene0041841
GO:0031966	mitochondrial membrane	1	11	0.797498	0.825932	Unigene0041841
GO:0015934	large ribosomal subunit	1	12	0.824944	0.836629	Unigene0022738
GO:0030529	intracellular ribonucleoprotein complex	24	207	0.827371	0.836629	Unigene0002517;Unigene0003272;Unigene0004445;Unigene0007124;Unigene0010862;Unigene0013950;Unigene0022738;Unigene0023210;Unigene0025263;Unigene0029019;Unigene0029121;Unigene0031120;Unigene0031675;Unigene0031751;Unigene0032243;Unigene0032509;Unigene0034306;Unigene0035189;Unigene0037701;Unigene0038662;Unigene0039890;Unigene0041329;Unigene0056647;Unigene0059096
GO:1990904	ribonucleoprotein complex	24	207	0.827371	0.836629	Unigene0002517;Unigene0003272;Unigene0004445;Unigene0007124;Unigene0010862;Unigene0013950;Unigene0022738;Unigene0023210;Unigene0025263;Unigene0029019;Unigene0029121;Unigene0031120;Unigene0031675;Unigene0031751;Unigene0032243;Unigene0032509;Unigene0034306;Unigene0035189;Unigene0037701;Unigene0038662;Unigene0039890;Unigene0041329;Unigene0056647;Unigene0059096
GO:0016023	cytoplasmic, membrane-bounded vesicle	2	24	0.854876	0.850036	Unigene0008507;Unigene0031976
GO:0031988	membrane-bounded vesicle	2	24	0.854876	0.850036	Unigene0008507;Unigene0031976
GO:0070993	translation preinitiation complex	1	14	0.869211	0.850036	Unigene0003272
GO:0031410	cytoplasmic vesicle	2	25	0.870481	0.850036	Unigene0008507;Unigene0031976
GO:0044425	membrane part	56	467	0.875706	0.850036	Unigene0000710;Unigene0000885;Unigene0001379;Unigene0002972;Unigene0003529;Unigene0003638;Unigene0006642;Unigene0008117;Unigene0008484;Unigene0009652;Unigene0010936;Unigene0011011;Unigene0013273;Unigene0014089;Unigene0014091;Unigene0020005;Unigene0022105;Unigene0022695;Unigene0023781;Unigene0025582;Unigene0026273;Unigene0026584;Unigene0027300;Unigene0027931;Unigene0028013;Unigene0029327;Unigene00…
GO:0031982	vesicle	2	26	0.884534	0.850036	Unigene0008507;Unigene0031976
GO:0098588	bounding membrane of organelle	1	15	0.886964	0.850036	Unigene0037182
GO:0016020	membrane	97	787	0.899708	0.855862	Unigene0000710;Unigene0000885;Unigene0001379;Unigene0002542;Unigene0002972;Unigene0003529;Unigene0003638;Unigene0004123;Unigene0006225;Unigene0006334;Unigene0006642;Unigene0007104;Unigene0007239;Unigene0007406;Unigene0008117;Unigene0008484;Unigene0009652;Unigene0010085;Unigene0010936;Unigene0011011;Unigene0011943;Unigene0012069;Unigene0012326;Unigene0013273;Unigene0014089;Unigene0014091;Unigene00…
GO:0098805	whole membrane	1	18	0.927062	0.875399	Unigene0028013
GO:0098796	membrane protein complex	6	75	0.952348	0.892711	Unigene0003529;Unigene0020005;Unigene0032177;Unigene0041987;Unigene0042080;Unigene0044292

## Sheet: molecular function
GO ID	Description	GeneRatio (511)	BgRatio (4762)	pvalue	qvalue	geneID
GO:0052689	carboxylic ester hydrolase activity	4	5	0.000600118	0.118325	Unigene0004170;Unigene0034544;Unigene0036979;Unigene0040741
GO:0004104	cholinesterase activity	3	3	0.00122918	0.118325	Unigene0004170;Unigene0034544;Unigene0036979
GO:0000988	transcription factor activity, protein binding	6	13	0.00131397	0.118325	Unigene0002675;Unigene0014991;Unigene0018657;Unigene0027540;Unigene0030364;Unigene0030832
GO:0004812	aminoacyl-tRNA ligase activity	10	33	0.00174277	0.118325	Unigene0000240;Unigene0009886;Unigene0010811;Unigene0026352;Unigene0032635;Unigene0033528;Unigene0034277;Unigene0035686;Unigene0036606;Unigene0043888
GO:0016875	ligase activity, forming carbon-oxygen bonds	10	36	0.00356111	0.140039	Unigene0000240;Unigene0009886;Unigene0010811;Unigene0026352;Unigene0032635;Unigene0033528;Unigene0034277;Unigene0035686;Unigene0036606;Unigene0043888
GO:0016876	ligase activity, forming aminoacyl-tRNA and related compounds	10	36	0.00356111	0.140039	Unigene0000240;Unigene0009886;Unigene0010811;Unigene0026352;Unigene0032635;Unigene0033528;Unigene0034277;Unigene0035686;Unigene0036606;Unigene0043888
GO:1901363	heterocyclic compound binding	165	1292	0.00360954	0.140039	Unigene0000032;Unigene0000132;Unigene0000240;Unigene0000480;Unigene0001350;Unigene0001758;Unigene0002002;Unigene0002206;Unigene0002517;Unigene0002675;Unigene0003116;Unigene0003182;Unigene0003272;Unigene0003340;Unigene0004074;Unigene0004445;Unigene0004450;Unigene0004453;Unigene0004461;Unigene0004838;Unigene0005958;Unigene0006071;Unigene0007124;Unigene0007404;Unigene0007439;Unigene0007565;Unigene00…
GO:0098772	molecular function regulator	15	68	0.00473108	0.14118	Unigene0003762;Unigene0005728;Unigene0007461;Unigene0008507;Unigene0009398;Unigene0015627;Unigene0019006;Unigene0024458;Unigene0028785;Unigene0029739;Unigene0031232;Unigene0033772;Unigene0034637;Unigene0042925;Unigene0043381
GO:0000989	transcription factor activity, transcription factor binding	5	12	0.00581415	0.14118	Unigene0002675;Unigene0018657;Unigene0027540;Unigene0030364;Unigene0030832
GO:0005488	binding	299	2533	0.00603249	0.14118	Unigene0000032;Unigene0000132;Unigene0000240;Unigene0000480;Unigene0000505;Unigene0000710;Unigene0001174;Unigene0001218;Unigene0001350;Unigene0001758;Unigene0002002;Unigene0002206;Unigene0002517;Unigene0002534;Unigene0002675;Unigene0003116;Unigene0003182;Unigene0003272;Unigene0003340;Unigene0003495;Unigene0003660;Unigene0004074;Unigene0004445;Unigene0004446;Unigene0004450;Unigene0004453;Unigene00…
GO:0097159	organic cyclic compound binding	179	1433	0.00623646	0.14118	Unigene0000032;Unigene0000132;Unigene0000240;Unigene0000480;Unigene0001350;Unigene0001758;Unigene0002002;Unigene0002206;Unigene0002517;Unigene0002675;Unigene0003116;Unigene0003182;Unigene0003272;Unigene0003340;Unigene0004074;Unigene0004445;Unigene0004450;Unigene0004453;Unigene0004461;Unigene0004838;Unigene0005958;Unigene0006071;Unigene0007124;Unigene0007404;Unigene0007439;Unigene0007565;Unigene00…
GO:0005515	protein binding	43	275	0.00628952	0.14118	Unigene0000032;Unigene0000480;Unigene0002534;Unigene0003182;Unigene0007104;Unigene0008161;Unigene0008861;Unigene0013385;Unigene0014943;Unigene0015359;Unigene0022398;Unigene0023098;Unigene0026091;Unigene0026360;Unigene0026460;Unigene0027500;Unigene0027837;Unigene0029205;Unigene0029618;Unigene0030728;Unigene0031976;Unigene0032347;Unigene0033110;Unigene0033205;Unigene0033600;Unigene0033782;Unigene00…
GO:0022857	transmembrane transporter activity	35	215	0.00706555	0.14118	Unigene0002972;Unigene0003529;Unigene0006642;Unigene0007239;Unigene0008117;Unigene0011011;Unigene0013273;Unigene0019237;Unigene0020005;Unigene0021987;Unigene0022695;Unigene0023781;Unigene0026903;Unigene0027931;Unigene0028013;Unigene0029481;Unigene0029879;Unigene0030637;Unigene0031613;Unigene0032177;Unigene0032798;Unigene0033499;Unigene0034632;Unigene0034976;Unigene0035429;Unigene0036481;Unigene00…
GO:0015267	channel activity	14	65	0.00779771	0.14118	Unigene0003529;Unigene0006642;Unigene0007239;Unigene0013273;Unigene0021987;Unigene0023781;Unigene0026903;Unigene0027931;Unigene0028013;Unigene0031613;Unigene0032177;Unigene0034976;Unigene0042190;Unigene0053708
GO:0022803	passive transmembrane transporter activity	14	65	0.00779771	0.14118	Unigene0003529;Unigene0006642;Unigene0007239;Unigene0013273;Unigene0021987;Unigene0023781;Unigene0026903;Unigene0027931;Unigene0028013;Unigene0031613;Unigene0032177;Unigene0034976;Unigene0042190;Unigene0053708
GO:0022829	wide pore channel activity	3	5	0.0104075	0.176654	Unigene0013273;Unigene0023781;Unigene0034976
GO:0015631	tubulin binding	5	14	0.0122566	0.195801	Unigene0000032;Unigene0033110;Unigene0035399;Unigene0035400;Unigene0055105
GO:0022891	substrate-specific transmembrane transporter activity	28	170	0.0130104	0.196297	Unigene0002972;Unigene0003529;Unigene0006642;Unigene0007239;Unigene0008117;Unigene0019237;Unigene0020005;Unigene0021987;Unigene0026903;Unigene0027931;Unigene0028013;Unigene0029481;Unigene0030637;Unigene0031613;Unigene0032177;Unigene0032798;Unigene0033499;Unigene0035429;Unigene0036481;Unigene0037182;Unigene0037205;Unigene0040970;Unigene0041102;Unigene0041987;Unigene0042080;Unigene0042190;Unigene00…
GO:0019899	enzyme binding	9	37	0.0140081	0.200227	Unigene0002534;Unigene0013385;Unigene0022398;Unigene0026360;Unigene0027837;Unigene0032347;Unigene0033205;Unigene0034637;Unigene0042925
GO:0044877	macromolecular complex binding	6	20	0.0154436	0.209707	Unigene0003182;Unigene0012326;Unigene0026014;Unigene0027500;Unigene0028742;Unigene0029618
GO:0016874	ligase activity	19	106	0.016358	0.211547	Unigene0000240;Unigene0003340;Unigene0009886;Unigene0010811;Unigene0011978;Unigene0013662;Unigene0026352;Unigene0027837;Unigene0029852;Unigene0032635;Unigene0033528;Unigene0034277;Unigene0035686;Unigene0036606;Unigene0039128;Unigene0042363;Unigene0043888;Unigene0044003;Unigene0045143
GO:0003712	transcription cofactor activity	3	6	0.0191676	0.216897	Unigene0002675;Unigene0027540;Unigene0030832
GO:0043021	ribonucleoprotein complex binding	3	6	0.0191676	0.216897	Unigene0012326;Unigene0026014;Unigene0028742
GO:0044822	poly(A) RNA binding	3	6	0.0191676	0.216897	Unigene0007124;Unigene0010862;Unigene0041056
GO:0017076	purine nucleotide binding	4	11	0.0233814	0.253996	Unigene0003182;Unigene0027500;Unigene0029618;Unigene0033600
GO:0003723	RNA binding	16	89	0.0256293	0.267707	Unigene0002517;Unigene0003272;Unigene0007124;Unigene0007439;Unigene0010862;Unigene0013221;Unigene0020395;Unigene0023210;Unigene0028742;Unigene0029761;Unigene0030688;Unigene0031247;Unigene0031550;Unigene0033782;Unigene0040939;Unigene0041056
GO:1901505	carbohydrate derivative transporter activity	3	7	0.0309042	0.27298	Unigene0032798;Unigene0035429;Unigene0040970
GO:0070279	vitamin B6 binding	2	3	0.0320262	0.27298	Unigene0033874;Unigene0034903
GO:0005088	Ras guanyl-nucleotide exchange factor activity	4	12	0.0321651	0.27298	Unigene0015627;Unigene0019006;Unigene0028785;Unigene0043381
GO:0005342	organic acid transmembrane transporter activity	4	12	0.0321651	0.27298	Unigene0002972;Unigene0008117;Unigene0030637;Unigene0041102
GO:0008514	organic anion transmembrane transporter activity	4	12	0.0321651	0.27298	Unigene0002972;Unigene0008117;Unigene0030637;Unigene0041102
GO:0046943	carboxylic acid transmembrane transporter activity	4	12	0.0321651	0.27298	Unigene0002972;Unigene0008117;Unigene0030637;Unigene0041102
GO:0015075	ion transmembrane transporter activity	22	138	0.0360593	0.296756	Unigene0002972;Unigene0003529;Unigene0006642;Unigene0007239;Unigene0008117;Unigene0020005;Unigene0021987;Unigene0026903;Unigene0027931;Unigene0028013;Unigene0029481;Unigene0030637;Unigene0031613;Unigene0032177;Unigene0036481;Unigene0037182;Unigene0041102;Unigene0041987;Unigene0042080;Unigene0042190;Unigene0044292;Unigene0053708
GO:0043168	anion binding	11	57	0.0371738	0.29693	Unigene0011882;Unigene0012377;Unigene0013163;Unigene0031976;Unigene0032596;Unigene0033495;Unigene0034757;Unigene0035899;Unigene0041305;Unigene0042124;Unigene0042946
GO:0022892	substrate-specific transporter activity	29	195	0.0411684	0.318146	Unigene0002972;Unigene0003529;Unigene0006642;Unigene0007239;Unigene0008117;Unigene0019237;Unigene0020005;Unigene0021987;Unigene0026903;Unigene0027931;Unigene0028013;Unigene0029481;Unigene0030637;Unigene0031613;Unigene0032177;Unigene0032798;Unigene0033499;Unigene0035429;Unigene0036481;Unigene0037182;Unigene0037205;Unigene0040970;Unigene0041102;Unigene0041987;Unigene0042080;Unigene0042190;Unigene00…
GO:0003700	transcription factor activity, sequence-specific DNA binding	4	13	0.0426265	0.318146	Unigene0021690;Unigene0026519;Unigene0026521;Unigene0033468
GO:0005326	neurotransmitter transporter activity	3	8	0.04558	0.318146	Unigene0011011;Unigene0022695;Unigene0034632
GO:0030234	enzyme regulator activity	10	52	0.0467123	0.318146	Unigene0005728;Unigene0007461;Unigene0008507;Unigene0009398;Unigene0024458;Unigene0029739;Unigene0031232;Unigene0033772;Unigene0034637;Unigene0042925
GO:0005215	transporter activity	38	271	0.0481239	0.318146	Unigene0002972;Unigene0003529;Unigene0006642;Unigene0007239;Unigene0008117;Unigene0011011;Unigene0013273;Unigene0019237;Unigene0020005;Unigene0021987;Unigene0022695;Unigene0023781;Unigene0026903;Unigene0027931;Unigene0028013;Unigene0029481;Unigene0029879;Unigene0030637;Unigene0031613;Unigene0032177;Unigene0032798;Unigene0033303;Unigene0033499;Unigene0034632;Unigene0034976;Unigene0035429;Unigene00…
GO:0036094	small molecule binding	111	901	0.050916	0.318146	Unigene0000032;Unigene0000240;Unigene0001758;Unigene0002002;Unigene0002206;Unigene0003116;Unigene0003182;Unigene0003340;Unigene0003660;Unigene0004074;Unigene0004450;Unigene0004453;Unigene0004461;Unigene0004838;Unigene0005958;Unigene0006071;Unigene0007439;Unigene0007565;Unigene0008861;Unigene0009490;Unigene0009652;Unigene0009747;Unigene0009886;Unigene0010224;Unigene0010285;Unigene0010811;Unigene00…
GO:0005216	ion channel activity	11	60	0.0516115	0.318146	Unigene0003529;Unigene0006642;Unigene0007239;Unigene0021987;Unigene0026903;Unigene0027931;Unigene0028013;Unigene0031613;Unigene0032177;Unigene0042190;Unigene0053708
GO:0022838	substrate-specific channel activity	11	60	0.0516115	0.318146	Unigene0003529;Unigene0006642;Unigene0007239;Unigene0021987;Unigene0026903;Unigene0027931;Unigene0028013;Unigene0031613;Unigene0032177;Unigene0042190;Unigene0053708
GO:0015151	alpha-glucoside transmembrane transporter activity	2	4	0.0595293	0.318146	Unigene0032798;Unigene0035429
GO:0042947	glucoside transmembrane transporter activity	2	4	0.0595293	0.318146	Unigene0032798;Unigene0035429
GO:0016818	hydrolase activity, acting on acid anhydrides, in phosphorus-containing anhydrides	38	276	0.0606187	0.318146	Unigene0000032;Unigene0002002;Unigene0002206;Unigene0003182;Unigene0003660;Unigene0004461;Unigene0007439;Unigene0007565;Unigene0008861;Unigene0010285;Unigene0012326;Unigene0013745;Unigene0015272;Unigene0026014;Unigene0027500;Unigene0029618;Unigene0030281;Unigene0030832;Unigene0032635;Unigene0033110;Unigene0033133;Unigene0034021;Unigene0034715;Unigene0035399;Unigene0035400;Unigene0035745;Unigene00…
GO:0019842	vitamin binding	3	9	0.0630567	0.318146	Unigene0009652;Unigene0033874;Unigene0034903
GO:0016817	hydrolase activity, acting on acid anhydrides	38	277	0.0633771	0.318146	Unigene0000032;Unigene0002002;Unigene0002206;Unigene0003182;Unigene0003660;Unigene0004461;Unigene0007439;Unigene0007565;Unigene0008861;Unigene0010285;Unigene0012326;Unigene0013745;Unigene0015272;Unigene0026014;Unigene0027500;Unigene0029618;Unigene0030281;Unigene0030832;Unigene0032635;Unigene0033110;Unigene0033133;Unigene0034021;Unigene0034715;Unigene0035399;Unigene0035400;Unigene0035745;Unigene00…
GO:0008509	anion transmembrane transporter activity	5	21	0.0666281	0.318146	Unigene0002972;Unigene0008117;Unigene0029481;Unigene0030637;Unigene0041102
GO:0004857	enzyme inhibitor activity	4	15	0.0685846	0.318146	Unigene0005728;Unigene0007461;Unigene0024458;Unigene0031232
GO:0003676	nucleic acid binding	52	398	0.0711173	0.318146	Unigene0000132;Unigene0000480;Unigene0002517;Unigene0002675;Unigene0003272;Unigene0004445;Unigene0007124;Unigene0007439;Unigene0007565;Unigene0008277;Unigene0008732;Unigene0010196;Unigene0010862;Unigene0012867;Unigene0012964;Unigene0013221;Unigene0014789;Unigene0015359;Unigene0020305;Unigene0020395;Unigene0021690;Unigene0022331;Unigene0023210;Unigene0025614;Unigene0026519;Unigene0026521;Unigene00…
GO:0046873	metal ion transmembrane transporter activity	6	28	0.0722218	0.318146	Unigene0003529;Unigene0006642;Unigene0026903;Unigene0031613;Unigene0032177;Unigene0036481
GO:0016462	pyrophosphatase activity	37	273	0.0765211	0.318146	Unigene0000032;Unigene0002002;Unigene0002206;Unigene0003182;Unigene0003660;Unigene0004461;Unigene0007439;Unigene0007565;Unigene0008861;Unigene0010285;Unigene0012326;Unigene0013745;Unigene0015272;Unigene0026014;Unigene0027500;Unigene0029618;Unigene0030281;Unigene0030832;Unigene0032635;Unigene0033110;Unigene0033133;Unigene0034021;Unigene0034715;Unigene0035399;Unigene0035400;Unigene0035745;Unigene00…
GO:0017111	nucleoside-triphosphatase activity	36	265	0.0777236	0.318146	Unigene0000032;Unigene0002002;Unigene0002206;Unigene0003182;Unigene0004461;Unigene0007439;Unigene0007565;Unigene0008861;Unigene0010285;Unigene0012326;Unigene0013745;Unigene0015272;Unigene0026014;Unigene0027500;Unigene0029618;Unigene0030281;Unigene0030832;Unigene0032635;Unigene0033110;Unigene0033133;Unigene0034021;Unigene0034715;Unigene0035399;Unigene0035400;Unigene0035745;Unigene0035746;Unigene00…
GO:0019900	kinase binding	3	10	0.0831253	0.318146	Unigene0002534;Unigene0034637;Unigene0042925
GO:0005085	guanyl-nucleotide exchange factor activity	4	16	0.0840036	0.318146	Unigene0015627;Unigene0019006;Unigene0028785;Unigene0043381
GO:0016407	acetyltransferase activity	4	16	0.0840036	0.318146	Unigene0004279;Unigene0013316;Unigene0027873;Unigene0034757
GO:0004842	ubiquitin-protein transferase activity	2	5	0.0922772	0.318146	Unigene0013385;Unigene0027837
GO:0004879	RNA polymerase II transcription factor activity, ligand-activated sequence-specific DNA binding	2	5	0.0922772	0.318146	Unigene0026519;Unigene0026521
GO:0019208	phosphatase regulator activity	2	5	0.0922772	0.318146	Unigene0029739;Unigene0033772
GO:0019888	protein phosphatase regulator activity	2	5	0.0922772	0.318146	Unigene0029739;Unigene0033772
GO:0098531	transcription factor activity, direct ligand regulated sequence-specific DNA binding	2	5	0.0922772	0.318146	Unigene0026519;Unigene0026521
GO:0009055	electron carrier activity	4	17	0.100953	0.318146	Unigene0028729;Unigene0029327;Unigene0046880;Unigene0048002
GO:0000166	nucleotide binding	13	83	0.103135	0.318146	Unigene0003182;Unigene0006071;Unigene0013280;Unigene0013494;Unigene0026091;Unigene0027500;Unigene0029618;Unigene0032481;Unigene0033600;Unigene0034901;Unigene0038068;Unigene0041305;Unigene0041654
GO:1901265	nucleoside phosphate binding	13	83	0.103135	0.318146	Unigene0003182;Unigene0006071;Unigene0013280;Unigene0013494;Unigene0026091;Unigene0027500;Unigene0029618;Unigene0032481;Unigene0033600;Unigene0034901;Unigene0038068;Unigene0041305;Unigene0041654
GO:0044389	ubiquitin-like protein ligase binding	3	11	0.105529	0.318146	Unigene0022398;Unigene0027837;Unigene0033205
GO:0000030	mannosyltransferase activity	1	1	0.107308	0.318146	Unigene0026584
GO:0000104	succinate dehydrogenase activity	1	1	0.107308	0.318146	Unigene0051519
GO:0004311	farnesyltranstransferase activity	1	1	0.107308	0.318146	Unigene0034489
GO:0004470	malic enzyme activity	1	1	0.107308	0.318146	Unigene0038068
GO:0005089	Rho guanyl-nucleotide exchange factor activity	1	1	0.107308	0.318146	Unigene0015627
GO:0005272	sodium channel activity	1	1	0.107308	0.318146	Unigene0031613
GO:0008252	nucleotidase activity	1	1	0.107308	0.318146	Unigene0034801
GO:0010851	cyclase regulator activity	1	1	0.107308	0.318146	Unigene0008507
GO:0010853	cyclase activator activity	1	1	0.107308	0.318146	Unigene0008507
GO:0015301	anion:anion antiporter activity	1	1	0.107308	0.318146	Unigene0029481
GO:0016453	C-acetyltransferase activity	1	1	0.107308	0.318146	Unigene0034757
GO:0016657	oxidoreductase activity, acting on NAD(P)H, nitrogenous group as acceptor	1	1	0.107308	0.318146	Unigene0029454
GO:0016743	carboxyl- or carbamoyltransferase activity	1	1	0.107308	0.318146	Unigene0042946
GO:0016748	succinyltransferase activity	1	1	0.107308	0.318146	Unigene0032596
GO:0016749	N-succinyltransferase activity	1	1	0.107308	0.318146	Unigene0032596
GO:0016774	phosphotransferase activity, carboxyl group as acceptor	1	1	0.107308	0.318146	Unigene0003346
GO:0016855	racemase and epimerase activity, acting on amino acids and derivatives	1	1	0.107308	0.318146	Unigene0040606
GO:0019201	nucleotide kinase activity	1	1	0.107308	0.318146	Unigene0035671
GO:0030249	guanylate cyclase regulator activity	1	1	0.107308	0.318146	Unigene0008507
GO:0030250	guanylate cyclase activator activity	1	1	0.107308	0.318146	Unigene0008507
GO:0030554	adenyl nucleotide binding	1	1	0.107308	0.318146	Unigene0033600
GO:0036361	racemase activity, acting on amino acids and derivatives	1	1	0.107308	0.318146	Unigene0040606
GO:0044390	ubiquitin-like protein conjugating enzyme binding	1	1	0.107308	0.318146	Unigene0013385
GO:0047635	alanine-oxo-acid transaminase activity	1	1	0.107308	0.318146	Unigene0042124
GO:0047661	amino-acid racemase activity	1	1	0.107308	0.318146	Unigene0040606
GO:0050660	flavin adenine dinucleotide binding	1	1	0.107308	0.318146	Unigene0041305
GO:0015291	secondary active transmembrane transporter activity	6	31	0.107775	0.318146	Unigene0011011;Unigene0022695;Unigene0029481;Unigene0029879;Unigene0034632;Unigene0041102
GO:0008092	cytoskeletal protein binding	12	77	0.117537	0.343232	Unigene0000032;Unigene0007104;Unigene0008161;Unigene0008861;Unigene0030728;Unigene0033110;Unigene0035209;Unigene0035399;Unigene0035400;Unigene0045433;Unigene0045434;Unigene0055105
GO:0008135	translation factor activity, RNA binding	9	54	0.118815	0.343272	Unigene0003272;Unigene0007439;Unigene0013221;Unigene0020395;Unigene0028742;Unigene0029761;Unigene0031247;Unigene0033782;Unigene0040939
GO:0001076	transcription factor activity, RNA polymerase II transcription factor binding	2	6	0.128832	0.356575	Unigene0018657;Unigene0030364
GO:0016854	racemase and epimerase activity	2	6	0.128832	0.356575	Unigene0020866;Unigene0040606
GO:0015079	potassium ion transmembrane transporter activity	3	12	0.129984	0.356575	Unigene0026903;Unigene0032177;Unigene0036481
GO:0016645	oxidoreductase activity, acting on the CH-NH group of donors	3	12	0.129984	0.356575	Unigene0022734;Unigene0025415;Unigene0041305
GO:0032403	protein complex binding	3	12	0.129984	0.356575	Unigene0003182;Unigene0027500;Unigene0029618
GO:0016859	cis-trans isomerase activity	4	19	0.139038	0.377598	Unigene0001763;Unigene0035252;Unigene0038304;Unigene0038350
GO:0022890	inorganic cation transmembrane transporter activity	10	64	0.142796	0.383965	Unigene0003529;Unigene0006642;Unigene0020005;Unigene0026903;Unigene0031613;Unigene0032177;Unigene0036481;Unigene0041987;Unigene0042080;Unigene0044292
GO:0005261	cation channel activity	5	27	0.156644	0.41707	Unigene0003529;Unigene0006642;Unigene0026903;Unigene0031613;Unigene0032177
GO:0015077	monovalent inorganic cation transmembrane transporter activity	8	50	0.16174	0.426459	Unigene0020005;Unigene0026903;Unigene0031613;Unigene0032177;Unigene0036481;Unigene0041987;Unigene0042080;Unigene0044292
GO:0004702	receptor signaling protein serine/threonine kinase activity	2	7	0.168003	0.438713	Unigene0033874;Unigene0034903
GO:0008324	cation transmembrane transporter activity	12	84	0.185196	0.469973	Unigene0003529;Unigene0006642;Unigene0020005;Unigene0026903;Unigene0030637;Unigene0031613;Unigene0032177;Unigene0036481;Unigene0037182;Unigene0041987;Unigene0042080;Unigene0044292
GO:0043167	ion binding	91	782	0.201659	0.469973	Unigene0000505;Unigene0000710;Unigene0001174;Unigene0003182;Unigene0003495;Unigene0003660;Unigene0004446;Unigene0005607;Unigene0008507;Unigene0009652;Unigene0011882;Unigene0012377;Unigene0012867;Unigene0013163;Unigene0014172;Unigene0014991;Unigene0020154;Unigene0020866;Unigene0021690;Unigene0022903;Unigene0024091;Unigene0024878;Unigene0024982;Unigene0024986;Unigene0026091;Unigene0026115;Unigene00…
GO:0000149	SNARE binding	1	2	0.203121	0.469973	Unigene0042210
GO:0003747	translation release factor activity	1	2	0.203121	0.469973	Unigene0020395
GO:0003913	DNA photolyase activity	1	2	0.203121	0.469973	Unigene0031500
GO:0004725	protein tyrosine phosphatase activity	1	2	0.203121	0.469973	Unigene0033664
GO:0004731	purine-nucleoside phosphorylase activity	1	2	0.203121	0.469973	Unigene0031404
GO:0008484	sulfuric ester hydrolase activity	1	2	0.203121	0.469973	Unigene0046558
GO:0016775	phosphotransferase activity, nitrogenous group as acceptor	1	2	0.203121	0.469973	Unigene0001758
GO:0016917	GABA receptor activity	1	2	0.203121	0.469973	Unigene0053708
GO:0042805	actinin binding	1	2	0.203121	0.469973	Unigene0007104
GO:0050664	oxidoreductase activity, acting on NAD(P)H, oxygen as acceptor	1	2	0.203121	0.469973	Unigene0003495
GO:0051393	alpha-actinin binding	1	2	0.203121	0.469973	Unigene0007104
GO:0005267	potassium channel activity	2	8	0.208811	0.469973	Unigene0026903;Unigene0032177
GO:0016776	phosphotransferase activity, phosphate group as acceptor	2	8	0.208811	0.469973	Unigene0005958;Unigene0035671
GO:0015276	ligand-gated ion channel activity	3	15	0.212667	0.469973	Unigene0027931;Unigene0028013;Unigene0053708
GO:0022834	ligand-gated channel activity	3	15	0.212667	0.469973	Unigene0027931;Unigene0028013;Unigene0053708
GO:0001883	purine nucleoside binding	68	578	0.214584	0.469973	Unigene0000032;Unigene0000240;Unigene0001758;Unigene0002002;Unigene0002206;Unigene0003116;Unigene0003182;Unigene0003340;Unigene0004074;Unigene0004453;Unigene0004461;Unigene0004838;Unigene0005958;Unigene0007439;Unigene0007565;Unigene0008861;Unigene0010285;Unigene0010983;Unigene0012326;Unigene0013662;Unigene0013745;Unigene0014350;Unigene0014943;Unigene0015272;Unigene0018271;Unigene0026014;Unigene00…
GO:0032549	ribonucleoside binding	68	578	0.214584	0.469973	Unigene0000032;Unigene0000240;Unigene0001758;Unigene0002002;Unigene0002206;Unigene0003116;Unigene0003182;Unigene0003340;Unigene0004074;Unigene0004453;Unigene0004461;Unigene0004838;Unigene0005958;Unigene0007439;Unigene0007565;Unigene0008861;Unigene0010285;Unigene0010983;Unigene0012326;Unigene0013662;Unigene0013745;Unigene0014350;Unigene0014943;Unigene0015272;Unigene0018271;Unigene0026014;Unigene00…
GO:0032550	purine ribonucleoside binding	68	578	0.214584	0.469973	Unigene0000032;Unigene0000240;Unigene0001758;Unigene0002002;Unigene0002206;Unigene0003116;Unigene0003182;Unigene0003340;Unigene0004074;Unigene0004453;Unigene0004461;Unigene0004838;Unigene0005958;Unigene0007439;Unigene0007565;Unigene0008861;Unigene0010285;Unigene0010983;Unigene0012326;Unigene0013662;Unigene0013745;Unigene0014350;Unigene0014943;Unigene0015272;Unigene0018271;Unigene0026014;Unigene00…
GO:0043169	cation binding	79	678	0.21919	0.47622	Unigene0000505;Unigene0000710;Unigene0001174;Unigene0003182;Unigene0003495;Unigene0003660;Unigene0004446;Unigene0005607;Unigene0008507;Unigene0009652;Unigene0011882;Unigene0012867;Unigene0014172;Unigene0014991;Unigene0020154;Unigene0020866;Unigene0021690;Unigene0022903;Unigene0024091;Unigene0024878;Unigene0024982;Unigene0024986;Unigene0026091;Unigene0026115;Unigene0026209;Unigene0026460;Unigene00…
GO:0003774	motor activity	4	23	0.228414	0.488636	Unigene0000032;Unigene0033110;Unigene0035399;Unigene0035400
GO:0001882	nucleoside binding	68	581	0.228503	0.488636	Unigene0000032;Unigene0000240;Unigene0001758;Unigene0002002;Unigene0002206;Unigene0003116;Unigene0003182;Unigene0003340;Unigene0004074;Unigene0004453;Unigene0004461;Unigene0004838;Unigene0005958;Unigene0007439;Unigene0007565;Unigene0008861;Unigene0010285;Unigene0010983;Unigene0012326;Unigene0013662;Unigene0013745;Unigene0014350;Unigene0014943;Unigene0015272;Unigene0018271;Unigene0026014;Unigene00…
GO:0046983	protein dimerization activity	6	39	0.235832	0.500366	Unigene0000480;Unigene0015359;Unigene0031976;Unigene0033600;Unigene0033782;Unigene0034171
GO:0016620	oxidoreductase activity, acting on the aldehyde or oxo group of donors, NAD or NADP as acceptor	3	16	0.242358	0.503839	Unigene0003346;Unigene0034901;Unigene0045271
GO:0097367	carbohydrate derivative binding	73	630	0.247062	0.503839	Unigene0000032;Unigene0000240;Unigene0001758;Unigene0002002;Unigene0002206;Unigene0003116;Unigene0003182;Unigene0003340;Unigene0004074;Unigene0004453;Unigene0004461;Unigene0004838;Unigene0005958;Unigene0007439;Unigene0007565;Unigene0008861;Unigene0010285;Unigene0010983;Unigene0012326;Unigene0013662;Unigene0013745;Unigene0014350;Unigene0014943;Unigene0014962;Unigene0015272;Unigene0018271;Unigene00…
GO:0000981	RNA polymerase II transcription factor activity, sequence-specific DNA binding	2	9	0.250455	0.503839	Unigene0026519;Unigene0026521
GO:0004601	peroxidase activity	2	9	0.250455	0.503839	Unigene0007018;Unigene0036650
GO:0016160	amylase activity	2	9	0.250455	0.503839	Unigene0042170;Unigene0042172
GO:0016646	oxidoreductase activity, acting on the CH-NH group of donors, NAD or NADP as acceptor	2	9	0.250455	0.503839	Unigene0022734;Unigene0025415
GO:0019887	protein kinase regulator activity	2	9	0.250455	0.503839	Unigene0034637;Unigene0042925
GO:0016830	carbon-carbon lyase activity	4	24	0.252705	0.504627	Unigene0012377;Unigene0031105;Unigene0031500;Unigene0033495
GO:0004497	monooxygenase activity	5	32	0.255276	0.506042	Unigene0012087;Unigene0019921;Unigene0025339;Unigene0026091;Unigene0043404
GO:0004871	signal transducer activity	13	100	0.272619	0.525689	Unigene0015627;Unigene0019006;Unigene0021690;Unigene0022367;Unigene0023210;Unigene0026519;Unigene0026521;Unigene0028785;Unigene0028859;Unigene0031888;Unigene0033874;Unigene0034903;Unigene0053708
GO:0016747	transferase activity, transferring acyl groups other than amino-acyl groups	5	33	0.276639	0.525689	Unigene0004279;Unigene0013316;Unigene0027873;Unigene0032596;Unigene0034757
GO:0022804	active transmembrane transporter activity	8	58	0.279955	0.525689	Unigene0011011;Unigene0022695;Unigene0029481;Unigene0029879;Unigene0034632;Unigene0036481;Unigene0037182;Unigene0041102
GO:0005337	nucleoside transmembrane transporter activity	1	3	0.288668	0.525689	Unigene0040970
GO:0008079	translation termination factor activity	1	3	0.288668	0.525689	Unigene0020395
GO:0016408	C-acyltransferase activity	1	3	0.288668	0.525689	Unigene0034757
GO:0016709	oxidoreductase activity, acting on paired donors, with incorporation or reduction of molecular oxygen, NAD(P)H as one donor, and incorporation of one atom of oxygen	1	3	0.288668	0.525689	Unigene0026091
GO:0016846	carbon-sulfur lyase activity	1	3	0.288668	0.525689	Unigene0042902
GO:0019209	kinase activator activity	1	3	0.288668	0.525689	Unigene0034637
GO:0030295	protein kinase activator activity	1	3	0.288668	0.525689	Unigene0034637
GO:0050839	cell adhesion molecule binding	1	3	0.288668	0.525689	Unigene0034171
GO:0003678	DNA helicase activity	2	10	0.292287	0.525689	Unigene0030832;Unigene0032635
GO:0016684	oxidoreductase activity, acting on peroxide as acceptor	2	10	0.292287	0.525689	Unigene0007018;Unigene0036650
GO:0019207	kinase regulator activity	2	10	0.292287	0.525689	Unigene0034637;Unigene0042925
GO:0016651	oxidoreductase activity, acting on NAD(P)H	4	26	0.302651	0.540747	Unigene0000885;Unigene0003495;Unigene0022105;Unigene0029454
GO:0005057	receptor signaling protein activity	2	11	0.333789	0.550774	Unigene0033874;Unigene0034903
GO:0005262	calcium channel activity	2	11	0.333789	0.550774	Unigene0003529;Unigene0006642
GO:0008047	enzyme activator activity	2	11	0.333789	0.550774	Unigene0008507;Unigene0034637
GO:0015085	calcium ion transmembrane transporter activity	2	11	0.333789	0.550774	Unigene0003529;Unigene0006642
GO:0015932	nucleobase-containing compound transmembrane transporter activity	2	11	0.333789	0.550774	Unigene0037205;Unigene0040970
GO:0016831	carboxy-lyase activity	2	11	0.333789	0.550774	Unigene0012377;Unigene0031105
GO:0072509	divalent inorganic cation transmembrane transporter activity	2	11	0.333789	0.550774	Unigene0003529;Unigene0006642
GO:0016903	oxidoreductase activity, acting on the aldehyde or oxo group of donors	4	28	0.353551	0.550774	Unigene0003346;Unigene0025415;Unigene0034901;Unigene0045271
GO:0001871	pattern binding	1	4	0.365048	0.550774	Unigene0035722
GO:0004003	ATP-dependent DNA helicase activity	1	4	0.365048	0.550774	Unigene0030832
GO:0004177	aminopeptidase activity	1	4	0.365048	0.550774	Unigene0035189
GO:0004180	carboxypeptidase activity	1	4	0.365048	0.550774	Unigene0026177
GO:0004659	prenyltransferase activity	1	4	0.365048	0.550774	Unigene0034489
GO:0004866	endopeptidase inhibitor activity	1	4	0.365048	0.550774	Unigene0031232
GO:0005310	dicarboxylic acid transmembrane transporter activity	1	4	0.365048	0.550774	Unigene0041102
GO:0008026	ATP-dependent helicase activity	1	4	0.365048	0.550774	Unigene0030832
GO:0008320	protein transmembrane transporter activity	1	4	0.365048	0.550774	Unigene0019237
GO:0008556	potassium-transporting ATPase activity	1	4	0.365048	0.550774	Unigene0036481
GO:0008565	protein transporter activity	1	4	0.365048	0.550774	Unigene0019237
GO:0015081	sodium ion transmembrane transporter activity	1	4	0.365048	0.550774	Unigene0031613
GO:0015662	ATPase activity, coupled to transmembrane movement of ions, phosphorylative mechanism	1	4	0.365048	0.550774	Unigene0036481
GO:0016615	malate dehydrogenase activity	1	4	0.365048	0.550774	Unigene0038068
GO:0019205	nucleobase-containing compound kinase activity	1	4	0.365048	0.550774	Unigene0035671
GO:0030247	polysaccharide binding	1	4	0.365048	0.550774	Unigene0035722
GO:0031406	carboxylic acid binding	1	4	0.365048	0.550774	Unigene0042946
GO:0043177	organic acid binding	1	4	0.365048	0.550774	Unigene0042946
GO:0070035	purine NTP-dependent helicase activity	1	4	0.365048	0.550774	Unigene0030832
GO:0099516	ion antiporter activity	1	4	0.365048	0.550774	Unigene0029481
GO:0061135	endopeptidase regulator activity	2	12	0.37455	0.561989	Unigene0009398;Unigene0031232
GO:0016836	hydro-lyase activity	3	21	0.395364	0.58247	Unigene0011261;Unigene0027350;Unigene0039280
GO:0016853	isomerase activity	9	74	0.398358	0.58247	Unigene0001763;Unigene0005710;Unigene0020866;Unigene0035252;Unigene0036226;Unigene0038304;Unigene0038350;Unigene0040606;Unigene0048025
GO:0016614	oxidoreductase activity, acting on CH-OH group of donors	6	48	0.411875	0.58247	Unigene0006071;Unigene0013494;Unigene0032481;Unigene0036838;Unigene0038068;Unigene0041654
GO:0004112	cyclic-nucleotide phosphodiesterase activity	2	13	0.414252	0.58247	Unigene0009604;Unigene0013439
GO:0008483	transaminase activity	2	13	0.414252	0.58247	Unigene0013163;Unigene0042124
GO:0016410	N-acyltransferase activity	2	13	0.414252	0.58247	Unigene0013316;Unigene0032596
GO:0017016	Ras GTPase binding	2	13	0.414252	0.58247	Unigene0026360;Unigene0032347
GO:0031267	small GTPase binding	2	13	0.414252	0.58247	Unigene0026360;Unigene0032347
GO:0051020	GTPase binding	2	13	0.414252	0.58247	Unigene0026360;Unigene0032347
GO:0016763	transferase activity, transferring pentosyl groups	3	22	0.425459	0.58247	Unigene0031105;Unigene0031404;Unigene0042656
GO:0016835	carbon-oxygen lyase activity	3	22	0.425459	0.58247	Unigene0011261;Unigene0027350;Unigene0039280
GO:0016616	oxidoreductase activity, acting on the CH-OH group of donors, NAD or NADP as acceptor	4	31	0.429668	0.58247	Unigene0006071;Unigene0032481;Unigene0036838;Unigene0041654
GO:0004448	isocitrate dehydrogenase activity	1	5	0.43324	0.58247	Unigene0032481
GO:0004675	transmembrane receptor protein serine/threonine kinase activity	1	5	0.43324	0.58247	Unigene0023210
GO:0004690	cyclic nucleotide-dependent protein kinase activity	1	5	0.43324	0.58247	Unigene0014350
GO:0005231	excitatory extracellular ligand-gated ion channel activity	1	5	0.43324	0.58247	Unigene0028013
GO:0015297	antiporter activity	1	5	0.43324	0.58247	Unigene0029481
GO:0016671	oxidoreductase activity, acting on a sulfur group of donors, disulfide as acceptor	1	5	0.43324	0.58247	Unigene0043489
GO:0016790	thiolester hydrolase activity	1	5	0.43324	0.58247	Unigene0037698
GO:0016857	racemase and epimerase activity, acting on carbohydrates and derivatives	1	5	0.43324	0.58247	Unigene0020866
GO:0030246	carbohydrate binding	1	5	0.43324	0.58247	Unigene0035722
GO:0016491	oxidoreductase activity	38	344	0.449856	0.599662	Unigene0000281;Unigene0000403;Unigene0000885;Unigene0003346;Unigene0003495;Unigene0006071;Unigene0007018;Unigene0012006;Unigene0012087;Unigene0013280;Unigene0013494;Unigene0013624;Unigene0019921;Unigene0021492;Unigene0022105;Unigene0022734;Unigene0025339;Unigene0025415;Unigene0026091;Unigene0029454;Unigene0032481;Unigene0032892;Unigene0034901;Unigene0036648;Unigene0036650;Unigene0036838;Unigene00…
GO:0016667	oxidoreductase activity, acting on a sulfur group of donors	2	14	0.452652	0.599662	Unigene0021492;Unigene0043489
GO:0061134	peptidase regulator activity	2	14	0.452652	0.599662	Unigene0009398;Unigene0031232
GO:0022836	gated channel activity	3	23	0.455016	0.599867	Unigene0027931;Unigene0028013;Unigene0053708
GO:0008238	exopeptidase activity	3	24	0.483917	0.624137	Unigene0026177;Unigene0035189;Unigene0045309
GO:0016655	oxidoreductase activity, acting on NAD(P)H, quinone or similar compound as acceptor	2	15	0.489573	0.624137	Unigene0000885;Unigene0022105
GO:0050136	NADH dehydrogenase (quinone) activity	2	15	0.489573	0.624137	Unigene0000885;Unigene0022105
GO:0008170	N-methyltransferase activity	1	6	0.494122	0.624137	Unigene0044260
GO:0008173	RNA methyltransferase activity	1	6	0.494122	0.624137	Unigene0044260
GO:0015036	disulfide oxidoreductase activity	1	6	0.494122	0.624137	Unigene0021492
GO:0015929	hexosaminidase activity	1	6	0.494122	0.624137	Unigene0037270
GO:0030414	peptidase inhibitor activity	1	6	0.494122	0.624137	Unigene0031232
GO:0032553	ribonucleotide binding	1	6	0.494122	0.624137	Unigene0026091
GO:0042623	ATPase activity, coupled	5	43	0.496407	0.624137	Unigene0007565;Unigene0030832;Unigene0034021;Unigene0036481;Unigene0037182
GO:0016746	transferase activity, transferring acyl groups	7	62	0.50378	0.630488	Unigene0004279;Unigene0013316;Unigene0013483;Unigene0027873;Unigene0032596;Unigene0033636;Unigene0034757
GO:0019829	cation-transporting ATPase activity	2	16	0.524889	0.650908	Unigene0036481;Unigene0037182
GO:0042625	ATPase coupled ion transmembrane transporter activity	2	16	0.524889	0.650908	Unigene0036481;Unigene0037182
GO:0060089	molecular transducer activity	13	120	0.530017	0.654279	Unigene0003182;Unigene0021690;Unigene0023210;Unigene0026519;Unigene0026521;Unigene0027500;Unigene0027931;Unigene0028013;Unigene0029618;Unigene0031888;Unigene0034171;Unigene0037652;Unigene0053708
GO:0005102	receptor binding	3	26	0.539381	0.657459	Unigene0039878;Unigene0049442;Unigene0057187
GO:0016879	ligase activity, forming carbon-nitrogen bonds	3	26	0.539381	0.657459	Unigene0003340;Unigene0013662;Unigene0027837
GO:0016829	lyase activity	9	83	0.539856	0.657459	Unigene0011261;Unigene0012377;Unigene0027350;Unigene0031105;Unigene0031500;Unigene0033495;Unigene0038116;Unigene0039280;Unigene0042902
GO:0008094	DNA-dependent ATPase activity	1	7	0.548475	0.65909	Unigene0030832
GO:0019199	transmembrane receptor protein kinase activity	1	7	0.548475	0.65909	Unigene0023210
GO:0050662	coenzyme binding	1	7	0.548475	0.65909	Unigene0041305
GO:0003954	NADH dehydrogenase activity	2	17	0.55852	0.665273	Unigene0000885;Unigene0022105
GO:0016765	transferase activity, transferring alkyl or aryl (other than methyl) groups	2	17	0.55852	0.665273	Unigene0034489;Unigene0036077
GO:0016741	transferase activity, transferring one-carbon groups	7	66	0.572654	0.67913	Unigene0004688;Unigene0009652;Unigene0020158;Unigene0034306;Unigene0039879;Unigene0042946;Unigene0044260
GO:0004674	protein serine/threonine kinase activity	6	57	0.583913	0.681228	Unigene0014350;Unigene0014991;Unigene0023210;Unigene0028138;Unigene0033874;Unigene0034903
GO:0001071	nucleic acid binding transcription factor activity	7	67	0.589169	0.681228	Unigene0020305;Unigene0021690;Unigene0026519;Unigene0026521;Unigene0031888;Unigene0033368;Unigene0033468
GO:0016769	transferase activity, transferring nitrogenous groups	2	18	0.59042	0.681228	Unigene0013163;Unigene0042124
GO:0005230	extracellular ligand-gated ion channel activity	1	8	0.596999	0.681228	Unigene0028013
GO:0008172	S-methyltransferase activity	1	8	0.596999	0.681228	Unigene0009652
GO:0019213	deacetylase activity	1	8	0.596999	0.681228	Unigene0011882
GO:0022884	macromolecule transmembrane transporter activity	1	8	0.596999	0.681228	Unigene0019237
GO:0033558	protein deacetylase activity	1	8	0.596999	0.681228	Unigene0011882
GO:0090595	acetyl-CoA:L-lysine N6-acetyltransferase	1	8	0.596999	0.681228	Unigene0013316
GO:0046872	metal ion binding	46	441	0.609677	0.690714	Unigene0001174;Unigene0003495;Unigene0004446;Unigene0005607;Unigene0008507;Unigene0009652;Unigene0011882;Unigene0014991;Unigene0020154;Unigene0021690;Unigene0022903;Unigene0024091;Unigene0024878;Unigene0024982;Unigene0026091;Unigene0026115;Unigene0026209;Unigene0026519;Unigene0026521;Unigene0027350;Unigene0029035;Unigene0029039;Unigene0029327;Unigene0029907;Unigene0030818;Unigene0030926;Unigene00…
GO:0016887	ATPase activity	5	49	0.616521	0.690714	Unigene0007565;Unigene0030832;Unigene0034021;Unigene0036481;Unigene0037182
GO:0008081	phosphoric diester hydrolase activity	2	19	0.620572	0.690714	Unigene0009604;Unigene0013439
GO:0034062	RNA polymerase activity	2	19	0.620572	0.690714	Unigene0026932;Unigene0055597
GO:0042626	ATPase activity, coupled to transmembrane movement of substances	2	19	0.620572	0.690714	Unigene0036481;Unigene0037182
GO:0043492	ATPase activity, coupled to movement of substances	2	19	0.620572	0.690714	Unigene0036481;Unigene0037182
GO:0008168	methyltransferase activity	4	40	0.635686	0.704035	Unigene0004688;Unigene0009652;Unigene0039879;Unigene0044260
GO:0016209	antioxidant activity	3	30	0.63923	0.704035	Unigene0007018;Unigene0026850;Unigene0036650
GO:0008080	N-acetyltransferase activity	1	9	0.640317	0.704035	Unigene0013316
GO:0016820	hydrolase activity, acting on acid anhydrides, catalyzing transmembrane movement of substances	2	20	0.648983	0.71044	Unigene0036481;Unigene0037182
GO:0004872	receptor activity	8	81	0.652689	0.71044	Unigene0021690;Unigene0023210;Unigene0026519;Unigene0026521;Unigene0027931;Unigene0028013;Unigene0031888;Unigene0053708
GO:0003677	DNA binding	9	91	0.65399	0.71044	Unigene0000480;Unigene0008732;Unigene0020305;Unigene0021690;Unigene0026519;Unigene0026521;Unigene0031888;Unigene0033468;Unigene0034021
GO:0046906	tetrapyrrole binding	4	42	0.674397	0.728848	Unigene0026091;Unigene0026850;Unigene0029327;Unigene0039049
GO:0016811	hydrolase activity, acting on carbon-nitrogen (but not peptide) bonds, in linear amides	1	10	0.678987	0.728848	Unigene0011882
GO:0016877	ligase activity, forming carbon-sulfur bonds	1	10	0.678987	0.728848	Unigene0003340
GO:0016705	oxidoreductase activity, acting on paired donors, with incorporation or reduction of molecular oxygen	3	33	0.703505	0.752194	Unigene0026091;Unigene0036930;Unigene0043404
GO:0016791	phosphatase activity	7	75	0.708485	0.754547	Unigene0025775;Unigene0030151;Unigene0033664;Unigene0034801;Unigene0037009;Unigene0041525;Unigene0058601
GO:0016861	intramolecular oxidoreductase activity, interconverting aldoses and ketoses	1	11	0.713506	0.756927	Unigene0005710
GO:0005198	structural molecule activity	17	176	0.716378	0.757017	Unigene0002206;Unigene0004445;Unigene0004461;Unigene0007786;Unigene0010285;Unigene0015272;Unigene0022738;Unigene0023210;Unigene0025263;Unigene0029019;Unigene0031120;Unigene0031675;Unigene0035745;Unigene0035746;Unigene0038411;Unigene0038662;Unigene0041329
GO:0004721	phosphoprotein phosphatase activity	3	34	0.722887	0.757996	Unigene0030151;Unigene0033664;Unigene0037009
GO:0016810	hydrolase activity, acting on carbon-nitrogen (but not peptide) bonds	3	34	0.722887	0.757996	Unigene0011882;Unigene0042946;Unigene0043535
GO:0046914	transition metal ion binding	21	219	0.744017	0.770268	Unigene0001174;Unigene0009652;Unigene0011882;Unigene0024091;Unigene0024878;Unigene0026091;Unigene0026519;Unigene0026521;Unigene0027350;Unigene0029327;Unigene0030818;Unigene0031307;Unigene0031888;Unigene0031987;Unigene0037698;Unigene0039049;Unigene0039280;Unigene0040114;Unigene0044358;Unigene0046687;Unigene0046880
GO:0008237	metallopeptidase activity	1	12	0.744321	0.770268	Unigene0035189
GO:0051213	dioxygenase activity	1	12	0.744321	0.770268	Unigene0000281
GO:0019787	ubiquitin-like protein transferase activity	2	24	0.745936	0.770268	Unigene0013385;Unigene0027837
GO:0042578	phosphoric ester hydrolase activity	9	100	0.760751	0.782591	Unigene0009604;Unigene0013439;Unigene0025775;Unigene0030151;Unigene0033664;Unigene0034801;Unigene0037009;Unigene0041525;Unigene0058601
GO:0038023	signaling receptor activity	6	70	0.777281	0.792708	Unigene0021690;Unigene0023210;Unigene0026519;Unigene0026521;Unigene0031888;Unigene0053708
GO:0016788	hydrolase activity, acting on ester bonds	17	184	0.781458	0.792708	Unigene0004170;Unigene0009604;Unigene0013439;Unigene0025775;Unigene0028584;Unigene0030151;Unigene0033664;Unigene0034544;Unigene0034801;Unigene0036979;Unigene0037009;Unigene0037556;Unigene0037698;Unigene0040741;Unigene0041525;Unigene0046558;Unigene0058601
GO:0015399	primary active transmembrane transporter activity	2	26	0.78518	0.792708	Unigene0036481;Unigene0037182
GO:0015405	P-P-bond-hydrolysis-driven transmembrane transporter activity	2	26	0.78518	0.792708	Unigene0036481;Unigene0037182
GO:0051536	iron-sulfur cluster binding	2	26	0.78518	0.792708	Unigene0040948;Unigene0051519
GO:0005543	phospholipid binding	1	14	0.796378	0.801035	Unigene0031976
GO:0051540	metal cluster binding	3	40	0.818984	0.820734	Unigene0024878;Unigene0040948;Unigene0051519
GO:0016757	transferase activity, transferring glycosyl groups	6	75	0.830615	0.829329	Unigene0026584;Unigene0031105;Unigene0031404;Unigene0041279;Unigene0041467;Unigene0042656
GO:0004386	helicase activity	2	29	0.834052	0.829711	Unigene0030832;Unigene0032635
GO:0016860	intramolecular oxidoreductase activity	1	16	0.837853	0.83045	Unigene0005710
GO:0004620	phospholipase activity	1	18	0.870893	0.860059	Unigene0028584
GO:0016298	lipase activity	1	20	0.897211	0.882112	Unigene0028584
GO:0004672	protein kinase activity	16	194	0.89972	0.882112	Unigene0004453;Unigene0004838;Unigene0009490;Unigene0010224;Unigene0014350;Unigene0014991;Unigene0019579;Unigene0023210;Unigene0028138;Unigene0031105;Unigene0033874;Unigene0034903;Unigene0036722;Unigene0039632;Unigene0040228;Unigene0040755
GO:0008289	lipid binding	1	21	0.908288	0.887309	Unigene0031976
GO:0016627	oxidoreductase activity, acting on the CH-CH group of donors	2	37	0.919118	0.894671	Unigene0013280;Unigene0051519
GO:0099600	transmembrane receptor activity	4	64	0.924267	0.896469	Unigene0023210;Unigene0027931;Unigene0028013;Unigene0053708
GO:0016773	phosphotransferase activity, alcohol group as acceptor	17	214	0.932884	0.901607	Unigene0004453;Unigene0004838;Unigene0009490;Unigene0010224;Unigene0012200;Unigene0014350;Unigene0014991;Unigene0019579;Unigene0023210;Unigene0028138;Unigene0031105;Unigene0033874;Unigene0034903;Unigene0036722;Unigene0039632;Unigene0040228;Unigene0040755
GO:0048037	cofactor binding	1	25	0.941891	0.907084	Unigene0041305
GO:0016758	transferase activity, transferring hexosyl groups	1	29	0.963197	0.914247	Unigene0026584
GO:0016787	hydrolase activity	99	1065	0.963465	0.914247	Unigene0000032;Unigene0001350;Unigene0002002;Unigene0002206;Unigene0003182;Unigene0003435;Unigene0003660;Unigene0004170;Unigene0004450;Unigene0004461;Unigene0007439;Unigene0007565;Unigene0008263;Unigene0008861;Unigene0009604;Unigene0010022;Unigene0010285;Unigene0010609;Unigene0010695;Unigene0011844;Unigene0011882;Unigene0012326;Unigene0013354;Unigene0013439;Unigene0013745;Unigene0015272;Unigene00…
GO:0004553	hydrolase activity, hydrolyzing O-glycosyl compounds	4	77	0.97218	0.914247	Unigene0037270;Unigene0038081;Unigene0042170;Unigene0042172
GO:0008233	peptidase activity	17	235	0.975235	0.914247	Unigene0010022;Unigene0010609;Unigene0013354;Unigene0024210;Unigene0026177;Unigene0029035;Unigene0029115;Unigene0029376;Unigene0030926;Unigene0034021;Unigene0035189;Unigene0035269;Unigene0036206;Unigene0036623;Unigene0036815;Unigene0045309;Unigene0046687
GO:0034061	DNA polymerase activity	6	109	0.981707	0.914247	Unigene0004983;Unigene0005184;Unigene0005315;Unigene0005317;Unigene0005422;Unigene0035634
GO:0004175	endopeptidase activity	6	110	0.982998	0.914247	Unigene0010609;Unigene0029115;Unigene0034021;Unigene0036623;Unigene0036815;Unigene0046687
GO:0070011	peptidase activity, acting on L-amino acid peptides	13	196	0.983006	0.914247	Unigene0010022;Unigene0010609;Unigene0013354;Unigene0026177;Unigene0029115;Unigene0030926;Unigene0034021;Unigene0035189;Unigene0036206;Unigene0036623;Unigene0036815;Unigene0045309;Unigene0046687
GO:0004888	transmembrane signaling receptor activity	2	54	0.984102	0.914247	Unigene0023210;Unigene0053708
GO:0016301	kinase activity	22	305	0.987548	0.914247	Unigene0004453;Unigene0004838;Unigene0009490;Unigene0010224;Unigene0012200;Unigene0014350;Unigene0014991;Unigene0019579;Unigene0023210;Unigene0028138;Unigene0031105;Unigene0033874;Unigene0034903;Unigene0035037;Unigene0035671;Unigene0036722;Unigene0039197;Unigene0039632;Unigene0040195;Unigene0040228;Unigene0040755;Unigene0044581
GO:0004518	nuclease activity	1	45	0.994103	0.914247	Unigene0037556
GO:0016779	nucleotidyltransferase activity	8	151	0.994216	0.914247	Unigene0004983;Unigene0005184;Unigene0005315;Unigene0005317;Unigene0005422;Unigene0026932;Unigene0035634;Unigene0055597
GO:0016798	hydrolase activity, acting on glycosyl bonds	6	126	0.994965	0.914247	Unigene0026503;Unigene0035722;Unigene0037270;Unigene0038081;Unigene0042170;Unigene0042172
GO:0016740	transferase activity	87	1050	0.998773	0.914247	Unigene0000964;Unigene0001054;Unigene0001758;Unigene0003346;Unigene0004279;Unigene0004453;Unigene0004688;Unigene0004838;Unigene0004910;Unigene0004983;Unigene0005184;Unigene0005315;Unigene0005317;Unigene0005422;Unigene0005958;Unigene0008333;Unigene0009490;Unigene0009652;Unigene0010224;Unigene0011550;Unigene0012091;Unigene0012200;Unigene0013155;Unigene0013163;Unigene0013316;Unigene0013385;Unigene00…
GO:0016772	transferase activity, transferring phosphorus-containing groups	41	572	0.999172	0.914247	Unigene0001758;Unigene0003346;Unigene0004453;Unigene0004838;Unigene0004910;Unigene0004983;Unigene0005184;Unigene0005315;Unigene0005317;Unigene0005422;Unigene0005958;Unigene0009490;Unigene0010224;Unigene0012200;Unigene0013155;Unigene0014317;Unigene0014350;Unigene0014991;Unigene0019579;Unigene0023210;Unigene0024751;Unigene0026932;Unigene0028138;Unigene0030688;Unigene0031105;Unigene0033487;Unigene00…
GO:0003824	catalytic activity	292	3061	0.999825	0.914247	Unigene0000032;Unigene0000240;Unigene0000281;Unigene0000403;Unigene0000710;Unigene0000885;Unigene0000964;Unigene0001054;Unigene0001350;Unigene0001758;Unigene0001763;Unigene0002002;Unigene0002206;Unigene0003182;Unigene0003340;Unigene0003346;Unigene0003435;Unigene0003495;Unigene0003660;Unigene0004170;Unigene0004219;Unigene0004279;Unigene0004450;Unigene0004453;Unigene0004461;Unigene0004688;Unigene00…

## Sheet: biological process
GO ID	Description	GeneRatio (425)	BgRatio (3741)	pvalue	qvalue	geneID
GO:0044085	cellular component biogenesis	30	104	6.57741e-07	0.0005255	Unigene0002206;Unigene0002517;Unigene0003272;Unigene0004074;Unigene0004461;Unigene0007104;Unigene0007124;Unigene0010085;Unigene0010285;Unigene0010862;Unigene0011098;Unigene0013439;Unigene0015272;Unigene0022700;Unigene0022738;Unigene0028742;Unigene0032177;Unigene0034021;Unigene0034685;Unigene0035745;Unigene0035746;Unigene0038411;Unigene0038925;Unigene0040084;Unigene0042022;Unigene0042167;Unigene00…
GO:0016070	RNA metabolic process	41	172	1.67999e-06	0.000671113	Unigene0000240;Unigene0002517;Unigene0007124;Unigene0009886;Unigene0010811;Unigene0011098;Unigene0011550;Unigene0014064;Unigene0022700;Unigene0025614;Unigene0025639;Unigene0026352;Unigene0027133;Unigene0027735;Unigene0028589;Unigene0029121;Unigene0030688;Unigene0031105;Unigene0031396;Unigene0032539;Unigene0032635;Unigene0033528;Unigene0033782;Unigene0034277;Unigene0034306;Unigene0034685;Unigene00…
GO:0022613	ribonucleoprotein complex biogenesis	14	33	5.14916e-06	0.0013713	Unigene0002517;Unigene0003272;Unigene0007124;Unigene0010862;Unigene0011098;Unigene0022700;Unigene0022738;Unigene0028742;Unigene0034685;Unigene0042022;Unigene0042167;Unigene0043890;Unigene0044260;Unigene0054994
GO:0071840	cellular component organization or biogenesis	55	272	7.16683e-06	0.00143148	Unigene0002206;Unigene0002517;Unigene0003272;Unigene0004074;Unigene0004461;Unigene0007041;Unigene0007104;Unigene0007124;Unigene0008161;Unigene0008507;Unigene0010085;Unigene0010196;Unigene0010285;Unigene0010862;Unigene0011098;Unigene0013316;Unigene0013439;Unigene0013483;Unigene0015241;Unigene0015272;Unigene0015359;Unigene0015627;Unigene0022700;Unigene0022738;Unigene0026584;Unigene0027837;Unigene00…
GO:0006396	RNA processing	20	64	1.3708e-05	0.0021904	Unigene0002517;Unigene0007124;Unigene0011550;Unigene0022700;Unigene0025614;Unigene0025639;Unigene0027133;Unigene0028589;Unigene0029121;Unigene0030688;Unigene0031396;Unigene0032539;Unigene0037701;Unigene0039890;Unigene0041056;Unigene0042022;Unigene0042656;Unigene0043890;Unigene0044260;Unigene0056647
GO:0042254	ribosome biogenesis	7	10	2.0595e-05	0.00274239	Unigene0002517;Unigene0022700;Unigene0028742;Unigene0034685;Unigene0042022;Unigene0043890;Unigene0044260
GO:0034660	ncRNA metabolic process	21	73	3.43279e-05	0.00391803	Unigene0000240;Unigene0002517;Unigene0009886;Unigene0010811;Unigene0011098;Unigene0022700;Unigene0026352;Unigene0030688;Unigene0032539;Unigene0032635;Unigene0033528;Unigene0034277;Unigene0034306;Unigene0035686;Unigene0036606;Unigene0042022;Unigene0042167;Unigene0042656;Unigene0043888;Unigene0043890;Unigene0044260
GO:0016072	rRNA metabolic process	8	15	8.11892e-05	0.00810823	Unigene0002517;Unigene0011098;Unigene0022700;Unigene0034306;Unigene0042022;Unigene0042167;Unigene0043890;Unigene0044260
GO:0006518	peptide metabolic process	20	83	0.000723201	0.0617773	Unigene0000240;Unigene0002928;Unigene0009886;Unigene0010811;Unigene0013221;Unigene0026352;Unigene0028742;Unigene0029761;Unigene0031247;Unigene0032635;Unigene0033528;Unigene0033782;Unigene0034277;Unigene0035686;Unigene0036606;Unigene0036760;Unigene0037698;Unigene0042363;Unigene0043888;Unigene0045143
GO:0006364	rRNA processing	5	8	0.000773234	0.0617773	Unigene0002517;Unigene0022700;Unigene0042022;Unigene0043890;Unigene0044260
GO:1901566	organonitrogen compound biosynthetic process	34	175	0.000957453	0.0695414	Unigene0000240;Unigene0002928;Unigene0005958;Unigene0006071;Unigene0009652;Unigene0009886;Unigene0010811;Unigene0013221;Unigene0013662;Unigene0020005;Unigene0026352;Unigene0028742;Unigene0029761;Unigene0031105;Unigene0031247;Unigene0031404;Unigene0032596;Unigene0032635;Unigene0033528;Unigene0033782;Unigene0034277;Unigene0034489;Unigene0035671;Unigene0035686;Unigene0036606;Unigene0036760;Unigene00…
GO:0006520	cellular amino acid metabolic process	23	106	0.00141343	0.0860301	Unigene0000240;Unigene0003346;Unigene0003435;Unigene0009652;Unigene0009886;Unigene0010811;Unigene0013163;Unigene0013662;Unigene0022734;Unigene0025415;Unigene0026352;Unigene0026428;Unigene0032635;Unigene0033528;Unigene0034277;Unigene0035686;Unigene0036606;Unigene0039280;Unigene0040606;Unigene0041305;Unigene0042946;Unigene0043888;Unigene0045271
GO:0001906	cell killing	3	3	0.00145707	0.0860301	Unigene0014962;Unigene0031530;Unigene0031531
GO:0006412	translation	19	82	0.00161519	0.0860301	Unigene0000240;Unigene0002928;Unigene0009886;Unigene0010811;Unigene0013221;Unigene0026352;Unigene0028742;Unigene0029761;Unigene0031247;Unigene0032635;Unigene0033528;Unigene0033782;Unigene0034277;Unigene0035686;Unigene0036606;Unigene0036760;Unigene0042363;Unigene0043888;Unigene0045143
GO:0043043	peptide biosynthetic process	19	82	0.00161519	0.0860301	Unigene0000240;Unigene0002928;Unigene0009886;Unigene0010811;Unigene0013221;Unigene0026352;Unigene0028742;Unigene0029761;Unigene0031247;Unigene0032635;Unigene0033528;Unigene0033782;Unigene0034277;Unigene0035686;Unigene0036606;Unigene0036760;Unigene0042363;Unigene0043888;Unigene0045143
GO:0043604	amide biosynthetic process	19	83	0.00188	0.0938762	Unigene0000240;Unigene0002928;Unigene0009886;Unigene0010811;Unigene0013221;Unigene0026352;Unigene0028742;Unigene0029761;Unigene0031247;Unigene0032635;Unigene0033528;Unigene0033782;Unigene0034277;Unigene0035686;Unigene0036606;Unigene0036760;Unigene0042363;Unigene0043888;Unigene0045143
GO:0043603	cellular amide metabolic process	20	90	0.00211039	0.0967884	Unigene0000240;Unigene0002928;Unigene0009886;Unigene0010811;Unigene0013221;Unigene0026352;Unigene0028742;Unigene0029761;Unigene0031247;Unigene0032635;Unigene0033528;Unigene0033782;Unigene0034277;Unigene0035686;Unigene0036606;Unigene0036760;Unigene0037698;Unigene0042363;Unigene0043888;Unigene0045143
GO:0071822	protein complex subunit organization	19	84	0.00218061	0.0967884	Unigene0002206;Unigene0004074;Unigene0004461;Unigene0010196;Unigene0010285;Unigene0013439;Unigene0015272;Unigene0015359;Unigene0031544;Unigene0032177;Unigene0034021;Unigene0035209;Unigene0035745;Unigene0035746;Unigene0038411;Unigene0038662;Unigene0039890;Unigene0040084;Unigene0056647
GO:0006082	organic acid metabolic process	33	178	0.00257029	0.101126	Unigene0000240;Unigene0003346;Unigene0003435;Unigene0005710;Unigene0009652;Unigene0009886;Unigene0010811;Unigene0011261;Unigene0012377;Unigene0013163;Unigene0013662;Unigene0022734;Unigene0025415;Unigene0026352;Unigene0026428;Unigene0032481;Unigene0032635;Unigene0033495;Unigene0033528;Unigene0033873;Unigene0034277;Unigene0034757;Unigene0034901;Unigene0035686;Unigene0036606;Unigene0038068;Unigene00…
GO:0043436	oxoacid metabolic process	33	178	0.00257029	0.101126	Unigene0000240;Unigene0003346;Unigene0003435;Unigene0005710;Unigene0009652;Unigene0009886;Unigene0010811;Unigene0011261;Unigene0012377;Unigene0013163;Unigene0013662;Unigene0022734;Unigene0025415;Unigene0026352;Unigene0026428;Unigene0032481;Unigene0032635;Unigene0033495;Unigene0033528;Unigene0033873;Unigene0034277;Unigene0034757;Unigene0034901;Unigene0035686;Unigene0036606;Unigene0038068;Unigene00…
GO:0006418	tRNA aminoacylation for protein translation	10	33	0.00265806	0.101126	Unigene0000240;Unigene0009886;Unigene0010811;Unigene0026352;Unigene0032635;Unigene0033528;Unigene0034277;Unigene0035686;Unigene0036606;Unigene0043888
GO:0022607	cellular component assembly	19	86	0.00290431	0.105472	Unigene0002206;Unigene0003272;Unigene0004074;Unigene0004461;Unigene0007104;Unigene0010085;Unigene0010285;Unigene0010862;Unigene0013439;Unigene0015272;Unigene0028742;Unigene0032177;Unigene0034021;Unigene0035745;Unigene0035746;Unigene0038411;Unigene0038925;Unigene0040084;Unigene0042210
GO:0065003	macromolecular complex assembly	15	62	0.00314504	0.109249	Unigene0002206;Unigene0003272;Unigene0004074;Unigene0004461;Unigene0010285;Unigene0010862;Unigene0013439;Unigene0015272;Unigene0028742;Unigene0032177;Unigene0034021;Unigene0035745;Unigene0035746;Unigene0038411;Unigene0040084
GO:0010467	gene expression	53	326	0.00335047	0.109401	Unigene0000240;Unigene0002517;Unigene0002928;Unigene0004445;Unigene0007124;Unigene0008277;Unigene0009886;Unigene0010811;Unigene0011550;Unigene0013221;Unigene0021690;Unigene0022700;Unigene0022738;Unigene0023210;Unigene0025263;Unigene0025614;Unigene0025639;Unigene0026352;Unigene0027133;Unigene0028589;Unigene0028742;Unigene0029019;Unigene0029121;Unigene0029761;Unigene0030688;Unigene0031120;Unigene00…
GO:0016043	cellular component organization	43	253	0.00354883	0.109401	Unigene0002206;Unigene0003272;Unigene0004074;Unigene0004461;Unigene0007041;Unigene0007104;Unigene0008161;Unigene0008507;Unigene0010085;Unigene0010196;Unigene0010285;Unigene0010862;Unigene0013316;Unigene0013439;Unigene0013483;Unigene0015272;Unigene0015359;Unigene0015627;Unigene0026584;Unigene0027837;Unigene0028163;Unigene0028742;Unigene0030832;Unigene0031288;Unigene0031544;Unigene0032177;Unigene00…
GO:0006399	tRNA metabolic process	14	57	0.00368987	0.109401	Unigene0000240;Unigene0009886;Unigene0010811;Unigene0026352;Unigene0030688;Unigene0032539;Unigene0032635;Unigene0033528;Unigene0034277;Unigene0034306;Unigene0035686;Unigene0036606;Unigene0042656;Unigene0043888
GO:0019752	carboxylic acid metabolic process	32	176	0.00407613	0.109401	Unigene0000240;Unigene0003346;Unigene0003435;Unigene0005710;Unigene0009652;Unigene0009886;Unigene0010811;Unigene0011261;Unigene0012377;Unigene0013163;Unigene0013662;Unigene0022734;Unigene0025415;Unigene0026352;Unigene0026428;Unigene0032481;Unigene0032635;Unigene0033528;Unigene0033873;Unigene0034277;Unigene0034757;Unigene0034901;Unigene0035686;Unigene0036606;Unigene0038068;Unigene0039280;Unigene00…
GO:0034470	ncRNA processing	8	25	0.00487477	0.109401	Unigene0002517;Unigene0022700;Unigene0030688;Unigene0032539;Unigene0042022;Unigene0042656;Unigene0043890;Unigene0044260
GO:0006461	protein complex assembly	12	47	0.00500902	0.109401	Unigene0002206;Unigene0004074;Unigene0004461;Unigene0010285;Unigene0013439;Unigene0015272;Unigene0032177;Unigene0034021;Unigene0035745;Unigene0035746;Unigene0038411;Unigene0040084
GO:0070271	protein complex biogenesis	12	47	0.00500902	0.109401	Unigene0002206;Unigene0004074;Unigene0004461;Unigene0010285;Unigene0013439;Unigene0015272;Unigene0032177;Unigene0034021;Unigene0035745;Unigene0035746;Unigene0038411;Unigene0040084
GO:0006560	proline metabolic process	3	4	0.00533479	0.109401	Unigene0003346;Unigene0025415;Unigene0041305
GO:0007626	locomotory behavior	3	4	0.00533479	0.109401	Unigene0013385;Unigene0014350;Unigene0031976
GO:0009620	response to fungus	3	4	0.00533479	0.109401	Unigene0014962;Unigene0031530;Unigene0031531
GO:0018205	peptidyl-lysine modification	3	4	0.00533479	0.109401	Unigene0004246;Unigene0011882;Unigene0028163
GO:0019856	pyrimidine nucleobase biosynthetic process	3	4	0.00533479	0.109401	Unigene0031105;Unigene0035671;Unigene0042946
GO:0046112	nucleobase biosynthetic process	3	4	0.00533479	0.109401	Unigene0031105;Unigene0035671;Unigene0042946
GO:0050804	modulation of synaptic transmission	3	4	0.00533479	0.109401	Unigene0008507;Unigene0031976;Unigene0042210
GO:0043038	amino acid activation	10	36	0.00534033	0.109401	Unigene0000240;Unigene0009886;Unigene0010811;Unigene0026352;Unigene0032635;Unigene0033528;Unigene0034277;Unigene0035686;Unigene0036606;Unigene0043888
GO:0043039	tRNA aminoacylation	10	36	0.00534033	0.109401	Unigene0000240;Unigene0009886;Unigene0010811;Unigene0026352;Unigene0032635;Unigene0033528;Unigene0034277;Unigene0035686;Unigene0036606;Unigene0043888
GO:0034622	cellular macromolecular complex assembly	13	54	0.00608802	0.1216	Unigene0002206;Unigene0003272;Unigene0004074;Unigene0004461;Unigene0010285;Unigene0010862;Unigene0015272;Unigene0028742;Unigene0034021;Unigene0035745;Unigene0035746;Unigene0038411;Unigene0040084
GO:0043933	macromolecular complex subunit organization	26	139	0.00633847	0.123515	Unigene0002206;Unigene0003272;Unigene0004074;Unigene0004461;Unigene0010196;Unigene0010285;Unigene0010862;Unigene0013316;Unigene0013439;Unigene0013483;Unigene0015272;Unigene0015359;Unigene0028163;Unigene0028742;Unigene0030832;Unigene0031544;Unigene0032177;Unigene0034021;Unigene0035209;Unigene0035745;Unigene0035746;Unigene0038411;Unigene0038662;Unigene0039890;Unigene0040084;Unigene0056647
GO:0072528	pyrimidine-containing compound biosynthetic process	4	8	0.00791045	0.150477	Unigene0013662;Unigene0031105;Unigene0035671;Unigene0042946
GO:0044765	single-organism transport	51	325	0.00823833	0.151131	Unigene0001489;Unigene0002972;Unigene0003529;Unigene0006003;Unigene0006642;Unigene0007239;Unigene0007406;Unigene0008117;Unigene0011011;Unigene0013273;Unigene0021987;Unigene0022695;Unigene0023781;Unigene0026273;Unigene0026584;Unigene0026903;Unigene0027931;Unigene0028013;Unigene0028729;Unigene0029327;Unigene0029481;Unigene0029879;Unigene0030592;Unigene0030637;Unigene0030682;Unigene0031218;Unigene00…
GO:1901564	organonitrogen compound metabolic process	49	310	0.00832318	0.151131	Unigene0000240;Unigene0002928;Unigene0003346;Unigene0003435;Unigene0005958;Unigene0006071;Unigene0009652;Unigene0009886;Unigene0010811;Unigene0013163;Unigene0013221;Unigene0013662;Unigene0020005;Unigene0020866;Unigene0022734;Unigene0025415;Unigene0026352;Unigene0026428;Unigene0028742;Unigene0029761;Unigene0031105;Unigene0031247;Unigene0031404;Unigene0032596;Unigene0032635;Unigene0033528;Unigene00…
GO:0043623	cellular protein complex assembly	10	39	0.00978358	0.173701	Unigene0002206;Unigene0004074;Unigene0004461;Unigene0010285;Unigene0015272;Unigene0034021;Unigene0035745;Unigene0035746;Unigene0038411;Unigene0040084
GO:0018193	peptidyl-amino acid modification	7	23	0.0112504	0.19415	Unigene0001763;Unigene0004246;Unigene0011882;Unigene0028163;Unigene0035252;Unigene0038304;Unigene0038350
GO:0006979	response to oxidative stress	3	5	0.0122145	0.19415	Unigene0033874;Unigene0034021;Unigene0034903
GO:0007187	G-protein coupled receptor signaling pathway, coupled to cyclic nucleotide second messenger	3	5	0.0122145	0.19415	Unigene0003182;Unigene0027500;Unigene0029618
GO:0006887	exocytosis	2	2	0.0128794	0.19415	Unigene0031976;Unigene0042210
GO:0007268	synaptic transmission	2	2	0.0128794	0.19415	Unigene0014350;Unigene0031976
GO:0050808	synapse organization	2	2	0.0128794	0.19415	Unigene0008507;Unigene0042210
GO:0099536	synaptic signaling	2	2	0.0128794	0.19415	Unigene0014350;Unigene0031976
GO:0099537	trans-synaptic signaling	2	2	0.0128794	0.19415	Unigene0014350;Unigene0031976
GO:0044281	small molecule metabolic process	49	318	0.0134028	0.198299	Unigene0000240;Unigene0003346;Unigene0003435;Unigene0003660;Unigene0005710;Unigene0005958;Unigene0009652;Unigene0009886;Unigene0010811;Unigene0011261;Unigene0012377;Unigene0013155;Unigene0013163;Unigene0013662;Unigene0020005;Unigene0020866;Unigene0022734;Unigene0025415;Unigene0026352;Unigene0026428;Unigene0029454;Unigene0031105;Unigene0031404;Unigene0032481;Unigene0032635;Unigene0033495;Unigene00…
GO:0051234	establishment of localization	88	628	0.0144351	0.209689	Unigene0001489;Unigene0002002;Unigene0002542;Unigene0002972;Unigene0003529;Unigene0004485;Unigene0004655;Unigene0006003;Unigene0006642;Unigene0007041;Unigene0007237;Unigene0007239;Unigene0007406;Unigene0008117;Unigene0008507;Unigene0010834;Unigene0010948;Unigene0011011;Unigene0011985;Unigene0012069;Unigene0013273;Unigene0013851;Unigene0017261;Unigene0018271;Unigene0019237;Unigene0021987;Unigene00…
GO:0006810	transport	75	524	0.0148406	0.21173	Unigene0001489;Unigene0002002;Unigene0002972;Unigene0003529;Unigene0004655;Unigene0006003;Unigene0006642;Unigene0007041;Unigene0007237;Unigene0007239;Unigene0007406;Unigene0008117;Unigene0008507;Unigene0010834;Unigene0010948;Unigene0011011;Unigene0013273;Unigene0013851;Unigene0017261;Unigene0018271;Unigene0019237;Unigene0021987;Unigene0022695;Unigene0023781;Unigene0026273;Unigene0026360;Unigene00…
GO:0044699	single-organism process	210	1664	0.0171204	0.237948	Unigene0000032;Unigene0000240;Unigene0000281;Unigene0000403;Unigene0000710;Unigene0000885;Unigene0001379;Unigene0001489;Unigene0002002;Unigene0002206;Unigene0002972;Unigene0003116;Unigene0003182;Unigene0003346;Unigene0003435;Unigene0003495;Unigene0003529;Unigene0003638;Unigene0003660;Unigene0003762;Unigene0004461;Unigene0005710;Unigene0005958;Unigene0006003;Unigene0006071;Unigene0006642;Unigene00…
GO:1902578	single-organism localization	51	338	0.017274	0.237948	Unigene0001489;Unigene0002972;Unigene0003529;Unigene0006003;Unigene0006642;Unigene0007239;Unigene0007406;Unigene0008117;Unigene0011011;Unigene0013273;Unigene0021987;Unigene0022695;Unigene0023781;Unigene0026273;Unigene0026584;Unigene0026903;Unigene0027931;Unigene0028013;Unigene0028729;Unigene0029327;Unigene0029481;Unigene0029879;Unigene0030592;Unigene0030637;Unigene0030682;Unigene0031218;Unigene00…
GO:0072527	pyrimidine-containing compound metabolic process	4	10	0.0197178	0.267009	Unigene0013662;Unigene0031105;Unigene0035671;Unigene0042946
GO:0044763	single-organism cellular process	150	1153	0.0202203	0.26925	Unigene0000032;Unigene0000240;Unigene0000710;Unigene0000885;Unigene0001379;Unigene0002002;Unigene0002206;Unigene0003116;Unigene0003182;Unigene0003346;Unigene0003435;Unigene0003638;Unigene0003660;Unigene0003762;Unigene0004461;Unigene0005710;Unigene0005958;Unigene0006071;Unigene0006642;Unigene0007104;Unigene0008161;Unigene0008484;Unigene0008507;Unigene0009652;Unigene0009886;Unigene0010085;Unigene00…
GO:0051179	localization	92	671	0.0217652	0.27515	Unigene0001489;Unigene0002002;Unigene0002542;Unigene0002972;Unigene0003116;Unigene0003529;Unigene0004485;Unigene0004655;Unigene0006003;Unigene0006071;Unigene0006642;Unigene0007041;Unigene0007237;Unigene0007239;Unigene0007406;Unigene0008117;Unigene0008507;Unigene0010834;Unigene0010948;Unigene0011011;Unigene0011985;Unigene0012069;Unigene0013273;Unigene0013851;Unigene0017261;Unigene0018271;Unigene00…
GO:0006206	pyrimidine nucleobase metabolic process	3	6	0.0223854	0.27515	Unigene0031105;Unigene0035671;Unigene0042946
GO:0006220	pyrimidine nucleotide metabolic process	3	6	0.0223854	0.27515	Unigene0013662;Unigene0031105;Unigene0035671
GO:0006766	vitamin metabolic process	3	6	0.0223854	0.27515	Unigene0033874;Unigene0034903;Unigene0044581
GO:0006767	water-soluble vitamin metabolic process	3	6	0.0223854	0.27515	Unigene0033874;Unigene0034903;Unigene0044581
GO:0007017	microtubule-based process	11	51	0.0251925	0.304961	Unigene0000032;Unigene0004461;Unigene0014350;Unigene0033110;Unigene0034306;Unigene0035399;Unigene0035400;Unigene0038662;Unigene0039890;Unigene0055105;Unigene0056647
GO:0044271	cellular nitrogen compound biosynthetic process	31	193	0.026806	0.319651	Unigene0000240;Unigene0002928;Unigene0005958;Unigene0009886;Unigene0010811;Unigene0013221;Unigene0013662;Unigene0020005;Unigene0026091;Unigene0026352;Unigene0028742;Unigene0029761;Unigene0031105;Unigene0031247;Unigene0032596;Unigene0032635;Unigene0033528;Unigene0033782;Unigene0034277;Unigene0034489;Unigene0035671;Unigene0035686;Unigene0036606;Unigene0036760;Unigene0036838;Unigene0040195;Unigene00…
GO:0045333	cellular respiration	5	16	0.0278924	0.327714	Unigene0000885;Unigene0022105;Unigene0029327;Unigene0031008;Unigene0048002
GO:0006811	ion transport	29	180	0.0304689	0.352798	Unigene0002972;Unigene0003529;Unigene0006642;Unigene0007239;Unigene0007406;Unigene0008117;Unigene0021987;Unigene0026273;Unigene0026903;Unigene0027931;Unigene0028013;Unigene0028729;Unigene0029327;Unigene0029481;Unigene0030592;Unigene0030637;Unigene0031613;Unigene0032177;Unigene0036481;Unigene0037182;Unigene0041102;Unigene0041525;Unigene0041987;Unigene0042080;Unigene0042190;Unigene0043624;Unigene00…
GO:0071705	nitrogen compound transport	6	22	0.0317182	0.362017	Unigene0002972;Unigene0008117;Unigene0027133;Unigene0030637;Unigene0037205;Unigene0040970
GO:0000302	response to reactive oxygen species	2	3	0.035724	0.367906	Unigene0033874;Unigene0034903
GO:0001558	regulation of cell growth	2	3	0.035724	0.367906	Unigene0012200;Unigene0034171
GO:0007517	muscle organ development	2	3	0.035724	0.367906	Unigene0007124;Unigene0010085
GO:0009110	vitamin biosynthetic process	2	3	0.035724	0.367906	Unigene0033874;Unigene0034903
GO:0032940	secretion by cell	2	3	0.035724	0.367906	Unigene0031976;Unigene0042210
GO:0042364	water-soluble vitamin biosynthetic process	2	3	0.035724	0.367906	Unigene0033874;Unigene0034903
GO:0034728	nucleosome organization	3	7	0.0359181	0.367906	Unigene0010196;Unigene0015359;Unigene0031544
GO:0071824	protein-DNA complex subunit organization	3	7	0.0359181	0.367906	Unigene0010196;Unigene0015359;Unigene0031544
GO:0007610	behavior	6	23	0.0389422	0.393832	Unigene0006071;Unigene0013385;Unigene0014350;Unigene0026584;Unigene0031976;Unigene0034976
GO:0022900	electron transport chain	5	18	0.0452703	0.452108	Unigene0000710;Unigene0000885;Unigene0022105;Unigene0031008;Unigene0048002
GO:0022904	respiratory electron transport chain	4	13	0.0510113	0.480239	Unigene0000885;Unigene0022105;Unigene0031008;Unigene0048002
GO:0043648	dicarboxylic acid metabolic process	4	13	0.0510113	0.480239	Unigene0011261;Unigene0025415;Unigene0038068;Unigene0041305
GO:0006865	amino acid transport	3	8	0.0527227	0.480239	Unigene0002972;Unigene0008117;Unigene0030637
GO:0023051	regulation of signaling	9	44	0.0552395	0.480239	Unigene0008507;Unigene0012200;Unigene0013385;Unigene0014350;Unigene0030832;Unigene0031976;Unigene0034637;Unigene0037652;Unigene0042210
GO:0042221	response to chemical	9	45	0.0624384	0.480239	Unigene0006071;Unigene0026519;Unigene0026521;Unigene0026584;Unigene0031888;Unigene0033874;Unigene0034171;Unigene0034903;Unigene0034976
GO:0015849	organic acid transport	4	14	0.065227	0.480239	Unigene0002972;Unigene0008117;Unigene0030637;Unigene0041102
GO:0046942	carboxylic acid transport	4	14	0.065227	0.480239	Unigene0002972;Unigene0008117;Unigene0030637;Unigene0041102
GO:0006839	mitochondrial transport	2	4	0.0661133	0.480239	Unigene0030682;Unigene0034603
GO:0043408	regulation of MAPK cascade	2	4	0.0661133	0.480239	Unigene0013385;Unigene0034637
GO:0046903	secretion	2	4	0.0661133	0.480239	Unigene0031976;Unigene0042210
GO:0098602	single organism cell adhesion	2	4	0.0661133	0.480239	Unigene0007636;Unigene0034171
GO:0032269	negative regulation of cellular protein metabolic process	6	26	0.0664925	0.480239	Unigene0005728;Unigene0007461;Unigene0009398;Unigene0013385;Unigene0024458;Unigene0031232
GO:0051248	negative regulation of protein metabolic process	6	26	0.0664925	0.480239	Unigene0005728;Unigene0007461;Unigene0009398;Unigene0013385;Unigene0024458;Unigene0031232
GO:0009064	glutamine family amino acid metabolic process	5	20	0.0678802	0.480239	Unigene0003346;Unigene0013662;Unigene0025415;Unigene0041305;Unigene0042946
GO:0015980	energy derivation by oxidation of organic compounds	5	20	0.0678802	0.480239	Unigene0000885;Unigene0022105;Unigene0029327;Unigene0031008;Unigene0048002
GO:0009148	pyrimidine nucleoside triphosphate biosynthetic process	3	9	0.0725959	0.480239	Unigene0005958;Unigene0013662;Unigene0040195
GO:0009208	pyrimidine ribonucleoside triphosphate metabolic process	3	9	0.0725959	0.480239	Unigene0005958;Unigene0013662;Unigene0040195
GO:0009209	pyrimidine ribonucleoside triphosphate biosynthetic process	3	9	0.0725959	0.480239	Unigene0005958;Unigene0013662;Unigene0040195
GO:0010638	positive regulation of organelle organization	3	9	0.0725959	0.480239	Unigene0013385;Unigene0031976;Unigene0035209
GO:0006091	generation of precursor metabolites and energy	7	33	0.0728925	0.480239	Unigene0000710;Unigene0000885;Unigene0022105;Unigene0029327;Unigene0031008;Unigene0046880;Unigene0048002
GO:0009451	RNA modification	6	27	0.0776754	0.480239	Unigene0002517;Unigene0030688;Unigene0036226;Unigene0042656;Unigene0044260;Unigene0054994
GO:0031324	negative regulation of cellular metabolic process	6	27	0.0776754	0.480239	Unigene0005728;Unigene0007461;Unigene0009398;Unigene0013385;Unigene0024458;Unigene0031232
GO:0051130	positive regulation of cellular component organization	4	15	0.081276	0.480239	Unigene0013385;Unigene0015627;Unigene0031976;Unigene0035209
GO:0019222	regulation of metabolic process	37	261	0.085753	0.480239	Unigene0002534;Unigene0002675;Unigene0003272;Unigene0003495;Unigene0005728;Unigene0007124;Unigene0007461;Unigene0009398;Unigene0012326;Unigene0012964;Unigene0013385;Unigene0014350;Unigene0015627;Unigene0018657;Unigene0019006;Unigene0020305;Unigene0024458;Unigene0026519;Unigene0026521;Unigene0027540;Unigene0027837;Unigene0028785;Unigene0029739;Unigene0029925;Unigene0030364;Unigene0030832;Unigene00…
GO:1901605	alpha-amino acid metabolic process	9	48	0.0874814	0.480239	Unigene0003346;Unigene0003435;Unigene0013163;Unigene0013662;Unigene0025415;Unigene0039280;Unigene0040606;Unigene0041305;Unigene0042946
GO:0008283	cell proliferation	3	10	0.0952579	0.480239	Unigene0007041;Unigene0030832;Unigene0034976
GO:0009147	pyrimidine nucleoside triphosphate metabolic process	3	10	0.0952579	0.480239	Unigene0005958;Unigene0013662;Unigene0040195
GO:0000226	microtubule cytoskeleton organization	5	22	0.0956845	0.480239	Unigene0004461;Unigene0034306;Unigene0038662;Unigene0039890;Unigene0056647
GO:0000375	RNA splicing, via transesterification reactions	4	16	0.0990705	0.480239	Unigene0007124;Unigene0029121;Unigene0039890;Unigene0056647
GO:0000377	RNA splicing, via transesterification reactions with bulged adenosine as nucleophile	4	16	0.0990705	0.480239	Unigene0007124;Unigene0029121;Unigene0039890;Unigene0056647
GO:0060284	regulation of cell development	4	16	0.0990705	0.480239	Unigene0014350;Unigene0015627;Unigene0027837;Unigene0034171
GO:0000154	rRNA modification	2	5	0.102046	0.480239	Unigene0002517;Unigene0044260
GO:0006213	pyrimidine nucleoside metabolic process	2	5	0.102046	0.480239	Unigene0013662;Unigene0031105
GO:0006221	pyrimidine nucleotide biosynthetic process	2	5	0.102046	0.480239	Unigene0013662;Unigene0031105
GO:0006779	porphyrin-containing compound biosynthetic process	2	5	0.102046	0.480239	Unigene0032596;Unigene0034489
GO:0007635	chemosensory behavior	2	5	0.102046	0.480239	Unigene0006071;Unigene0034976
GO:0009218	pyrimidine ribonucleotide metabolic process	2	5	0.102046	0.480239	Unigene0013662;Unigene0031105
GO:0009220	pyrimidine ribonucleotide biosynthetic process	2	5	0.102046	0.480239	Unigene0013662;Unigene0031105
GO:0033014	tetrapyrrole biosynthetic process	2	5	0.102046	0.480239	Unigene0032596;Unigene0034489
GO:0046131	pyrimidine ribonucleoside metabolic process	2	5	0.102046	0.480239	Unigene0013662;Unigene0031105
GO:0046132	pyrimidine ribonucleoside biosynthetic process	2	5	0.102046	0.480239	Unigene0013662;Unigene0031105
GO:0046134	pyrimidine nucleoside biosynthetic process	2	5	0.102046	0.480239	Unigene0013662;Unigene0031105
GO:0098742	cell-cell adhesion via plasma-membrane adhesion molecules	2	5	0.102046	0.480239	Unigene0010085;Unigene0034171
GO:1901700	response to oxygen-containing compound	2	5	0.102046	0.480239	Unigene0033874;Unigene0034903
GO:0007186	G-protein coupled receptor signaling pathway	6	29	0.103002	0.480239	Unigene0003182;Unigene0020284;Unigene0027500;Unigene0029204;Unigene0029618;Unigene0057187
GO:0009141	nucleoside triphosphate metabolic process	6	29	0.103002	0.480239	Unigene0003660;Unigene0005958;Unigene0013662;Unigene0020005;Unigene0040195;Unigene0044292
GO:0055114	oxidation-reduction process	6	29	0.103002	0.480239	Unigene0000710;Unigene0000885;Unigene0022105;Unigene0029327;Unigene0031008;Unigene0048002
GO:0051704	multi-organism process	10	57	0.105737	0.480239	Unigene0006071;Unigene0010085;Unigene0013385;Unigene0014350;Unigene0014962;Unigene0026584;Unigene0027837;Unigene0031530;Unigene0031531;Unigene0034976
GO:0045861	negative regulation of proteolysis	5	23	0.111446	0.480239	Unigene0005728;Unigene0007461;Unigene0009398;Unigene0024458;Unigene0031232
GO:0000413	protein peptidyl-prolyl isomerization	1	1	0.113606	0.480239	Unigene0035252
GO:0001743	optic placode formation	1	1	0.113606	0.480239	Unigene0026584
GO:0003012	muscle system process	1	1	0.113606	0.480239	Unigene0031288
GO:0006275	regulation of DNA replication	1	1	0.113606	0.480239	Unigene0034021
GO:0006473	protein acetylation	1	1	0.113606	0.480239	Unigene0028163
GO:0006475	internal protein amino acid acetylation	1	1	0.113606	0.480239	Unigene0028163
GO:0006749	glutathione metabolic process	1	1	0.113606	0.480239	Unigene0037698
GO:0006836	neurotransmitter transport	1	1	0.113606	0.480239	Unigene0031976
GO:0006914	autophagy	1	1	0.113606	0.480239	Unigene0013385
GO:0007269	neurotransmitter secretion	1	1	0.113606	0.480239	Unigene0031976
GO:0007416	synapse assembly	1	1	0.113606	0.480239	Unigene0042210
GO:0007621	negative regulation of female receptivity	1	1	0.113606	0.480239	Unigene0026584
GO:0008016	regulation of heart contraction	1	1	0.113606	0.480239	Unigene0039878
GO:0008078	mesodermal cell migration	1	1	0.113606	0.480239	Unigene0006071
GO:0008589	regulation of smoothened signaling pathway	1	1	0.113606	0.480239	Unigene0014350
GO:0009078	pyruvate family amino acid metabolic process	1	1	0.113606	0.480239	Unigene0040606
GO:0010635	regulation of mitochondrial fusion	1	1	0.113606	0.480239	Unigene0013385
GO:0010821	regulation of mitochondrion organization	1	1	0.113606	0.480239	Unigene0013385
GO:0010822	positive regulation of mitochondrion organization	1	1	0.113606	0.480239	Unigene0013385
GO:0010975	regulation of neuron projection development	1	1	0.113606	0.480239	Unigene0034171
GO:0014888	striated muscle adaptation	1	1	0.113606	0.480239	Unigene0031288
GO:0014889	muscle atrophy	1	1	0.113606	0.480239	Unigene0031288
GO:0014891	striated muscle atrophy	1	1	0.113606	0.480239	Unigene0031288
GO:0016334	establishment or maintenance of polarity of follicular epithelium	1	1	0.113606	0.480239	Unigene0026584
GO:0016573	histone acetylation	1	1	0.113606	0.480239	Unigene0028163
GO:0017062	respiratory chain complex III assembly	1	1	0.113606	0.480239	Unigene0004074
GO:0018393	internal peptidyl-lysine acetylation	1	1	0.113606	0.480239	Unigene0028163
GO:0018394	peptidyl-lysine acetylation	1	1	0.113606	0.480239	Unigene0028163
GO:0019935	cyclic-nucleotide-mediated signaling	1	1	0.113606	0.480239	Unigene0014350
GO:0023061	signal release	1	1	0.113606	0.480239	Unigene0031976
GO:0030516	regulation of axon extension	1	1	0.113606	0.480239	Unigene0034171
GO:0031023	microtubule organizing center organization	1	1	0.113606	0.480239	Unigene0034306
GO:0032006	regulation of TOR signaling	1	1	0.113606	0.480239	Unigene0012200
GO:0033057	multicellular organism reproductive behavior	1	1	0.113606	0.480239	Unigene0026584
GO:0042133	neurotransmitter metabolic process	1	1	0.113606	0.480239	Unigene0030637
GO:0042136	neurotransmitter biosynthetic process	1	1	0.113606	0.480239	Unigene0030637
GO:0042255	ribosome assembly	1	1	0.113606	0.480239	Unigene0028742
GO:0042273	ribosomal large subunit biogenesis	1	1	0.113606	0.480239	Unigene0022700
GO:0042749	regulation of circadian sleep/wake cycle	1	1	0.113606	0.480239	Unigene0014350
GO:0042752	regulation of circadian rhythm	1	1	0.113606	0.480239	Unigene0014350
GO:0043410	positive regulation of MAPK cascade	1	1	0.113606	0.480239	Unigene0034637
GO:0043500	muscle adaptation	1	1	0.113606	0.480239	Unigene0031288
GO:0043543	protein acylation	1	1	0.113606	0.480239	Unigene0028163
GO:0044706	multi-multicellular organism process	1	1	0.113606	0.480239	Unigene0026584
GO:0045924	regulation of female receptivity	1	1	0.113606	0.480239	Unigene0026584
GO:0046416	D-amino acid metabolic process	1	1	0.113606	0.480239	Unigene0003435
GO:0048644	muscle organ morphogenesis	1	1	0.113606	0.480239	Unigene0007124
GO:0050770	regulation of axonogenesis	1	1	0.113606	0.480239	Unigene0034171
GO:0051090	regulation of sequence-specific DNA binding transcription factor activity	1	1	0.113606	0.480239	Unigene0014350
GO:0051091	positive regulation of sequence-specific DNA binding transcription factor activity	1	1	0.113606	0.480239	Unigene0014350
GO:0060180	female mating behavior	1	1	0.113606	0.480239	Unigene0026584
GO:0060446	branching involved in open tracheal system development	1	1	0.113606	0.480239	Unigene0006071
GO:0060788	ectodermal placode formation	1	1	0.113606	0.480239	Unigene0026584
GO:0061387	regulation of extent of cell growth	1	1	0.113606	0.480239	Unigene0034171
GO:0071696	ectodermal placode development	1	1	0.113606	0.480239	Unigene0026584
GO:0071697	ectodermal placode morphogenesis	1	1	0.113606	0.480239	Unigene0026584
GO:0072507	divalent inorganic cation homeostasis	1	1	0.113606	0.480239	Unigene0013385
GO:0090329	regulation of DNA-dependent DNA replication	1	1	0.113606	0.480239	Unigene0034021
GO:0099531	presynaptic process involved in synaptic transmission	1	1	0.113606	0.480239	Unigene0031976
GO:1902533	positive regulation of intracellular signal transduction	1	1	0.113606	0.480239	Unigene0034637
GO:0007051	spindle organization	4	17	0.118496	0.480892	Unigene0004461;Unigene0038662;Unigene0039890;Unigene0056647
GO:0018208	peptidyl-proline modification	4	17	0.118496	0.480892	Unigene0001763;Unigene0035252;Unigene0038304;Unigene0038350
GO:0034641	cellular nitrogen compound metabolic process	82	641	0.118523	0.480892	Unigene0000240;Unigene0002517;Unigene0002928;Unigene0003660;Unigene0004983;Unigene0005184;Unigene0005315;Unigene0005317;Unigene0005422;Unigene0005958;Unigene0007124;Unigene0009886;Unigene0010811;Unigene0011098;Unigene0011550;Unigene0013155;Unigene0013221;Unigene0013662;Unigene0014064;Unigene0020005;Unigene0020866;Unigene0022700;Unigene0025614;Unigene0025639;Unigene0026091;Unigene0026352;Unigene00…
GO:0007167	enzyme linked receptor protein signaling pathway	3	11	0.120381	0.480892	Unigene0006071;Unigene0023210;Unigene0034637
GO:0009112	nucleobase metabolic process	3	11	0.120381	0.480892	Unigene0031105;Unigene0035671;Unigene0042946
GO:0009617	response to bacterium	3	11	0.120381	0.480892	Unigene0014962;Unigene0031530;Unigene0031531
GO:0009755	hormone-mediated signaling pathway	3	11	0.120381	0.480892	Unigene0026519;Unigene0026521;Unigene0031888
GO:0032870	cellular response to hormone stimulus	3	11	0.120381	0.480892	Unigene0026519;Unigene0026521;Unigene0031888
GO:0070887	cellular response to chemical stimulus	3	11	0.120381	0.480892	Unigene0026519;Unigene0026521;Unigene0031888
GO:0071310	cellular response to organic substance	3	11	0.120381	0.480892	Unigene0026519;Unigene0026521;Unigene0031888
GO:0071495	cellular response to endogenous stimulus	3	11	0.120381	0.480892	Unigene0026519;Unigene0026521;Unigene0031888
GO:0009653	anatomical structure morphogenesis	11	66	0.122452	0.486731	Unigene0006071;Unigene0007104;Unigene0007124;Unigene0010085;Unigene0014350;Unigene0026584;Unigene0027837;Unigene0034171;Unigene0034976;Unigene0039890;Unigene0058145
GO:0006807	nitrogen compound metabolic process	95	753	0.125531	0.496499	Unigene0000240;Unigene0002517;Unigene0002928;Unigene0003346;Unigene0003435;Unigene0003660;Unigene0004983;Unigene0005184;Unigene0005315;Unigene0005317;Unigene0005422;Unigene0005958;Unigene0006071;Unigene0007124;Unigene0009652;Unigene0009886;Unigene0010811;Unigene0011098;Unigene0011550;Unigene0013155;Unigene0013163;Unigene0013221;Unigene0013662;Unigene0014064;Unigene0020005;Unigene0020866;Unigene00…
GO:0050793	regulation of developmental process	6	31	0.132104	0.519541	Unigene0012200;Unigene0013385;Unigene0014350;Unigene0015627;Unigene0027837;Unigene0034171
GO:0009987	cellular process	269	2273	0.139053	0.519541	Unigene0000032;Unigene0000240;Unigene0000710;Unigene0000885;Unigene0001379;Unigene0001758;Unigene0001763;Unigene0002002;Unigene0002206;Unigene0002517;Unigene0002928;Unigene0003116;Unigene0003182;Unigene0003272;Unigene0003346;Unigene0003435;Unigene0003638;Unigene0003660;Unigene0003762;Unigene0004074;Unigene0004246;Unigene0004453;Unigene0004461;Unigene0004485;Unigene0004838;Unigene0004983;Unigene00…
GO:0008380	RNA splicing	4	18	0.139418	0.519541	Unigene0007124;Unigene0029121;Unigene0039890;Unigene0056647
GO:0015711	organic anion transport	4	18	0.139418	0.519541	Unigene0002972;Unigene0008117;Unigene0030637;Unigene0041102
GO:0045595	regulation of cell differentiation	4	18	0.139418	0.519541	Unigene0014350;Unigene0015627;Unigene0027837;Unigene0034171
GO:0006536	glutamate metabolic process	2	6	0.141876	0.519541	Unigene0025415;Unigene0041305
GO:0015858	nucleoside transport	2	6	0.141876	0.519541	Unigene0037205;Unigene0040970
GO:0045664	regulation of neuron differentiation	2	6	0.141876	0.519541	Unigene0027837;Unigene0034171
GO:0051259	protein oligomerization	2	6	0.141876	0.519541	Unigene0013439;Unigene0032177
GO:0061061	muscle structure development	2	6	0.141876	0.519541	Unigene0007124;Unigene0010085
GO:0098609	cell-cell adhesion	2	6	0.141876	0.519541	Unigene0010085;Unigene0034171
GO:1901264	carbohydrate derivative transport	2	6	0.141876	0.519541	Unigene0037205;Unigene0040970
GO:0006996	organelle organization	23	161	0.143164	0.519541	Unigene0004461;Unigene0007041;Unigene0008161;Unigene0010085;Unigene0010196;Unigene0013316;Unigene0013483;Unigene0015359;Unigene0015627;Unigene0027837;Unigene0028163;Unigene0028742;Unigene0030832;Unigene0031544;Unigene0032635;Unigene0034306;Unigene0035209;Unigene0038662;Unigene0038925;Unigene0039890;Unigene0040939;Unigene0042978;Unigene0056647
GO:0009119	ribonucleoside metabolic process	5	25	0.146386	0.519541	Unigene0013662;Unigene0020005;Unigene0031105;Unigene0039280;Unigene0044292
GO:0009142	nucleoside triphosphate biosynthetic process	5	25	0.146386	0.519541	Unigene0005958;Unigene0013662;Unigene0020005;Unigene0040195;Unigene0044292
GO:0009199	ribonucleoside triphosphate metabolic process	5	25	0.146386	0.519541	Unigene0005958;Unigene0013662;Unigene0020005;Unigene0040195;Unigene0044292
GO:0009201	ribonucleoside triphosphate biosynthetic process	5	25	0.146386	0.519541	Unigene0005958;Unigene0013662;Unigene0020005;Unigene0040195;Unigene0044292
GO:0051239	regulation of multicellular organismal process	5	25	0.146386	0.519541	Unigene0012200;Unigene0014350;Unigene0027837;Unigene0034171;Unigene0039878
GO:0007267	cell-cell signaling	3	12	0.147614	0.519541	Unigene0014350;Unigene0015627;Unigene0031976
GO:0009607	response to biotic stimulus	3	12	0.147614	0.519541	Unigene0014962;Unigene0031530;Unigene0031531
GO:0009719	response to endogenous stimulus	3	12	0.147614	0.519541	Unigene0026519;Unigene0026521;Unigene0031888
GO:0009725	response to hormone	3	12	0.147614	0.519541	Unigene0026519;Unigene0026521;Unigene0031888
GO:0015931	nucleobase-containing compound transport	3	12	0.147614	0.519541	Unigene0027133;Unigene0037205;Unigene0040970
GO:0043207	response to external biotic stimulus	3	12	0.147614	0.519541	Unigene0014962;Unigene0031530;Unigene0031531
GO:0051707	response to other organism	3	12	0.147614	0.519541	Unigene0014962;Unigene0031530;Unigene0031531
GO:0032268	regulation of cellular protein metabolic process	9	54	0.152941	0.535126	Unigene0003272;Unigene0005728;Unigene0007461;Unigene0009398;Unigene0012326;Unigene0013385;Unigene0024458;Unigene0031232;Unigene0034637
GO:0044267	cellular protein metabolic process	62	483	0.154279	0.535126	Unigene0000240;Unigene0001763;Unigene0002928;Unigene0004246;Unigene0004453;Unigene0004485;Unigene0004838;Unigene0009886;Unigene0010811;Unigene0011882;Unigene0011985;Unigene0013221;Unigene0013316;Unigene0013385;Unigene0014350;Unigene0014943;Unigene0020158;Unigene0022398;Unigene0023098;Unigene0025775;Unigene0026352;Unigene0026460;Unigene0027837;Unigene0028138;Unigene0028163;Unigene0028742;Unigene00…
GO:0065009	regulation of molecular function	8	47	0.157628	0.535126	Unigene0009398;Unigene0014350;Unigene0015627;Unigene0019006;Unigene0028785;Unigene0029925;Unigene0031232;Unigene0043381
GO:0007049	cell cycle	9	55	0.165726	0.535126	Unigene0004461;Unigene0010398;Unigene0015359;Unigene0027837;Unigene0038662;Unigene0039890;Unigene0040939;Unigene0042978;Unigene0056647
GO:0048523	negative regulation of cellular process	8	48	0.171657	0.535126	Unigene0005728;Unigene0007461;Unigene0009398;Unigene0013385;Unigene0024458;Unigene0031232;Unigene0034171;Unigene0037652
GO:0048869	cellular developmental process	13	86	0.172204	0.535126	Unigene0007104;Unigene0010085;Unigene0010398;Unigene0013163;Unigene0013385;Unigene0014350;Unigene0026584;Unigene0027837;Unigene0029342;Unigene0034171;Unigene0034637;Unigene0034976;Unigene0039890
GO:0048856	anatomical structure development	15	102	0.176539	0.535126	Unigene0006071;Unigene0007104;Unigene0007124;Unigene0010085;Unigene0010936;Unigene0013385;Unigene0014350;Unigene0026584;Unigene0027837;Unigene0034171;Unigene0034976;Unigene0038925;Unigene0039890;Unigene0042210;Unigene0058145
GO:0015766	disaccharide transport	3	13	0.176595	0.535126	Unigene0032798;Unigene0033499;Unigene0035429
GO:0015772	oligosaccharide transport	3	13	0.176595	0.535126	Unigene0032798;Unigene0033499;Unigene0035429
GO:0022603	regulation of anatomical structure morphogenesis	3	13	0.176595	0.535126	Unigene0013385;Unigene0015627;Unigene0034171
GO:0048646	anatomical structure formation involved in morphogenesis	3	13	0.176595	0.535126	Unigene0007104;Unigene0010085;Unigene0026584
GO:0031323	regulation of cellular metabolic process	16	110	0.177939	0.535126	Unigene0003272;Unigene0003495;Unigene0005728;Unigene0007461;Unigene0009398;Unigene0012326;Unigene0013385;Unigene0014350;Unigene0018657;Unigene0024458;Unigene0027540;Unigene0030364;Unigene0031232;Unigene0034021;Unigene0034637;Unigene0035289
GO:0044711	single-organism biosynthetic process	16	110	0.177939	0.535126	Unigene0005958;Unigene0006071;Unigene0009652;Unigene0013662;Unigene0020005;Unigene0031105;Unigene0031404;Unigene0033874;Unigene0034489;Unigene0034903;Unigene0035671;Unigene0036838;Unigene0039280;Unigene0040195;Unigene0042946;Unigene0044292
GO:0010646	regulation of cell communication	9	56	0.178998	0.535126	Unigene0008507;Unigene0012200;Unigene0013385;Unigene0014350;Unigene0030832;Unigene0031976;Unigene0034637;Unigene0037652;Unigene0042210
GO:0010605	negative regulation of macromolecule metabolic process	6	34	0.182102	0.535126	Unigene0005728;Unigene0007461;Unigene0009398;Unigene0013385;Unigene0024458;Unigene0031232
GO:0010769	regulation of cell morphogenesis involved in differentiation	2	7	0.184259	0.535126	Unigene0015627;Unigene0034171
GO:0016567	protein ubiquitination	2	7	0.184259	0.535126	Unigene0013385;Unigene0027837
GO:0021700	developmental maturation	2	7	0.184259	0.535126	Unigene0014350;Unigene0027837
GO:0048469	cell maturation	2	7	0.184259	0.535126	Unigene0014350;Unigene0027837
GO:0051705	multi-organism behavior	2	7	0.184259	0.535126	Unigene0006071;Unigene0026584
GO:0006470	protein dephosphorylation	4	20	0.185136	0.535126	Unigene0025775;Unigene0030151;Unigene0033664;Unigene0037009
GO:0030162	regulation of proteolysis	5	27	0.185347	0.535126	Unigene0005728;Unigene0007461;Unigene0009398;Unigene0024458;Unigene0031232
GO:0051246	regulation of protein metabolic process	9	57	0.192735	0.535126	Unigene0003272;Unigene0005728;Unigene0007461;Unigene0009398;Unigene0012326;Unigene0013385;Unigene0024458;Unigene0031232;Unigene0034637
GO:0009260	ribonucleotide biosynthetic process	7	42	0.193408	0.535126	Unigene0005958;Unigene0013662;Unigene0020005;Unigene0031105;Unigene0036838;Unigene0040195;Unigene0044292
GO:0046390	ribose phosphate biosynthetic process	7	42	0.193408	0.535126	Unigene0005958;Unigene0013662;Unigene0020005;Unigene0031105;Unigene0036838;Unigene0040195;Unigene0044292
GO:0046483	heterocycle metabolic process	75	602	0.194918	0.535126	Unigene0000240;Unigene0002517;Unigene0003346;Unigene0003660;Unigene0004983;Unigene0005184;Unigene0005315;Unigene0005317;Unigene0005422;Unigene0005958;Unigene0007124;Unigene0009886;Unigene0010811;Unigene0011098;Unigene0011550;Unigene0013155;Unigene0013662;Unigene0014064;Unigene0020005;Unigene0020866;Unigene0022700;Unigene0025415;Unigene0025614;Unigene0025639;Unigene0026352;Unigene0027133;Unigene00…
GO:1901360	organic cyclic compound metabolic process	76	611	0.197164	0.535126	Unigene0000240;Unigene0002517;Unigene0003346;Unigene0003660;Unigene0004983;Unigene0005184;Unigene0005315;Unigene0005317;Unigene0005422;Unigene0005958;Unigene0007124;Unigene0009886;Unigene0010811;Unigene0011098;Unigene0011550;Unigene0013155;Unigene0013662;Unigene0014064;Unigene0020005;Unigene0020866;Unigene0022700;Unigene0025415;Unigene0025614;Unigene0025639;Unigene0026352;Unigene0027133;Unigene00…
GO:0044260	cellular macromolecule metabolic process	115	945	0.197928	0.535126	Unigene0000240;Unigene0001763;Unigene0002517;Unigene0002928;Unigene0004246;Unigene0004453;Unigene0004485;Unigene0004838;Unigene0004983;Unigene0005184;Unigene0005315;Unigene0005317;Unigene0005422;Unigene0006071;Unigene0007124;Unigene0007439;Unigene0009886;Unigene0010811;Unigene0011098;Unigene0011550;Unigene0011882;Unigene0011985;Unigene0013221;Unigene0013316;Unigene0013385;Unigene0013483;Unigene00…
GO:0007399	nervous system development	6	35	0.20024	0.535126	Unigene0006071;Unigene0007124;Unigene0026584;Unigene0027837;Unigene0034171;Unigene0042210
GO:0048522	positive regulation of cellular process	6	35	0.20024	0.535126	Unigene0013385;Unigene0014350;Unigene0015627;Unigene0031976;Unigene0034637;Unigene0035209
GO:0030001	metal ion transport	8	50	0.201305	0.535126	Unigene0003529;Unigene0006642;Unigene0026273;Unigene0026903;Unigene0031613;Unigene0032177;Unigene0036481;Unigene0037182
GO:0030154	cell differentiation	12	81	0.203493	0.535126	Unigene0010085;Unigene0010398;Unigene0013163;Unigene0013385;Unigene0014350;Unigene0026584;Unigene0027837;Unigene0029342;Unigene0034171;Unigene0034637;Unigene0034976;Unigene0039890
GO:0009116	nucleoside metabolic process	5	28	0.206107	0.535126	Unigene0013662;Unigene0020005;Unigene0031105;Unigene0039280;Unigene0044292
GO:1901657	glycosyl compound metabolic process	5	28	0.206107	0.535126	Unigene0013662;Unigene0020005;Unigene0031105;Unigene0039280;Unigene0044292
GO:0006101	citrate metabolic process	3	14	0.206968	0.535126	Unigene0011261;Unigene0032481;Unigene0051519
GO:0044708	single-organism behavior	3	14	0.206968	0.535126	Unigene0006071;Unigene0014350;Unigene0034976
GO:0072350	tricarboxylic acid metabolic process	3	14	0.206968	0.535126	Unigene0011261;Unigene0032481;Unigene0051519
GO:0050790	regulation of catalytic activity	7	43	0.21012	0.535126	Unigene0009398;Unigene0015627;Unigene0019006;Unigene0028785;Unigene0029925;Unigene0031232;Unigene0043381
GO:0044249	cellular biosynthetic process	59	470	0.212086	0.535126	Unigene0000240;Unigene0002928;Unigene0004983;Unigene0005184;Unigene0005315;Unigene0005317;Unigene0005422;Unigene0005958;Unigene0006071;Unigene0007439;Unigene0009652;Unigene0009886;Unigene0010811;Unigene0013221;Unigene0013662;Unigene0020005;Unigene0021690;Unigene0026091;Unigene0026352;Unigene0026519;Unigene0026521;Unigene0026932;Unigene0028742;Unigene0029761;Unigene0030637;Unigene0030832;Unigene00…
GO:0000271	polysaccharide biosynthetic process	1	2	0.214333	0.535126	Unigene0006071
GO:0006241	CTP biosynthetic process	1	2	0.214333	0.535126	Unigene0013662
GO:0006771	riboflavin metabolic process	1	2	0.214333	0.535126	Unigene0044581
GO:0006783	heme biosynthetic process	1	2	0.214333	0.535126	Unigene0034489
GO:0007308	oocyte construction	1	2	0.214333	0.535126	Unigene0014350
GO:0007309	oocyte axis specification	1	2	0.214333	0.535126	Unigene0014350
GO:0007424	open tracheal system development	1	2	0.214333	0.535126	Unigene0006071
GO:0007522	visceral muscle development	1	2	0.214333	0.535126	Unigene0010085
GO:0007619	courtship behavior	1	2	0.214333	0.535126	Unigene0026584
GO:0008361	regulation of cell size	1	2	0.214333	0.535126	Unigene0034171
GO:0009143	nucleoside triphosphate catabolic process	1	2	0.214333	0.535126	Unigene0003660
GO:0009416	response to light stimulus	1	2	0.214333	0.535126	Unigene0041305
GO:0009967	positive regulation of signal transduction	1	2	0.214333	0.535126	Unigene0034637
GO:0009994	oocyte differentiation	1	2	0.214333	0.535126	Unigene0014350
GO:0010557	positive regulation of macromolecule biosynthetic process	1	2	0.214333	0.535126	Unigene0014350
GO:0010628	positive regulation of gene expression	1	2	0.214333	0.535126	Unigene0014350
GO:0010647	positive regulation of cell communication	1	2	0.214333	0.535126	Unigene0034637
GO:0010771	negative regulation of cell morphogenesis involved in differentiation	1	2	0.214333	0.535126	Unigene0034171
GO:0016051	carbohydrate biosynthetic process	1	2	0.214333	0.535126	Unigene0006071
GO:0016333	morphogenesis of follicular epithelium	1	2	0.214333	0.535126	Unigene0026584
GO:0016337	single organismal cell-cell adhesion	1	2	0.214333	0.535126	Unigene0034171
GO:0017004	cytochrome complex assembly	1	2	0.214333	0.535126	Unigene0004074
GO:0018065	protein-cofactor linkage	1	2	0.214333	0.535126	Unigene0031008
GO:0023056	positive regulation of signaling	1	2	0.214333	0.535126	Unigene0034637
GO:0031124	mRNA 3'-end processing	1	2	0.214333	0.535126	Unigene0041056
GO:0031328	positive regulation of cellular biosynthetic process	1	2	0.214333	0.535126	Unigene0014350
GO:0031577	spindle checkpoint	1	2	0.214333	0.535126	Unigene0004461
GO:0032873	negative regulation of stress-activated MAPK cascade	1	2	0.214333	0.535126	Unigene0013385
GO:0033692	cellular polysaccharide biosynthetic process	1	2	0.214333	0.535126	Unigene0006071
GO:0034332	adherens junction organization	1	2	0.214333	0.535126	Unigene0010085
GO:0034333	adherens junction assembly	1	2	0.214333	0.535126	Unigene0010085
GO:0034637	cellular carbohydrate biosynthetic process	1	2	0.214333	0.535126	Unigene0006071
GO:0042168	heme metabolic process	1	2	0.214333	0.535126	Unigene0034489
GO:0042335	cuticle development	1	2	0.214333	0.535126	Unigene0038925
GO:0042726	flavin-containing compound metabolic process	1	2	0.214333	0.535126	Unigene0044581
GO:0043409	negative regulation of MAPK cascade	1	2	0.214333	0.535126	Unigene0013385
GO:0045893	positive regulation of transcription, DNA-templated	1	2	0.214333	0.535126	Unigene0014350
GO:0045935	positive regulation of nucleobase-containing compound metabolic process	1	2	0.214333	0.535126	Unigene0014350
GO:0046036	CTP metabolic process	1	2	0.214333	0.535126	Unigene0013662
GO:0046500	S-adenosylmethionine metabolic process	1	2	0.214333	0.535126	Unigene0039280
GO:0048278	vesicle docking	1	2	0.214333	0.535126	Unigene0013851
GO:0048599	oocyte development	1	2	0.214333	0.535126	Unigene0014350
GO:0050795	regulation of behavior	1	2	0.214333	0.535126	Unigene0014350
GO:0051173	positive regulation of nitrogen compound metabolic process	1	2	0.214333	0.535126	Unigene0014350
GO:0051254	positive regulation of RNA metabolic process	1	2	0.214333	0.535126	Unigene0014350
GO:0060281	regulation of oocyte development	1	2	0.214333	0.535126	Unigene0014350
GO:0061318	renal filtration cell differentiation	1	2	0.214333	0.535126	Unigene0010085
GO:0061319	nephrocyte differentiation	1	2	0.214333	0.535126	Unigene0010085
GO:0070303	negative regulation of stress-activated protein kinase signaling cascade	1	2	0.214333	0.535126	Unigene0013385
GO:0071173	spindle assembly checkpoint	1	2	0.214333	0.535126	Unigene0004461
GO:1902532	negative regulation of intracellular signal transduction	1	2	0.214333	0.535126	Unigene0013385
GO:1902680	positive regulation of RNA biosynthetic process	1	2	0.214333	0.535126	Unigene0014350
GO:1903508	positive regulation of nucleic acid-templated transcription	1	2	0.214333	0.535126	Unigene0014350
GO:1903522	regulation of blood circulation	1	2	0.214333	0.535126	Unigene0039878
GO:0055085	transmembrane transport	8	51	0.216858	0.53839	Unigene0006642;Unigene0021987;Unigene0026903;Unigene0031613;Unigene0032177;Unigene0041525;Unigene0041987;Unigene0042080
GO:0044237	cellular metabolic process	184	1550	0.218884	0.53839	Unigene0000240;Unigene0000710;Unigene0000885;Unigene0001758;Unigene0001763;Unigene0002517;Unigene0002928;Unigene0003346;Unigene0003435;Unigene0003660;Unigene0004246;Unigene0004453;Unigene0004485;Unigene0004838;Unigene0004983;Unigene0005184;Unigene0005315;Unigene0005317;Unigene0005422;Unigene0005710;Unigene0005958;Unigene0006071;Unigene0006334;Unigene0007124;Unigene0007439;Unigene0009490;Unigene00…
GO:0007276	gamete generation	6	36	0.219009	0.53839	Unigene0010085;Unigene0013385;Unigene0014350;Unigene0026584;Unigene0027837;Unigene0034976
GO:0007281	germ cell development	6	36	0.219009	0.53839	Unigene0010085;Unigene0013385;Unigene0014350;Unigene0026584;Unigene0027837;Unigene0034976
GO:0048609	multicellular organismal reproductive process	6	36	0.219009	0.53839	Unigene0010085;Unigene0013385;Unigene0014350;Unigene0026584;Unigene0027837;Unigene0034976
GO:0006575	cellular modified amino acid metabolic process	2	8	0.228105	0.54721	Unigene0037698;Unigene0039280
GO:0006778	porphyrin-containing compound metabolic process	2	8	0.228105	0.54721	Unigene0032596;Unigene0034489
GO:0031344	regulation of cell projection organization	2	8	0.228105	0.54721	Unigene0015627;Unigene0034171
GO:0033013	tetrapyrrole metabolic process	2	8	0.228105	0.54721	Unigene0032596;Unigene0034489
GO:0042440	pigment metabolic process	2	8	0.228105	0.54721	Unigene0034489;Unigene0037597
GO:0043900	regulation of multi-organism process	2	8	0.228105	0.54721	Unigene0014350;Unigene0026584
GO:0048638	regulation of developmental growth	2	8	0.228105	0.54721	Unigene0012200;Unigene0034171
GO:0050767	regulation of neurogenesis	2	8	0.228105	0.54721	Unigene0027837;Unigene0034171
GO:0006950	response to stress	13	91	0.228761	0.54721	Unigene0002517;Unigene0007018;Unigene0026460;Unigene0026850;Unigene0030832;Unigene0032635;Unigene0033874;Unigene0034021;Unigene0034306;Unigene0034903;Unigene0035722;Unigene0035826;Unigene0037597
GO:0015672	monovalent inorganic cation transport	8	52	0.232847	0.554542	Unigene0028729;Unigene0029327;Unigene0031613;Unigene0036481;Unigene0041987;Unigene0042080;Unigene0046880;Unigene0048002
GO:0060255	regulation of macromolecule metabolic process	28	214	0.235749	0.554542	Unigene0002534;Unigene0002675;Unigene0003272;Unigene0005728;Unigene0007124;Unigene0007461;Unigene0009398;Unigene0012326;Unigene0012964;Unigene0013385;Unigene0014350;Unigene0018657;Unigene0020305;Unigene0024458;Unigene0026519;Unigene0026521;Unigene0027540;Unigene0027837;Unigene0030364;Unigene0030832;Unigene0031232;Unigene0031888;Unigene0033368;Unigene0034021;Unigene0034637;Unigene0035289;Unigene00…
GO:0007010	cytoskeleton organization	9	60	0.236463	0.554542	Unigene0004461;Unigene0008161;Unigene0010085;Unigene0015627;Unigene0034306;Unigene0035209;Unigene0038662;Unigene0039890;Unigene0056647
GO:0022412	cellular process involved in reproduction in multicellular organism	6	37	0.23834	0.554542	Unigene0010085;Unigene0013385;Unigene0014350;Unigene0026584;Unigene0027837;Unigene0034976
GO:0032504	multicellular organism reproduction	6	37	0.23834	0.554542	Unigene0010085;Unigene0013385;Unigene0014350;Unigene0026584;Unigene0027837;Unigene0034976
GO:0000096	sulfur amino acid metabolic process	3	15	0.238391	0.554542	Unigene0009652;Unigene0022734;Unigene0039280
GO:0008643	carbohydrate transport	3	15	0.238391	0.554542	Unigene0032798;Unigene0033499;Unigene0035429
GO:0022618	ribonucleoprotein complex assembly	3	15	0.238391	0.554542	Unigene0003272;Unigene0010862;Unigene0028742
GO:0071826	ribonucleoprotein complex subunit organization	3	15	0.238391	0.554542	Unigene0003272;Unigene0010862;Unigene0028742
GO:0044248	cellular catabolic process	10	68	0.238767	0.554542	Unigene0003660;Unigene0006334;Unigene0022398;Unigene0027837;Unigene0033205;Unigene0034021;Unigene0037556;Unigene0038227;Unigene0040114;Unigene0045271
GO:0006812	cation transport	15	108	0.240013	0.55582	Unigene0003529;Unigene0006642;Unigene0026273;Unigene0026903;Unigene0028729;Unigene0029327;Unigene0030592;Unigene0031613;Unigene0032177;Unigene0036481;Unigene0037182;Unigene0041987;Unigene0042080;Unigene0046880;Unigene0048002
GO:0050896	response to stimulus	54	433	0.241299	0.557184	Unigene0002002;Unigene0002517;Unigene0003116;Unigene0003182;Unigene0003638;Unigene0003762;Unigene0006071;Unigene0007018;Unigene0008195;Unigene0014350;Unigene0014962;Unigene0015627;Unigene0018271;Unigene0020284;Unigene0021690;Unigene0022367;Unigene0023210;Unigene0026460;Unigene0026519;Unigene0026521;Unigene0026584;Unigene0026850;Unigene0027500;Unigene0028013;Unigene0028124;Unigene0028584;Unigene00…
GO:0022402	cell cycle process	7	45	0.245039	0.564188	Unigene0004461;Unigene0015359;Unigene0027837;Unigene0038662;Unigene0039890;Unigene0042978;Unigene0056647
GO:0009058	biosynthetic process	60	485	0.247316	0.567795	Unigene0000240;Unigene0002928;Unigene0004983;Unigene0005184;Unigene0005315;Unigene0005317;Unigene0005422;Unigene0005958;Unigene0006071;Unigene0007439;Unigene0009652;Unigene0009886;Unigene0010811;Unigene0013221;Unigene0013662;Unigene0020005;Unigene0021690;Unigene0024878;Unigene0026091;Unigene0026352;Unigene0026519;Unigene0026521;Unigene0026932;Unigene0028742;Unigene0029761;Unigene0030637;Unigene00…
GO:0009605	response to external stimulus	5	30	0.249685	0.57159	Unigene0014962;Unigene0026584;Unigene0031530;Unigene0031531;Unigene0034171
GO:0080090	regulation of primary metabolic process	15	109	0.251411	0.573897	Unigene0003272;Unigene0005728;Unigene0007461;Unigene0009398;Unigene0012326;Unigene0013385;Unigene0014350;Unigene0018657;Unigene0024458;Unigene0027540;Unigene0030364;Unigene0031232;Unigene0034021;Unigene0034637;Unigene0035289
GO:0009892	negative regulation of metabolic process	6	38	0.258163	0.580359	Unigene0005728;Unigene0007461;Unigene0009398;Unigene0013385;Unigene0024458;Unigene0031232
GO:0051336	regulation of hydrolase activity	6	38	0.258163	0.580359	Unigene0009398;Unigene0015627;Unigene0019006;Unigene0028785;Unigene0031232;Unigene0043381
GO:0001654	eye development	4	23	0.260914	0.580359	Unigene0010085;Unigene0014350;Unigene0027837;Unigene0034171
GO:0006790	sulfur compound metabolic process	4	23	0.260914	0.580359	Unigene0009652;Unigene0022734;Unigene0037698;Unigene0039280
GO:0009163	nucleoside biosynthetic process	4	23	0.260914	0.580359	Unigene0013662;Unigene0020005;Unigene0031105;Unigene0044292
GO:0042455	ribonucleoside biosynthetic process	4	23	0.260914	0.580359	Unigene0013662;Unigene0020005;Unigene0031105;Unigene0044292
GO:1901659	glycosyl compound biosynthetic process	4	23	0.260914	0.580359	Unigene0013662;Unigene0020005;Unigene0031105;Unigene0044292
GO:0032502	developmental process	19	143	0.265687	0.580359	Unigene0006071;Unigene0007104;Unigene0007124;Unigene0010085;Unigene0010398;Unigene0010936;Unigene0013163;Unigene0013385;Unigene0014350;Unigene0026584;Unigene0027837;Unigene0029342;Unigene0034171;Unigene0034637;Unigene0034976;Unigene0038925;Unigene0039890;Unigene0042210;Unigene0058145
GO:0044710	single-organism metabolic process	86	712	0.270286	0.580359	Unigene0000240;Unigene0000281;Unigene0000403;Unigene0000710;Unigene0000885;Unigene0003346;Unigene0003435;Unigene0003495;Unigene0003660;Unigene0005710;Unigene0005958;Unigene0006071;Unigene0007018;Unigene0009652;Unigene0009886;Unigene0010811;Unigene0011261;Unigene0012085;Unigene0012377;Unigene0013155;Unigene0013163;Unigene0013280;Unigene0013316;Unigene0013494;Unigene0013624;Unigene0013662;Unigene00…
GO:0006816	calcium ion transport	3	16	0.270541	0.580359	Unigene0003529;Unigene0006642;Unigene0037182
GO:0008033	tRNA processing	3	16	0.270541	0.580359	Unigene0030688;Unigene0032539;Unigene0042656
GO:0042325	regulation of phosphorylation	3	16	0.270541	0.580359	Unigene0003495;Unigene0013385;Unigene0034637
GO:0006820	anion transport	5	31	0.272296	0.580359	Unigene0002972;Unigene0008117;Unigene0029481;Unigene0030637;Unigene0041102
GO:0001505	regulation of neurotransmitter levels	2	9	0.272536	0.580359	Unigene0030637;Unigene0031976
GO:0010604	positive regulation of macromolecule metabolic process	2	9	0.272536	0.580359	Unigene0014350;Unigene0034637
GO:0034655	nucleobase-containing compound catabolic process	2	9	0.272536	0.580359	Unigene0003660;Unigene0037556
GO:0043094	cellular metabolic compound salvage	2	9	0.272536	0.580359	Unigene0031404;Unigene0039280
GO:0006725	cellular aromatic compound metabolic process	73	602	0.279521	0.580359	Unigene0000240;Unigene0002517;Unigene0003660;Unigene0004983;Unigene0005184;Unigene0005315;Unigene0005317;Unigene0005422;Unigene0005958;Unigene0007124;Unigene0009652;Unigene0009886;Unigene0010811;Unigene0011098;Unigene0011550;Unigene0013155;Unigene0013662;Unigene0014064;Unigene0020005;Unigene0020866;Unigene0022700;Unigene0025614;Unigene0025639;Unigene0026352;Unigene0027133;Unigene0027735;Unigene00…
GO:0006325	chromatin organization	7	47	0.281609	0.580359	Unigene0010196;Unigene0013316;Unigene0013483;Unigene0015359;Unigene0028163;Unigene0030832;Unigene0031544
GO:0044767	single-organism developmental process	18	137	0.289664	0.580359	Unigene0006071;Unigene0007104;Unigene0007124;Unigene0010085;Unigene0010398;Unigene0013163;Unigene0013385;Unigene0014350;Unigene0026584;Unigene0027837;Unigene0029342;Unigene0034171;Unigene0034637;Unigene0034976;Unigene0038925;Unigene0039890;Unigene0042210;Unigene0058145
GO:0055086	nucleobase-containing small molecule metabolic process	15	113	0.298906	0.580359	Unigene0003660;Unigene0005958;Unigene0013155;Unigene0013662;Unigene0020005;Unigene0020866;Unigene0029454;Unigene0031105;Unigene0031404;Unigene0035671;Unigene0036838;Unigene0039280;Unigene0040195;Unigene0042946;Unigene0044292
GO:0009966	regulation of signal transduction	6	40	0.299	0.580359	Unigene0012200;Unigene0013385;Unigene0014350;Unigene0030832;Unigene0034637;Unigene0037652
GO:0016192	vesicle-mediated transport	7	48	0.300382	0.580359	Unigene0007041;Unigene0013851;Unigene0031976;Unigene0038455;Unigene0040511;Unigene0042210;Unigene0055873
GO:0022610	biological adhesion	7	48	0.300382	0.580359	Unigene0003638;Unigene0007636;Unigene0008161;Unigene0010085;Unigene0010936;Unigene0034171;Unigene0037597
GO:0010556	regulation of macromolecule biosynthetic process	8	56	0.300388	0.580359	Unigene0003272;Unigene0012326;Unigene0014350;Unigene0018657;Unigene0027540;Unigene0030364;Unigene0034021;Unigene0035289
GO:0031326	regulation of cellular biosynthetic process	8	56	0.300388	0.580359	Unigene0003272;Unigene0012326;Unigene0014350;Unigene0018657;Unigene0027540;Unigene0030364;Unigene0034021;Unigene0035289
GO:0010033	response to organic substance	3	17	0.303122	0.580359	Unigene0026519;Unigene0026521;Unigene0031888
GO:0010608	posttranscriptional regulation of gene expression	3	17	0.303122	0.580359	Unigene0003272;Unigene0012326;Unigene0027837
GO:0000819	sister chromatid segregation	1	3	0.303637	0.580359	Unigene0042978
GO:0001655	urogenital system development	1	3	0.303637	0.580359	Unigene0010085
GO:0001933	negative regulation of protein phosphorylation	1	3	0.303637	0.580359	Unigene0013385
GO:0002097	tRNA wobble base modification	1	3	0.303637	0.580359	Unigene0030688
GO:0006024	glycosaminoglycan biosynthetic process	1	3	0.303637	0.580359	Unigene0006071
GO:0006029	proteoglycan metabolic process	1	3	0.303637	0.580359	Unigene0006071
GO:0006222	UMP biosynthetic process	1	3	0.303637	0.580359	Unigene0031105
GO:0006401	RNA catabolic process	1	3	0.303637	0.580359	Unigene0037556
GO:0006402	mRNA catabolic process	1	3	0.303637	0.580359	Unigene0037556
GO:0007062	sister chromatid cohesion	1	3	0.303637	0.580359	Unigene0042978
GO:0007617	mating behavior	1	3	0.303637	0.580359	Unigene0026584
GO:0007618	mating	1	3	0.303637	0.580359	Unigene0026584
GO:0008306	associative learning	1	3	0.303637	0.580359	Unigene0014350
GO:0009266	response to temperature stimulus	1	3	0.303637	0.580359	Unigene0014350
GO:0009891	positive regulation of biosynthetic process	1	3	0.303637	0.580359	Unigene0014350
GO:0010563	negative regulation of phosphorus metabolic process	1	3	0.303637	0.580359	Unigene0013385
GO:0010721	negative regulation of cell development	1	3	0.303637	0.580359	Unigene0034171
GO:0019098	reproductive behavior	1	3	0.303637	0.580359	Unigene0026584
GO:0019932	second-messenger-mediated signaling	1	3	0.303637	0.580359	Unigene0014350
GO:0022406	membrane docking	1	3	0.303637	0.580359	Unigene0013851
GO:0030166	proteoglycan biosynthetic process	1	3	0.303637	0.580359	Unigene0006071
GO:0030203	glycosaminoglycan metabolic process	1	3	0.303637	0.580359	Unigene0006071
GO:0031123	RNA 3'-end processing	1	3	0.303637	0.580359	Unigene0041056
GO:0031400	negative regulation of protein modification process	1	3	0.303637	0.580359	Unigene0013385
GO:0032872	regulation of stress-activated MAPK cascade	1	3	0.303637	0.580359	Unigene0013385
GO:0040014	regulation of multicellular organism growth	1	3	0.303637	0.580359	Unigene0012200
GO:0042326	negative regulation of phosphorylation	1	3	0.303637	0.580359	Unigene0013385
GO:0044057	regulation of system process	1	3	0.303637	0.580359	Unigene0039878
GO:0044705	multi-organism reproductive behavior	1	3	0.303637	0.580359	Unigene0026584
GO:0045936	negative regulation of phosphate metabolic process	1	3	0.303637	0.580359	Unigene0013385
GO:0046049	UMP metabolic process	1	3	0.303637	0.580359	Unigene0031105
GO:0046148	pigment biosynthetic process	1	3	0.303637	0.580359	Unigene0034489
GO:0046434	organophosphate catabolic process	1	3	0.303637	0.580359	Unigene0003660
GO:0048134	germ-line cyst formation	1	3	0.303637	0.580359	Unigene0034976
GO:0048135	female germ-line cyst formation	1	3	0.303637	0.580359	Unigene0034976
GO:0051052	regulation of DNA metabolic process	1	3	0.303637	0.580359	Unigene0034021
GO:0070302	regulation of stress-activated protein kinase signaling cascade	1	3	0.303637	0.580359	Unigene0013385
GO:0072001	renal system development	1	3	0.303637	0.580359	Unigene0010085
GO:0080135	regulation of cellular response to stress	1	3	0.303637	0.580359	Unigene0013385
GO:1901292	nucleoside phosphate catabolic process	1	3	0.303637	0.580359	Unigene0003660
GO:0044283	small molecule biosynthetic process	4	25	0.314287	0.592859	Unigene0009652;Unigene0033874;Unigene0034903;Unigene0039280
GO:0009968	negative regulation of signal transduction	2	10	0.316855	0.592859	Unigene0013385;Unigene0037652
GO:0010648	negative regulation of cell communication	2	10	0.316855	0.592859	Unigene0013385;Unigene0037652
GO:0019439	aromatic compound catabolic process	2	10	0.316855	0.592859	Unigene0003660;Unigene0037556
GO:0023057	negative regulation of signaling	2	10	0.316855	0.592859	Unigene0013385;Unigene0037652
GO:0031325	positive regulation of cellular metabolic process	2	10	0.316855	0.592859	Unigene0014350;Unigene0034637
GO:0034329	cell junction assembly	2	10	0.316855	0.592859	Unigene0010085;Unigene0038925
GO:0040008	regulation of growth	2	10	0.316855	0.592859	Unigene0012200;Unigene0034171
GO:0045216	cell-cell junction organization	2	10	0.316855	0.592859	Unigene0010085;Unigene0038925
GO:0009889	regulation of biosynthetic process	8	57	0.317964	0.592945	Unigene0003272;Unigene0012326;Unigene0014350;Unigene0018657;Unigene0027540;Unigene0030364;Unigene0034021;Unigene0035289
GO:0019953	sexual reproduction	6	41	0.31987	0.592945	Unigene0010085;Unigene0013385;Unigene0014350;Unigene0026584;Unigene0027837;Unigene0034976
GO:0044703	multi-organism reproductive process	6	41	0.31987	0.592945	Unigene0010085;Unigene0013385;Unigene0014350;Unigene0026584;Unigene0027837;Unigene0034976
GO:0048518	positive regulation of biological process	6	41	0.31987	0.592945	Unigene0013385;Unigene0014350;Unigene0015627;Unigene0031976;Unigene0034637;Unigene0035209
GO:1901576	organic substance biosynthetic process	54	446	0.321841	0.595218	Unigene0000240;Unigene0002928;Unigene0004983;Unigene0005184;Unigene0005315;Unigene0005317;Unigene0005422;Unigene0005958;Unigene0006071;Unigene0007439;Unigene0009652;Unigene0009886;Unigene0010811;Unigene0013221;Unigene0013662;Unigene0020005;Unigene0021690;Unigene0026352;Unigene0026519;Unigene0026521;Unigene0026932;Unigene0028742;Unigene0029761;Unigene0030832;Unigene0031105;Unigene0031247;Unigene00…
GO:0071702	organic substance transport	17	132	0.32733	0.603971	Unigene0002002;Unigene0002972;Unigene0008117;Unigene0019237;Unigene0026360;Unigene0027133;Unigene0028926;Unigene0030637;Unigene0032347;Unigene0032798;Unigene0033499;Unigene0034715;Unigene0035429;Unigene0037205;Unigene0040511;Unigene0040970;Unigene0041102
GO:0034645	cellular macromolecule biosynthetic process	40	327	0.32833	0.604421	Unigene0000240;Unigene0002928;Unigene0004983;Unigene0005184;Unigene0005315;Unigene0005317;Unigene0005422;Unigene0006071;Unigene0007439;Unigene0009886;Unigene0010811;Unigene0013221;Unigene0021690;Unigene0026352;Unigene0026519;Unigene0026521;Unigene0026932;Unigene0028742;Unigene0029761;Unigene0030832;Unigene0031247;Unigene0031888;Unigene0032635;Unigene0033468;Unigene0033528;Unigene0033782;Unigene00…
GO:0007155	cell adhesion	3	18	0.335863	0.612642	Unigene0007636;Unigene0010085;Unigene0034171
GO:0007389	pattern specification process	3	18	0.335863	0.612642	Unigene0014350;Unigene0034171;Unigene0038925
GO:0048592	eye morphogenesis	3	18	0.335863	0.612642	Unigene0010085;Unigene0027837;Unigene0034171
GO:0090596	sensory organ morphogenesis	3	18	0.335863	0.612642	Unigene0010085;Unigene0027837;Unigene0034171
GO:0051128	regulation of cellular component organization	6	42	0.340947	0.61983	Unigene0012200;Unigene0013385;Unigene0015627;Unigene0031976;Unigene0034171;Unigene0035209
GO:0009887	organ morphogenesis	4	26	0.341356	0.61983	Unigene0007124;Unigene0010085;Unigene0027837;Unigene0034171
GO:1901137	carbohydrate derivative biosynthetic process	9	67	0.349229	0.621119	Unigene0005958;Unigene0006071;Unigene0013662;Unigene0020005;Unigene0031105;Unigene0036838;Unigene0038925;Unigene0040195;Unigene0044292
GO:0009259	ribonucleotide metabolic process	7	51	0.358007	0.621119	Unigene0005958;Unigene0013662;Unigene0020005;Unigene0031105;Unigene0036838;Unigene0040195;Unigene0044292
GO:0019693	ribose phosphate metabolic process	7	51	0.358007	0.621119	Unigene0005958;Unigene0013662;Unigene0020005;Unigene0031105;Unigene0036838;Unigene0040195;Unigene0044292
GO:0048583	regulation of response to stimulus	7	51	0.358007	0.621119	Unigene0006003;Unigene0012200;Unigene0013385;Unigene0014350;Unigene0030832;Unigene0034637;Unigene0037652
GO:0006400	tRNA modification	2	11	0.360516	0.621119	Unigene0030688;Unigene0042656
GO:0006814	sodium ion transport	2	11	0.360516	0.621119	Unigene0031613;Unigene0036481
GO:0009628	response to abiotic stimulus	2	11	0.360516	0.621119	Unigene0014350;Unigene0041305
GO:0016071	mRNA metabolic process	2	11	0.360516	0.621119	Unigene0037556;Unigene0041056
GO:0022604	regulation of cell morphogenesis	2	11	0.360516	0.621119	Unigene0015627;Unigene0034171
GO:0044270	cellular nitrogen compound catabolic process	2	11	0.360516	0.621119	Unigene0003660;Unigene0037556
GO:0046700	heterocycle catabolic process	2	11	0.360516	0.621119	Unigene0003660;Unigene0037556
GO:0048585	negative regulation of response to stimulus	2	11	0.360516	0.621119	Unigene0013385;Unigene0037652
GO:0015992	proton transport	6	43	0.362162	0.621119	Unigene0028729;Unigene0029327;Unigene0041987;Unigene0042080;Unigene0046880;Unigene0048002
GO:0044265	cellular macromolecule catabolic process	6	43	0.362162	0.621119	Unigene0022398;Unigene0027837;Unigene0033205;Unigene0034021;Unigene0037556;Unigene0040114
GO:0007423	sensory organ development	4	27	0.368487	0.621119	Unigene0010085;Unigene0014350;Unigene0027837;Unigene0034171
GO:0019220	regulation of phosphate metabolic process	3	19	0.368522	0.621119	Unigene0003495;Unigene0013385;Unigene0034637
GO:0033043	regulation of organelle organization	3	19	0.368522	0.621119	Unigene0013385;Unigene0031976;Unigene0035209
GO:0051174	regulation of phosphorus metabolic process	3	19	0.368522	0.621119	Unigene0003495;Unigene0013385;Unigene0034637
GO:0070838	divalent metal ion transport	3	19	0.368522	0.621119	Unigene0003529;Unigene0006642;Unigene0037182
GO:0072511	divalent inorganic cation transport	3	19	0.368522	0.621119	Unigene0003529;Unigene0006642;Unigene0037182
GO:0048731	system development	8	60	0.371681	0.621119	Unigene0006071;Unigene0007124;Unigene0010085;Unigene0014350;Unigene0026584;Unigene0027837;Unigene0034171;Unigene0042210
GO:0090304	nucleic acid metabolic process	53	445	0.373108	0.621119	Unigene0000240;Unigene0002517;Unigene0004983;Unigene0005184;Unigene0005315;Unigene0005317;Unigene0005422;Unigene0007124;Unigene0009886;Unigene0010811;Unigene0011098;Unigene0011550;Unigene0014064;Unigene0022700;Unigene0025614;Unigene0025639;Unigene0026352;Unigene0027133;Unigene0027735;Unigene0028163;Unigene0028589;Unigene0029121;Unigene0030688;Unigene0030832;Unigene0031105;Unigene0031396;Unigene00…
GO:0009059	macromolecule biosynthetic process	40	333	0.374747	0.621119	Unigene0000240;Unigene0002928;Unigene0004983;Unigene0005184;Unigene0005315;Unigene0005317;Unigene0005422;Unigene0006071;Unigene0007439;Unigene0009886;Unigene0010811;Unigene0013221;Unigene0021690;Unigene0026352;Unigene0026519;Unigene0026521;Unigene0026932;Unigene0028742;Unigene0029761;Unigene0030832;Unigene0031247;Unigene0031888;Unigene0032635;Unigene0033468;Unigene0033528;Unigene0033782;Unigene00…
GO:0006753	nucleoside phosphate metabolic process	12	94	0.379244	0.621119	Unigene0003660;Unigene0005958;Unigene0013155;Unigene0013662;Unigene0020005;Unigene0020866;Unigene0029454;Unigene0031105;Unigene0035671;Unigene0036838;Unigene0040195;Unigene0044292
GO:0000075	cell cycle checkpoint	1	4	0.382811	0.621119	Unigene0004461
GO:0000768	syncytium formation by plasma membrane fusion	1	4	0.382811	0.621119	Unigene0010085
GO:0001763	morphogenesis of a branching structure	1	4	0.382811	0.621119	Unigene0006071
GO:0002118	aggressive behavior	1	4	0.382811	0.621119	Unigene0006071
GO:0003014	renal system process	1	4	0.382811	0.621119	Unigene0010085
GO:0006023	aminoglycan biosynthetic process	1	4	0.382811	0.621119	Unigene0006071
GO:0006730	one-carbon metabolic process	1	4	0.382811	0.621119	Unigene0022734
GO:0006743	ubiquinone metabolic process	1	4	0.382811	0.621119	Unigene0039233
GO:0006915	apoptotic process	1	4	0.382811	0.621119	Unigene0014350
GO:0006949	syncytium formation	1	4	0.382811	0.621119	Unigene0010085
GO:0007169	transmembrane receptor protein tyrosine kinase signaling pathway	1	4	0.382811	0.621119	Unigene0006071
GO:0007447	imaginal disc pattern formation	1	4	0.382811	0.621119	Unigene0014350
GO:0007612	learning	1	4	0.382811	0.621119	Unigene0014350
GO:0007613	memory	1	4	0.382811	0.621119	Unigene0014350
GO:0009063	cellular amino acid catabolic process	1	4	0.382811	0.621119	Unigene0045271
GO:0009173	pyrimidine ribonucleoside monophosphate metabolic process	1	4	0.382811	0.621119	Unigene0031105
GO:0009174	pyrimidine ribonucleoside monophosphate biosynthetic process	1	4	0.382811	0.621119	Unigene0031105
GO:0009314	response to radiation	1	4	0.382811	0.621119	Unigene0041305
GO:0010927	cellular component assembly involved in morphogenesis	1	4	0.382811	0.621119	Unigene0007104
GO:0030534	adult behavior	1	4	0.382811	0.621119	Unigene0014350
GO:0035006	melanization defense response	1	4	0.382811	0.621119	Unigene0037597
GO:0045087	innate immune response	1	4	0.382811	0.621119	Unigene0037597
GO:0045596	negative regulation of cell differentiation	1	4	0.382811	0.621119	Unigene0034171
GO:0048754	branching morphogenesis of an epithelial tube	1	4	0.382811	0.621119	Unigene0006071
GO:0051093	negative regulation of developmental process	1	4	0.382811	0.621119	Unigene0034171
GO:0061138	morphogenesis of a branching epithelium	1	4	0.382811	0.621119	Unigene0006071
GO:0097205	renal filtration	1	4	0.382811	0.621119	Unigene0010085
GO:0003006	developmental process involved in reproduction	6	44	0.383449	0.621119	Unigene0010085;Unigene0013385;Unigene0014350;Unigene0026584;Unigene0027837;Unigene0034976
GO:0048513	animal organ development	6	44	0.383449	0.621119	Unigene0006071;Unigene0007124;Unigene0010085;Unigene0014350;Unigene0027837;Unigene0034171
GO:0006139	nucleobase-containing compound metabolic process	67	568	0.384047	0.621119	Unigene0000240;Unigene0002517;Unigene0003660;Unigene0004983;Unigene0005184;Unigene0005315;Unigene0005317;Unigene0005422;Unigene0005958;Unigene0007124;Unigene0009886;Unigene0010811;Unigene0011098;Unigene0011550;Unigene0013155;Unigene0013662;Unigene0014064;Unigene0020005;Unigene0020866;Unigene0022700;Unigene0025614;Unigene0025639;Unigene0026352;Unigene0027133;Unigene0027735;Unigene0028163;Unigene00…
GO:0051276	chromosome organization	9	70	0.399998	0.638994	Unigene0010196;Unigene0013316;Unigene0013483;Unigene0015359;Unigene0028163;Unigene0030832;Unigene0031544;Unigene0032635;Unigene0042978
GO:0042278	purine nucleoside metabolic process	3	20	0.400884	0.638994	Unigene0020005;Unigene0039280;Unigene0044292
GO:0046128	purine ribonucleoside metabolic process	3	20	0.400884	0.638994	Unigene0020005;Unigene0039280;Unigene0044292
GO:0072524	pyridine-containing compound metabolic process	3	20	0.400884	0.638994	Unigene0020866;Unigene0033874;Unigene0034903
GO:1902531	regulation of intracellular signal transduction	3	20	0.400884	0.638994	Unigene0012200;Unigene0013385;Unigene0034637
GO:0006955	immune response	2	12	0.403097	0.638994	Unigene0037597;Unigene0043387
GO:0035114	imaginal disc-derived appendage morphogenesis	2	12	0.403097	0.638994	Unigene0006071;Unigene0014350
GO:0048737	imaginal disc-derived appendage development	2	12	0.403097	0.638994	Unigene0006071;Unigene0014350
GO:0051960	regulation of nervous system development	2	12	0.403097	0.638994	Unigene0027837;Unigene0034171
GO:1901361	organic cyclic compound catabolic process	2	12	0.403097	0.638994	Unigene0003660;Unigene0037556
GO:0044702	single organism reproductive process	6	45	0.404743	0.640333	Unigene0010085;Unigene0013385;Unigene0014350;Unigene0026584;Unigene0027837;Unigene0034976
GO:0016311	dephosphorylation	5	37	0.413162	0.646295	Unigene0025775;Unigene0030151;Unigene0033664;Unigene0037009;Unigene0041525
GO:0019941	modification-dependent protein catabolic process	5	37	0.413162	0.646295	Unigene0022398;Unigene0027837;Unigene0033205;Unigene0034021;Unigene0040114
GO:0043632	modification-dependent macromolecule catabolic process	5	37	0.413162	0.646295	Unigene0022398;Unigene0027837;Unigene0033205;Unigene0034021;Unigene0040114
GO:0044257	cellular protein catabolic process	5	37	0.413162	0.646295	Unigene0022398;Unigene0027837;Unigene0033205;Unigene0034021;Unigene0040114
GO:0051603	proteolysis involved in cellular protein catabolic process	5	37	0.413162	0.646295	Unigene0022398;Unigene0027837;Unigene0033205;Unigene0034021;Unigene0040114
GO:1902589	single-organism organelle organization	11	88	0.416264	0.646295	Unigene0004461;Unigene0008161;Unigene0013316;Unigene0027837;Unigene0028163;Unigene0034306;Unigene0035209;Unigene0038662;Unigene0039890;Unigene0042978;Unigene0056647
GO:0048468	cell development	7	54	0.416503	0.646295	Unigene0010085;Unigene0013385;Unigene0014350;Unigene0026584;Unigene0027837;Unigene0034171;Unigene0034976
GO:2000112	regulation of cellular macromolecule biosynthetic process	7	54	0.416503	0.646295	Unigene0003272;Unigene0012326;Unigene0014350;Unigene0018657;Unigene0030364;Unigene0034021;Unigene0035289
GO:0034220	ion transmembrane transport	6	46	0.425982	0.646295	Unigene0006642;Unigene0026903;Unigene0031613;Unigene0032177;Unigene0041987;Unigene0042080
GO:0048519	negative regulation of biological process	8	63	0.426025	0.646295	Unigene0005728;Unigene0007461;Unigene0009398;Unigene0013385;Unigene0024458;Unigene0031232;Unigene0034171;Unigene0037652
GO:0002009	morphogenesis of an epithelium	3	21	0.432764	0.646295	Unigene0006071;Unigene0026584;Unigene0034976
GO:0007292	female gamete generation	3	21	0.432764	0.646295	Unigene0014350;Unigene0027837;Unigene0034976
GO:0048477	oogenesis	3	21	0.432764	0.646295	Unigene0014350;Unigene0027837;Unigene0034976
GO:0048729	tissue morphogenesis	3	21	0.432764	0.646295	Unigene0006071;Unigene0026584;Unigene0034976
GO:0030163	protein catabolic process	5	38	0.436646	0.646295	Unigene0022398;Unigene0027837;Unigene0033205;Unigene0034021;Unigene0040114
GO:0000097	sulfur amino acid biosynthetic process	2	13	0.444279	0.646295	Unigene0009652;Unigene0039280
GO:0001754	eye photoreceptor cell differentiation	2	13	0.444279	0.646295	Unigene0027837;Unigene0034171
GO:0006417	regulation of translation	2	13	0.444279	0.646295	Unigene0003272;Unigene0012326
GO:0010466	negative regulation of peptidase activity	2	13	0.444279	0.646295	Unigene0009398;Unigene0031232
GO:0034248	regulation of cellular amide metabolic process	2	13	0.444279	0.646295	Unigene0003272;Unigene0012326
GO:0034330	cell junction organization	2	13	0.444279	0.646295	Unigene0010085;Unigene0038925
GO:0035107	appendage morphogenesis	2	13	0.444279	0.646295	Unigene0006071;Unigene0014350
GO:0044712	single-organism catabolic process	2	13	0.444279	0.646295	Unigene0003660;Unigene0045271
GO:0046530	photoreceptor cell differentiation	2	13	0.444279	0.646295	Unigene0027837;Unigene0034171
GO:0048736	appendage development	2	13	0.444279	0.646295	Unigene0006071;Unigene0014350
GO:0051346	negative regulation of hydrolase activity	2	13	0.444279	0.646295	Unigene0009398;Unigene0031232
GO:0061024	membrane organization	2	13	0.444279	0.646295	Unigene0038925;Unigene0040511
GO:0080134	regulation of response to stress	2	13	0.444279	0.646295	Unigene0006003;Unigene0013385
GO:0001934	positive regulation of protein phosphorylation	1	5	0.453003	0.646295	Unigene0034637
GO:0006352	DNA-templated transcription, initiation	1	5	0.453003	0.646295	Unigene0033782
GO:0006403	RNA localization	1	5	0.453003	0.646295	Unigene0027133
GO:0006582	melanin metabolic process	1	5	0.453003	0.646295	Unigene0037597
GO:0007163	establishment or maintenance of cell polarity	1	5	0.453003	0.646295	Unigene0026584
GO:0007215	glutamate receptor signaling pathway	1	5	0.453003	0.646295	Unigene0028013
GO:0007264	small GTPase mediated signal transduction	1	5	0.453003	0.646295	Unigene0018271
GO:0007265	Ras protein signal transduction	1	5	0.453003	0.646295	Unigene0018271
GO:0009129	pyrimidine nucleoside monophosphate metabolic process	1	5	0.453003	0.646295	Unigene0031105
GO:0009130	pyrimidine nucleoside monophosphate biosynthetic process	1	5	0.453003	0.646295	Unigene0031105
GO:0009798	axis specification	1	5	0.453003	0.646295	Unigene0014350
GO:0010498	proteasomal protein catabolic process	1	5	0.453003	0.646295	Unigene0027837
GO:0019748	secondary metabolic process	1	5	0.453003	0.646295	Unigene0037597
GO:0031346	positive regulation of cell projection organization	1	5	0.453003	0.646295	Unigene0015627
GO:0042180	cellular ketone metabolic process	1	5	0.453003	0.646295	Unigene0039233
GO:0042551	neuron maturation	1	5	0.453003	0.646295	Unigene0027837
GO:0043161	proteasome-mediated ubiquitin-dependent protein catabolic process	1	5	0.453003	0.646295	Unigene0027837
GO:0045744	negative regulation of G-protein coupled receptor protein signaling pathway	1	5	0.453003	0.646295	Unigene0037652
GO:0046532	regulation of photoreceptor cell differentiation	1	5	0.453003	0.646295	Unigene0027837
GO:0048232	male gamete generation	1	5	0.453003	0.646295	Unigene0013385
GO:0048584	positive regulation of response to stimulus	1	5	0.453003	0.646295	Unigene0034637
GO:0050657	nucleic acid transport	1	5	0.453003	0.646295	Unigene0027133
GO:0050658	RNA transport	1	5	0.453003	0.646295	Unigene0027133
GO:0051236	establishment of RNA localization	1	5	0.453003	0.646295	Unigene0027133
GO:0055076	transition metal ion homeostasis	1	5	0.453003	0.646295	Unigene0030592
GO:0070925	organelle assembly	1	5	0.453003	0.646295	Unigene0028742
GO:1901661	quinone metabolic process	1	5	0.453003	0.646295	Unigene0039233
GO:0051171	regulation of nitrogen compound metabolic process	8	65	0.462088	0.658081	Unigene0003272;Unigene0012326;Unigene0014350;Unigene0018657;Unigene0027540;Unigene0030364;Unigene0034021;Unigene0035289
GO:0043087	regulation of GTPase activity	3	22	0.464003	0.659633	Unigene0019006;Unigene0028785;Unigene0043381
GO:0032989	cellular component morphogenesis	4	31	0.475179	0.674321	Unigene0007104;Unigene0026584;Unigene0034171;Unigene0039890
GO:0001932	regulation of protein phosphorylation	2	14	0.483831	0.675796	Unigene0013385;Unigene0034637
GO:0009893	positive regulation of metabolic process	2	14	0.483831	0.675796	Unigene0014350;Unigene0034637
GO:0043086	negative regulation of catalytic activity	2	14	0.483831	0.675796	Unigene0009398;Unigene0031232
GO:0044092	negative regulation of molecular function	2	14	0.483831	0.675796	Unigene0009398;Unigene0031232
GO:0050801	ion homeostasis	2	14	0.483831	0.675796	Unigene0013385;Unigene0030592
GO:0051726	regulation of cell cycle	2	14	0.483831	0.675796	Unigene0002534;Unigene0042925
GO:0052547	regulation of peptidase activity	2	14	0.483831	0.675796	Unigene0009398;Unigene0031232
GO:0055080	cation homeostasis	2	14	0.483831	0.675796	Unigene0013385;Unigene0030592
GO:0098771	inorganic ion homeostasis	2	14	0.483831	0.675796	Unigene0013385;Unigene0030592
GO:0006818	hydrogen transport	6	49	0.488815	0.681567	Unigene0028729;Unigene0029327;Unigene0041987;Unigene0042080;Unigene0046880;Unigene0048002
GO:0060429	epithelium development	4	32	0.500873	0.697163	Unigene0006071;Unigene0014350;Unigene0026584;Unigene0034976
GO:0009117	nucleotide metabolic process	10	85	0.504382	0.697695	Unigene0005958;Unigene0013155;Unigene0013662;Unigene0020005;Unigene0020866;Unigene0031105;Unigene0035671;Unigene0036838;Unigene0040195;Unigene0044292
GO:0009888	tissue development	5	41	0.505549	0.697695	Unigene0006071;Unigene0010936;Unigene0014350;Unigene0026584;Unigene0034976
GO:0007059	chromosome segregation	1	6	0.515228	0.697695	Unigene0042978
GO:0009132	nucleoside diphosphate metabolic process	1	6	0.515228	0.697695	Unigene0005958
GO:0010562	positive regulation of phosphorus metabolic process	1	6	0.515228	0.697695	Unigene0034637
GO:0018958	phenol-containing compound metabolic process	1	6	0.515228	0.697695	Unigene0037597
GO:0019827	stem cell population maintenance	1	6	0.515228	0.697695	Unigene0027837
GO:0031401	positive regulation of protein modification process	1	6	0.515228	0.697695	Unigene0034637
GO:0042327	positive regulation of phosphorylation	1	6	0.515228	0.697695	Unigene0034637
GO:0043102	amino acid salvage	1	6	0.515228	0.697695	Unigene0039280
GO:0045937	positive regulation of phosphate metabolic process	1	6	0.515228	0.697695	Unigene0034637
GO:0051129	negative regulation of cellular component organization	1	6	0.515228	0.697695	Unigene0034171
GO:0071265	L-methionine biosynthetic process	1	6	0.515228	0.697695	Unigene0039280
GO:0071267	L-methionine salvage	1	6	0.515228	0.697695	Unigene0039280
GO:0098727	maintenance of cell number	1	6	0.515228	0.697695	Unigene0027837
GO:0098813	nuclear chromosome segregation	1	6	0.515228	0.697695	Unigene0042978
GO:0006897	endocytosis	2	15	0.521591	0.701555	Unigene0007041;Unigene0031976
GO:0032392	DNA geometric change	2	15	0.521591	0.701555	Unigene0030832;Unigene0032635
GO:0051674	localization of cell	2	15	0.521591	0.701555	Unigene0006071;Unigene0026584
GO:0071103	DNA conformation change	2	15	0.521591	0.701555	Unigene0030832;Unigene0032635
GO:0009152	purine ribonucleotide biosynthetic process	4	33	0.526007	0.706306	Unigene0005958;Unigene0020005;Unigene0036838;Unigene0044292
GO:2001141	regulation of RNA biosynthetic process	5	42	0.527792	0.707513	Unigene0014350;Unigene0018657;Unigene0027540;Unigene0030364;Unigene0035289
GO:0010468	regulation of gene expression	19	167	0.535287	0.716359	Unigene0002534;Unigene0002675;Unigene0003272;Unigene0007124;Unigene0012326;Unigene0012964;Unigene0014350;Unigene0018657;Unigene0020305;Unigene0026519;Unigene0026521;Unigene0027837;Unigene0030364;Unigene0030832;Unigene0031888;Unigene0033368;Unigene0035289;Unigene0038086;Unigene0042925
GO:0050794	regulation of cellular process	65	575	0.541808	0.717655	Unigene0002002;Unigene0002534;Unigene0003116;Unigene0003182;Unigene0003272;Unigene0003495;Unigene0003638;Unigene0003762;Unigene0004446;Unigene0004453;Unigene0005728;Unigene0006071;Unigene0007461;Unigene0008507;Unigene0009285;Unigene0009398;Unigene0012200;Unigene0012326;Unigene0013385;Unigene0014350;Unigene0015627;Unigene0018271;Unigene0018657;Unigene0020284;Unigene0021690;Unigene0022367;Unigene00…
GO:0019219	regulation of nucleobase-containing compound metabolic process	6	52	0.549291	0.717655	Unigene0014350;Unigene0018657;Unigene0027540;Unigene0030364;Unigene0034021;Unigene0035289
GO:0009165	nucleotide biosynthetic process	7	61	0.54937	0.717655	Unigene0005958;Unigene0013662;Unigene0020005;Unigene0031105;Unigene0036838;Unigene0040195;Unigene0044292
GO:0006164	purine nucleotide biosynthetic process	4	34	0.550516	0.717655	Unigene0005958;Unigene0020005;Unigene0036838;Unigene0044292
GO:0009156	ribonucleoside monophosphate biosynthetic process	3	25	0.552647	0.717655	Unigene0020005;Unigene0031105;Unigene0044292
GO:0009161	ribonucleoside monophosphate metabolic process	3	25	0.552647	0.717655	Unigene0020005;Unigene0031105;Unigene0044292
GO:0030182	neuron differentiation	3	25	0.552647	0.717655	Unigene0026584;Unigene0027837;Unigene0034171
GO:0044087	regulation of cellular component biogenesis	3	25	0.552647	0.717655	Unigene0014350;Unigene0031976;Unigene0035209
GO:0048666	neuron development	3	25	0.552647	0.717655	Unigene0026584;Unigene0027837;Unigene0034171
GO:0006754	ATP biosynthetic process	2	16	0.557455	0.717655	Unigene0020005;Unigene0044292
GO:0009144	purine nucleoside triphosphate metabolic process	2	16	0.557455	0.717655	Unigene0020005;Unigene0044292
GO:0009145	purine nucleoside triphosphate biosynthetic process	2	16	0.557455	0.717655	Unigene0020005;Unigene0044292
GO:0009205	purine ribonucleoside triphosphate metabolic process	2	16	0.557455	0.717655	Unigene0020005;Unigene0044292
GO:0009206	purine ribonucleoside triphosphate biosynthetic process	2	16	0.557455	0.717655	Unigene0020005;Unigene0044292
GO:0044272	sulfur compound biosynthetic process	2	16	0.557455	0.717655	Unigene0009652;Unigene0039280
GO:0046034	ATP metabolic process	2	16	0.557455	0.717655	Unigene0020005;Unigene0044292
GO:2000026	regulation of multicellular organismal development	2	16	0.557455	0.717655	Unigene0027837;Unigene0034171
GO:0022414	reproductive process	6	53	0.568734	0.717655	Unigene0010085;Unigene0013385;Unigene0014350;Unigene0026584;Unigene0027837;Unigene0034976
GO:0006555	methionine metabolic process	1	7	0.57039	0.717655	Unigene0039280
GO:0007043	cell-cell junction assembly	1	7	0.57039	0.717655	Unigene0038925
GO:0007420	brain development	1	7	0.57039	0.717655	Unigene0006071
GO:0007611	learning or memory	1	7	0.57039	0.717655	Unigene0014350
GO:0008277	regulation of G-protein coupled receptor protein signaling pathway	1	7	0.57039	0.717655	Unigene0037652
GO:0009067	aspartate family amino acid biosynthetic process	1	7	0.57039	0.717655	Unigene0039280
GO:0009086	methionine biosynthetic process	1	7	0.57039	0.717655	Unigene0039280
GO:0030838	positive regulation of actin filament polymerization	1	7	0.57039	0.717655	Unigene0035209
GO:0031334	positive regulation of protein complex assembly	1	7	0.57039	0.717655	Unigene0035209
GO:0031347	regulation of defense response	1	7	0.57039	0.717655	Unigene0006003
GO:0032270	positive regulation of cellular protein metabolic process	1	7	0.57039	0.717655	Unigene0034637
GO:0032273	positive regulation of protein polymerization	1	7	0.57039	0.717655	Unigene0035209
GO:0044089	positive regulation of cellular component biogenesis	1	7	0.57039	0.717655	Unigene0035209
GO:0044802	single-organism membrane organization	1	7	0.57039	0.717655	Unigene0038925
GO:0045010	actin nucleation	1	7	0.57039	0.717655	Unigene0035209
GO:0050890	cognition	1	7	0.57039	0.717655	Unigene0014350
GO:0051231	spindle elongation	1	7	0.57039	0.717655	Unigene0038662
GO:0051247	positive regulation of protein metabolic process	1	7	0.57039	0.717655	Unigene0034637
GO:0051495	positive regulation of cytoskeleton organization	1	7	0.57039	0.717655	Unigene0035209
GO:0060322	head development	1	7	0.57039	0.717655	Unigene0006071
GO:0030030	cell projection organization	3	26	0.580207	0.725437	Unigene0026584;Unigene0034171;Unigene0039890
GO:0032446	protein modification by small protein conjugation	3	26	0.580207	0.725437	Unigene0013385;Unigene0027837;Unigene0030688
GO:0032990	cell part morphogenesis	3	26	0.580207	0.725437	Unigene0026584;Unigene0034171;Unigene0039890
GO:0048858	cell projection morphogenesis	3	26	0.580207	0.725437	Unigene0026584;Unigene0034171;Unigene0039890
GO:0006935	chemotaxis	2	17	0.591366	0.731379	Unigene0026584;Unigene0034171
GO:0009100	glycoprotein metabolic process	2	17	0.591366	0.731379	Unigene0006071;Unigene0038925
GO:0009101	glycoprotein biosynthetic process	2	17	0.591366	0.731379	Unigene0006071;Unigene0038925
GO:0009790	embryo development	2	17	0.591366	0.731379	Unigene0026584;Unigene0038925
GO:0031399	regulation of protein modification process	2	17	0.591366	0.731379	Unigene0013385;Unigene0034637
GO:0032535	regulation of cellular component size	2	17	0.591366	0.731379	Unigene0034171;Unigene0035209
GO:0097485	neuron projection guidance	2	17	0.591366	0.731379	Unigene0026584;Unigene0034171
GO:0048699	generation of neurons	3	27	0.606671	0.739141	Unigene0026584;Unigene0027837;Unigene0034171
GO:0070647	protein modification by small protein conjugation or removal	3	27	0.606671	0.739141	Unigene0013385;Unigene0027837;Unigene0030688
GO:1901293	nucleoside phosphate biosynthetic process	7	65	0.619281	0.739141	Unigene0005958;Unigene0013662;Unigene0020005;Unigene0031105;Unigene0036838;Unigene0040195;Unigene0044292
GO:0006397	mRNA processing	1	8	0.619287	0.739141	Unigene0041056
GO:0006511	ubiquitin-dependent protein catabolic process	1	8	0.619287	0.739141	Unigene0027837
GO:0006959	humoral immune response	1	8	0.619287	0.739141	Unigene0043387
GO:0008038	neuron recognition	1	8	0.619287	0.739141	Unigene0034171
GO:0008213	protein alkylation	1	8	0.619287	0.739141	Unigene0020158
GO:0009066	aspartate family amino acid metabolic process	1	8	0.619287	0.739141	Unigene0039280
GO:0016054	organic acid catabolic process	1	8	0.619287	0.739141	Unigene0045271
GO:0035601	protein deacylation	1	8	0.619287	0.739141	Unigene0011882
GO:0042051	compound eye photoreceptor development	1	8	0.619287	0.739141	Unigene0034171
GO:0042461	photoreceptor cell development	1	8	0.619287	0.739141	Unigene0034171
GO:0042462	eye photoreceptor cell development	1	8	0.619287	0.739141	Unigene0034171
GO:0044093	positive regulation of molecular function	1	8	0.619287	0.739141	Unigene0014350
GO:0044264	cellular polysaccharide metabolic process	1	8	0.619287	0.739141	Unigene0006071
GO:0044282	small molecule catabolic process	1	8	0.619287	0.739141	Unigene0045271
GO:0046395	carboxylic acid catabolic process	1	8	0.619287	0.739141	Unigene0045271
GO:0060562	epithelial tube morphogenesis	1	8	0.619287	0.739141	Unigene0006071
GO:0098732	macromolecule deacylation	1	8	0.619287	0.739141	Unigene0011882
GO:2000241	regulation of reproductive process	1	8	0.619287	0.739141	Unigene0014350
GO:0002376	immune system process	2	18	0.623304	0.739141	Unigene0037597;Unigene0043387
GO:0006733	oxidoreduction coenzyme metabolic process	2	18	0.623304	0.739141	Unigene0020866;Unigene0039233
GO:0006952	defense response	2	18	0.623304	0.739141	Unigene0035722;Unigene0037597
GO:0042330	taxis	2	18	0.623304	0.739141	Unigene0026584;Unigene0034171
GO:0042451	purine nucleoside biosynthetic process	2	18	0.623304	0.739141	Unigene0020005;Unigene0044292
GO:0046129	purine ribonucleoside biosynthetic process	2	18	0.623304	0.739141	Unigene0020005;Unigene0044292
GO:0000003	reproduction	6	56	0.624472	0.739141	Unigene0010085;Unigene0013385;Unigene0014350;Unigene0026584;Unigene0027837;Unigene0034976
GO:0051186	cofactor metabolic process	6	56	0.624472	0.739141	Unigene0020866;Unigene0032596;Unigene0034489;Unigene0039233;Unigene0039280;Unigene0040948
GO:0051252	regulation of RNA metabolic process	5	47	0.631469	0.742558	Unigene0014350;Unigene0018657;Unigene0027540;Unigene0030364;Unigene0035289
GO:0000902	cell morphogenesis	3	28	0.632006	0.742558	Unigene0026584;Unigene0034171;Unigene0039890
GO:0009123	nucleoside monophosphate metabolic process	3	28	0.632006	0.742558	Unigene0020005;Unigene0031105;Unigene0044292
GO:0009124	nucleoside monophosphate biosynthetic process	3	28	0.632006	0.742558	Unigene0020005;Unigene0031105;Unigene0044292
GO:0040011	locomotion	3	28	0.632006	0.742558	Unigene0006071;Unigene0026584;Unigene0034171
GO:0070085	glycosylation	2	19	0.653279	0.760643	Unigene0026584;Unigene0038925
GO:1902582	single-organism intracellular transport	3	29	0.656188	0.760643	Unigene0001489;Unigene0030682;Unigene0034603
GO:1901362	organic cyclic compound biosynthetic process	12	114	0.657083	0.760643	Unigene0005958;Unigene0013662;Unigene0020005;Unigene0031105;Unigene0032596;Unigene0033782;Unigene0034489;Unigene0035671;Unigene0036838;Unigene0040195;Unigene0042946;Unigene0044292
GO:0001745	compound eye morphogenesis	1	9	0.662631	0.760643	Unigene0034171
GO:0001751	compound eye photoreceptor cell differentiation	1	9	0.662631	0.760643	Unigene0034171
GO:0005976	polysaccharide metabolic process	1	9	0.662631	0.760643	Unigene0006071
GO:0006541	glutamine metabolic process	1	9	0.662631	0.760643	Unigene0042946
GO:0006739	NADP metabolic process	1	9	0.662631	0.760643	Unigene0020866
GO:0007126	meiotic nuclear division	1	9	0.662631	0.760643	Unigene0027837
GO:0007417	central nervous system development	1	9	0.662631	0.760643	Unigene0006071
GO:0046578	regulation of Ras protein signal transduction	1	9	0.662631	0.760643	Unigene0034637
GO:0048749	compound eye development	1	9	0.662631	0.760643	Unigene0034171
GO:0051321	meiotic cell cycle	1	9	0.662631	0.760643	Unigene0027837
GO:0055065	metal ion homeostasis	1	9	0.662631	0.760643	Unigene0030592
GO:0060541	respiratory system development	1	9	0.662631	0.760643	Unigene0006071
GO:1903046	meiotic cell cycle process	1	9	0.662631	0.760643	Unigene0027837
GO:0090407	organophosphate biosynthetic process	7	68	0.667611	0.764922	Unigene0005958;Unigene0013662;Unigene0020005;Unigene0031105;Unigene0036838;Unigene0040195;Unigene0044292
GO:0050789	regulation of biological process	78	712	0.668608	0.764922	Unigene0002002;Unigene0002534;Unigene0002675;Unigene0003116;Unigene0003182;Unigene0003272;Unigene0003495;Unigene0003638;Unigene0003762;Unigene0004446;Unigene0004453;Unigene0005728;Unigene0006003;Unigene0006071;Unigene0007124;Unigene0007461;Unigene0008507;Unigene0009285;Unigene0009398;Unigene0012200;Unigene0012326;Unigene0012964;Unigene0013385;Unigene0014350;Unigene0015627;Unigene0018271;Unigene00…
GO:0018130	heterocycle biosynthetic process	12	115	0.669231	0.764922	Unigene0005958;Unigene0013662;Unigene0020005;Unigene0031105;Unigene0032596;Unigene0033782;Unigene0034489;Unigene0035671;Unigene0036838;Unigene0040195;Unigene0042946;Unigene0044292
GO:0022008	neurogenesis	3	30	0.679209	0.770657	Unigene0026584;Unigene0027837;Unigene0034171
GO:0008652	cellular amino acid biosynthetic process	2	20	0.681322	0.770657	Unigene0009652;Unigene0039280
GO:0031175	neuron projection development	2	20	0.681322	0.770657	Unigene0026584;Unigene0034171
GO:0048812	neuron projection morphogenesis	2	20	0.681322	0.770657	Unigene0026584;Unigene0034171
GO:0048878	chemical homeostasis	2	20	0.681322	0.770657	Unigene0013385;Unigene0030592
GO:0006355	regulation of transcription, DNA-templated	4	40	0.681965	0.770657	Unigene0014350;Unigene0018657;Unigene0030364;Unigene0035289
GO:0072522	purine-containing compound biosynthetic process	4	40	0.681965	0.770657	Unigene0005958;Unigene0020005;Unigene0036838;Unigene0044292
GO:1903506	regulation of nucleic acid-templated transcription	4	40	0.681965	0.770657	Unigene0014350;Unigene0018657;Unigene0030364;Unigene0035289
GO:0008104	protein localization	14	135	0.685127	0.773136	Unigene0002002;Unigene0003116;Unigene0018271;Unigene0019237;Unigene0024986;Unigene0026360;Unigene0028584;Unigene0028926;Unigene0029763;Unigene0030682;Unigene0032347;Unigene0034715;Unigene0040029;Unigene0040511
GO:0019538	protein metabolic process	71	653	0.688453	0.773248	Unigene0000240;Unigene0001763;Unigene0002928;Unigene0003340;Unigene0004246;Unigene0004453;Unigene0004485;Unigene0004838;Unigene0006071;Unigene0009886;Unigene0010609;Unigene0010811;Unigene0011882;Unigene0011985;Unigene0013221;Unigene0013316;Unigene0013385;Unigene0014350;Unigene0014943;Unigene0020158;Unigene0022398;Unigene0023098;Unigene0025582;Unigene0025775;Unigene0026177;Unigene0026352;Unigene00…
GO:0065008	regulation of biological quality	9	89	0.696415	0.773248	Unigene0013385;Unigene0015627;Unigene0021492;Unigene0026584;Unigene0030592;Unigene0030637;Unigene0031976;Unigene0034171;Unigene0035209
GO:0009056	catabolic process	11	108	0.697477	0.773248	Unigene0003660;Unigene0006334;Unigene0022398;Unigene0027837;Unigene0033205;Unigene0034021;Unigene0037556;Unigene0038081;Unigene0038227;Unigene0040114;Unigene0045271
GO:0002064	epithelial cell development	1	10	0.701051	0.773248	Unigene0026584
GO:0002065	columnar/cuboidal epithelial cell differentiation	1	10	0.701051	0.773248	Unigene0026584
GO:0002066	columnar/cuboidal epithelial cell development	1	10	0.701051	0.773248	Unigene0026584
GO:0003002	regionalization	1	10	0.701051	0.773248	Unigene0014350
GO:0007411	axon guidance	1	10	0.701051	0.773248	Unigene0034171
GO:0010631	epithelial cell migration	1	10	0.701051	0.773248	Unigene0006071
GO:0044262	cellular carbohydrate metabolic process	1	10	0.701051	0.773248	Unigene0006071
GO:0048598	embryonic morphogenesis	1	10	0.701051	0.773248	Unigene0026584
GO:0090130	tissue migration	1	10	0.701051	0.773248	Unigene0006071
GO:0090132	epithelium migration	1	10	0.701051	0.773248	Unigene0006071
GO:1901607	alpha-amino acid biosynthetic process	1	10	0.701051	0.773248	Unigene0039280
GO:0033036	macromolecule localization	15	146	0.702824	0.773248	Unigene0002002;Unigene0003116;Unigene0018271;Unigene0019237;Unigene0024986;Unigene0026360;Unigene0027133;Unigene0028584;Unigene0028926;Unigene0029763;Unigene0030682;Unigene0032347;Unigene0034715;Unigene0040029;Unigene0040511
GO:0019637	organophosphate metabolic process	12	118	0.704181	0.773248	Unigene0003660;Unigene0005958;Unigene0013155;Unigene0013662;Unigene0020005;Unigene0020866;Unigene0029454;Unigene0031105;Unigene0035671;Unigene0036838;Unigene0040195;Unigene0044292
GO:0009126	purine nucleoside monophosphate metabolic process	2	21	0.707487	0.773248	Unigene0020005;Unigene0044292
GO:0009127	purine nucleoside monophosphate biosynthetic process	2	21	0.707487	0.773248	Unigene0020005;Unigene0044292
GO:0009167	purine ribonucleoside monophosphate metabolic process	2	21	0.707487	0.773248	Unigene0020005;Unigene0044292
GO:0009168	purine ribonucleoside monophosphate biosynthetic process	2	21	0.707487	0.773248	Unigene0020005;Unigene0044292
GO:0016053	organic acid biosynthetic process	2	21	0.707487	0.773248	Unigene0009652;Unigene0039280
GO:0035295	tube development	2	21	0.707487	0.773248	Unigene0006071;Unigene0014350
GO:0046394	carboxylic acid biosynthetic process	2	21	0.707487	0.773248	Unigene0009652;Unigene0039280
GO:0009150	purine ribonucleotide metabolic process	4	42	0.719274	0.785057	Unigene0005958;Unigene0020005;Unigene0036838;Unigene0044292
GO:0043412	macromolecule modification	37	351	0.720504	0.785327	Unigene0001763;Unigene0002517;Unigene0003340;Unigene0004246;Unigene0004453;Unigene0004485;Unigene0004838;Unigene0011882;Unigene0011985;Unigene0013316;Unigene0013385;Unigene0014350;Unigene0020158;Unigene0025775;Unigene0027837;Unigene0028138;Unigene0028163;Unigene0030151;Unigene0030688;Unigene0031008;Unigene0033664;Unigene0033874;Unigene0034903;Unigene0035189;Unigene0035252;Unigene0036226;Unigene00…
GO:0051188	cofactor biosynthetic process	3	32	0.721779	0.785375	Unigene0032596;Unigene0034489;Unigene0040948
GO:0006508	proteolysis	6	62	0.722514	0.785375	Unigene0022398;Unigene0025582;Unigene0027837;Unigene0033205;Unigene0034021;Unigene0040114
GO:0090066	regulation of anatomical structure size	2	22	0.731835	0.792299	Unigene0034171;Unigene0035209
GO:0007275	multicellular organism development	9	92	0.733926	0.792299	Unigene0006071;Unigene0007124;Unigene0010085;Unigene0014350;Unigene0026584;Unigene0027837;Unigene0034171;Unigene0038925;Unigene0042210
GO:0001667	ameboidal-type cell migration	1	11	0.735104	0.792299	Unigene0006071
GO:0008037	cell recognition	1	11	0.735104	0.792299	Unigene0034171
GO:0030855	epithelial cell differentiation	1	11	0.735104	0.792299	Unigene0026584
GO:0035239	tube morphogenesis	1	11	0.735104	0.792299	Unigene0006071
GO:0072521	purine-containing compound metabolic process	5	53	0.735825	0.792299	Unigene0005958;Unigene0020005;Unigene0036838;Unigene0039280;Unigene0044292
GO:0051649	establishment of localization in cell	7	73	0.739293	0.794961	Unigene0001489;Unigene0002002;Unigene0030682;Unigene0031976;Unigene0034603;Unigene0034715;Unigene0042210
GO:0006928	movement of cell or subcellular component	3	33	0.741357	0.79504	Unigene0006071;Unigene0026584;Unigene0034171
GO:0016568	chromatin modification	3	33	0.741357	0.79504	Unigene0013316;Unigene0013483;Unigene0028163
GO:0006163	purine nucleotide metabolic process	4	44	0.753257	0.799415	Unigene0005958;Unigene0020005;Unigene0036838;Unigene0044292
GO:0065007	biological regulation	81	756	0.753595	0.799415	Unigene0002002;Unigene0002534;Unigene0002675;Unigene0003116;Unigene0003182;Unigene0003272;Unigene0003495;Unigene0003638;Unigene0003762;Unigene0004446;Unigene0004453;Unigene0005728;Unigene0006003;Unigene0006071;Unigene0007124;Unigene0007461;Unigene0008507;Unigene0009285;Unigene0009398;Unigene0012200;Unigene0012326;Unigene0012964;Unigene0013385;Unigene0014350;Unigene0015627;Unigene0018271;Unigene00…
GO:0015988	energy coupled proton transmembrane transport, against electrochemical gradient	2	23	0.754441	0.799415	Unigene0041987;Unigene0042080
GO:0016569	covalent chromatin modification	2	23	0.754441	0.799415	Unigene0013316;Unigene0028163
GO:0016570	histone modification	2	23	0.754441	0.799415	Unigene0013316;Unigene0028163
GO:0098655	cation transmembrane transport	2	23	0.754441	0.799415	Unigene0041987;Unigene0042080
GO:0098660	inorganic ion transmembrane transport	2	23	0.754441	0.799415	Unigene0041987;Unigene0042080
GO:0098662	inorganic cation transmembrane transport	2	23	0.754441	0.799415	Unigene0041987;Unigene0042080
GO:1902600	hydrogen ion transmembrane transport	2	23	0.754441	0.799415	Unigene0041987;Unigene0042080
GO:0007444	imaginal disc development	1	12	0.765287	0.809833	Unigene0014350
GO:0032501	multicellular organismal process	14	144	0.774107	0.818083	Unigene0006071;Unigene0007124;Unigene0010085;Unigene0013385;Unigene0014350;Unigene0026584;Unigene0027300;Unigene0027837;Unigene0031288;Unigene0034171;Unigene0034976;Unigene0038925;Unigene0042210;Unigene0058145
GO:1901575	organic substance catabolic process	9	96	0.778908	0.82207	Unigene0003660;Unigene0022398;Unigene0027837;Unigene0033205;Unigene0034021;Unigene0037556;Unigene0038081;Unigene0040114;Unigene0045271
GO:0006631	fatty acid metabolic process	1	13	0.792037	0.822882	Unigene0033873
GO:0007015	actin filament organization	1	13	0.792037	0.822882	Unigene0035209
GO:0007409	axonogenesis	1	13	0.792037	0.822882	Unigene0034171
GO:0008064	regulation of actin polymerization or depolymerization	1	13	0.792037	0.822882	Unigene0035209
GO:0016477	cell migration	1	13	0.792037	0.822882	Unigene0006071
GO:0030833	regulation of actin filament polymerization	1	13	0.792037	0.822882	Unigene0035209
GO:0032271	regulation of protein polymerization	1	13	0.792037	0.822882	Unigene0035209
GO:0043254	regulation of protein complex assembly	1	13	0.792037	0.822882	Unigene0035209
GO:0046496	nicotinamide nucleotide metabolic process	1	13	0.792037	0.822882	Unigene0020866
GO:0048667	cell morphogenesis involved in neuron differentiation	1	13	0.792037	0.822882	Unigene0034171
GO:0051056	regulation of small GTPase mediated signal transduction	1	13	0.792037	0.822882	Unigene0034637
GO:0061564	axon development	1	13	0.792037	0.822882	Unigene0034171
GO:0003008	system process	3	36	0.793557	0.82339	Unigene0010085;Unigene0014350;Unigene0031288
GO:0006732	coenzyme metabolic process	4	47	0.79818	0.826041	Unigene0020866;Unigene0039233;Unigene0039280;Unigene0040948
GO:0033554	cellular response to stress	4	47	0.79818	0.826041	Unigene0002517;Unigene0030832;Unigene0032635;Unigene0034306
GO:0007154	cell communication	31	309	0.804204	0.830239	Unigene0002002;Unigene0003116;Unigene0003182;Unigene0003638;Unigene0003762;Unigene0006071;Unigene0014350;Unigene0015627;Unigene0018271;Unigene0020284;Unigene0021690;Unigene0022367;Unigene0023210;Unigene0026519;Unigene0026521;Unigene0027500;Unigene0028013;Unigene0028584;Unigene0028859;Unigene0029204;Unigene0029618;Unigene0031036;Unigene0031888;Unigene0031976;Unigene0033468;Unigene0034171;Unigene00…
GO:0044723	single-organism carbohydrate metabolic process	5	58	0.804952	0.830239	Unigene0005710;Unigene0006071;Unigene0026584;Unigene0034901;Unigene0038925
GO:0006090	pyruvate metabolic process	2	26	0.812635	0.830239	Unigene0005710;Unigene0034901
GO:0000904	cell morphogenesis involved in differentiation	1	14	0.815746	0.830239	Unigene0034171
GO:0006486	protein glycosylation	1	14	0.815746	0.830239	Unigene0038925
GO:0019362	pyridine nucleotide metabolic process	1	14	0.815746	0.830239	Unigene0020866
GO:0030832	regulation of actin filament length	1	14	0.815746	0.830239	Unigene0035209
GO:0032956	regulation of actin cytoskeleton organization	1	14	0.815746	0.830239	Unigene0035209
GO:0032970	regulation of actin filament-based process	1	14	0.815746	0.830239	Unigene0035209
GO:0043413	macromolecule glycosylation	1	14	0.815746	0.830239	Unigene0038925
GO:0048870	cell motility	1	14	0.815746	0.830239	Unigene0006071
GO:0051493	regulation of cytoskeleton organization	1	14	0.815746	0.830239	Unigene0035209
GO:1901615	organic hydroxy compound metabolic process	1	14	0.815746	0.830239	Unigene0037597
GO:0019438	aromatic compound biosynthetic process	10	110	0.818266	0.831745	Unigene0005958;Unigene0013662;Unigene0020005;Unigene0031105;Unigene0032596;Unigene0033782;Unigene0034489;Unigene0036838;Unigene0040195;Unigene0044292
GO:0051641	cellular localization	7	80	0.820342	0.832796	Unigene0001489;Unigene0002002;Unigene0030682;Unigene0031976;Unigene0034603;Unigene0034715;Unigene0042210
GO:0016482	cytoplasmic transport	2	27	0.829112	0.839565	Unigene0002002;Unigene0034715
GO:0030036	actin cytoskeleton organization	2	27	0.829112	0.839565	Unigene0008161;Unigene0035209
GO:0000280	nuclear division	1	15	0.836757	0.844097	Unigene0027837
GO:0032259	methylation	1	15	0.836757	0.844097	Unigene0034685
GO:0048285	organelle fission	1	15	0.836757	0.844097	Unigene0027837
GO:0036211	protein modification process	32	325	0.839407	0.844735	Unigene0001763;Unigene0003340;Unigene0004246;Unigene0004453;Unigene0004485;Unigene0004838;Unigene0011882;Unigene0011985;Unigene0013316;Unigene0013385;Unigene0014350;Unigene0020158;Unigene0025775;Unigene0027837;Unigene0028138;Unigene0028163;Unigene0030151;Unigene0030688;Unigene0031008;Unigene0033664;Unigene0033874;Unigene0034903;Unigene0035189;Unigene0035252;Unigene0036722;Unigene0037009;Unigene00…
GO:0009057	macromolecule catabolic process	7	82	0.839504	0.844735	Unigene0022398;Unigene0027837;Unigene0033205;Unigene0034021;Unigene0037556;Unigene0038081;Unigene0040114
GO:0015031	protein transport	7	83	0.848458	0.85082	Unigene0002002;Unigene0019237;Unigene0026360;Unigene0028926;Unigene0032347;Unigene0034715;Unigene0040511
GO:0023052	signaling	30	308	0.848747	0.85082	Unigene0002002;Unigene0003116;Unigene0003182;Unigene0003638;Unigene0003762;Unigene0006071;Unigene0014350;Unigene0015627;Unigene0018271;Unigene0020284;Unigene0021690;Unigene0022367;Unigene0023210;Unigene0026519;Unigene0026521;Unigene0027500;Unigene0028013;Unigene0028584;Unigene0028859;Unigene0029204;Unigene0029618;Unigene0031036;Unigene0031888;Unigene0031976;Unigene0033468;Unigene0034637;Unigene00…
GO:0044700	single organism signaling	30	308	0.848747	0.85082	Unigene0002002;Unigene0003116;Unigene0003182;Unigene0003638;Unigene0003762;Unigene0006071;Unigene0014350;Unigene0015627;Unigene0018271;Unigene0020284;Unigene0021690;Unigene0022367;Unigene0023210;Unigene0026519;Unigene0026521;Unigene0027500;Unigene0028013;Unigene0028584;Unigene0028859;Unigene0029204;Unigene0029618;Unigene0031036;Unigene0031888;Unigene0031976;Unigene0033468;Unigene0034637;Unigene00…
GO:0007165	signal transduction	29	300	0.855934	0.856007	Unigene0002002;Unigene0003116;Unigene0003182;Unigene0003638;Unigene0003762;Unigene0006071;Unigene0014350;Unigene0015627;Unigene0018271;Unigene0020284;Unigene0021690;Unigene0022367;Unigene0023210;Unigene0026519;Unigene0026521;Unigene0027500;Unigene0028013;Unigene0028584;Unigene0028859;Unigene0029204;Unigene0029618;Unigene0031036;Unigene0031888;Unigene0033468;Unigene0034637;Unigene0034715;Unigene00…
GO:0044707	single-multicellular organism process	10	115	0.858016	0.856007	Unigene0006071;Unigene0007124;Unigene0010085;Unigene0014350;Unigene0026584;Unigene0027300;Unigene0027837;Unigene0034171;Unigene0038925;Unigene0042210
GO:0030029	actin filament-based process	2	29	0.858206	0.856007	Unigene0008161;Unigene0035209
GO:1901565	organonitrogen compound catabolic process	2	29	0.858206	0.856007	Unigene0038081;Unigene0045271
GO:0035556	intracellular signal transduction	8	95	0.861791	0.85851	Unigene0002002;Unigene0003116;Unigene0018271;Unigene0028584;Unigene0031036;Unigene0034715;Unigene0040029;Unigene0042124
GO:0051716	cellular response to stimulus	33	340	0.864944	0.859724	Unigene0002002;Unigene0002517;Unigene0003116;Unigene0003182;Unigene0003638;Unigene0003762;Unigene0006071;Unigene0014350;Unigene0015627;Unigene0018271;Unigene0020284;Unigene0021690;Unigene0022367;Unigene0023210;Unigene0026519;Unigene0026521;Unigene0027500;Unigene0028013;Unigene0028584;Unigene0028859;Unigene0029204;Unigene0029618;Unigene0030832;Unigene0031036;Unigene0031888;Unigene0032635;Unigene00…
GO:0045184	establishment of protein localization	7	85	0.865161	0.859724	Unigene0002002;Unigene0019237;Unigene0026360;Unigene0028926;Unigene0032347;Unigene0034715;Unigene0040511
GO:0046907	intracellular transport	5	64	0.868105	0.861578	Unigene0001489;Unigene0002002;Unigene0030682;Unigene0034603;Unigene0034715
GO:0006464	cellular protein modification process	31	322	0.869276	0.86167	Unigene0001763;Unigene0004246;Unigene0004453;Unigene0004485;Unigene0004838;Unigene0011882;Unigene0011985;Unigene0013316;Unigene0013385;Unigene0014350;Unigene0020158;Unigene0025775;Unigene0027837;Unigene0028138;Unigene0028163;Unigene0030151;Unigene0030688;Unigene0031008;Unigene0033664;Unigene0033874;Unigene0034903;Unigene0035189;Unigene0035252;Unigene0036722;Unigene0037009;Unigene0038304;Unigene00…
GO:0019725	cellular homeostasis	2	30	0.870991	0.8623	Unigene0013385;Unigene0021492
GO:0032787	monocarboxylic acid metabolic process	3	43	0.881962	0.872081	Unigene0005710;Unigene0033873;Unigene0034901
GO:0006281	DNA repair	1	18	0.886499	0.872202	Unigene0032635
GO:0008219	cell death	1	18	0.886499	0.872202	Unigene0014350
GO:0012501	programmed cell death	1	18	0.886499	0.872202	Unigene0014350
GO:0016265	death	1	18	0.886499	0.872202	Unigene0014350
GO:1901135	carbohydrate derivative metabolic process	12	140	0.887543	0.872202	Unigene0005958;Unigene0006071;Unigene0013662;Unigene0020005;Unigene0031105;Unigene0036838;Unigene0038081;Unigene0038925;Unigene0039280;Unigene0040195;Unigene0041467;Unigene0044292
GO:0042592	homeostatic process	3	44	0.89138	0.874896	Unigene0013385;Unigene0021492;Unigene0030592
GO:0006351	transcription, DNA-templated	1	19	0.899456	0.880659	Unigene0033782
GO:0097659	nucleic acid-templated transcription	1	19	0.899456	0.880659	Unigene0033782
GO:0034654	nucleobase-containing compound biosynthetic process	8	101	0.90213	0.882196	Unigene0005958;Unigene0013662;Unigene0020005;Unigene0031105;Unigene0033782;Unigene0036838;Unigene0040195;Unigene0044292
GO:0005975	carbohydrate metabolic process	6	81	0.911974	0.890733	Unigene0005710;Unigene0006071;Unigene0013841;Unigene0026584;Unigene0034901;Unigene0038925
GO:0044238	primary metabolic process	153	1459	0.919674	0.897156	Unigene0000240;Unigene0001763;Unigene0002517;Unigene0002928;Unigene0003340;Unigene0003346;Unigene0003435;Unigene0003660;Unigene0004246;Unigene0004453;Unigene0004485;Unigene0004838;Unigene0004983;Unigene0005184;Unigene0005315;Unigene0005317;Unigene0005422;Unigene0005710;Unigene0005958;Unigene0006071;Unigene0007124;Unigene0009652;Unigene0009886;Unigene0010609;Unigene0010811;Unigene0011098;Unigene00…
GO:0006796	phosphate-containing compound metabolic process	41	433	0.921749	0.898085	Unigene0001758;Unigene0003346;Unigene0003660;Unigene0004453;Unigene0004838;Unigene0005958;Unigene0009490;Unigene0010224;Unigene0011079;Unigene0013155;Unigene0013662;Unigene0014317;Unigene0014350;Unigene0020005;Unigene0020866;Unigene0025775;Unigene0028138;Unigene0029454;Unigene0030151;Unigene0030919;Unigene0031105;Unigene0031404;Unigene0033664;Unigene0033874;Unigene0034801;Unigene0034903;Unigene00…
GO:0006793	phosphorus metabolic process	41	438	0.93386	0.908776	Unigene0001758;Unigene0003346;Unigene0003660;Unigene0004453;Unigene0004838;Unigene0005958;Unigene0009490;Unigene0010224;Unigene0011079;Unigene0013155;Unigene0013662;Unigene0014317;Unigene0014350;Unigene0020005;Unigene0020866;Unigene0025775;Unigene0028138;Unigene0029454;Unigene0030151;Unigene0030919;Unigene0031105;Unigene0031404;Unigene0033664;Unigene0033874;Unigene0034801;Unigene0034903;Unigene00…
GO:0006026	aminoglycan catabolic process	1	24	0.945183	0.916446	Unigene0038081
GO:0019318	hexose metabolic process	1	24	0.945183	0.916446	Unigene0034901
GO:1901136	carbohydrate derivative catabolic process	1	24	0.945183	0.916446	Unigene0038081
GO:0007166	cell surface receptor signaling pathway	5	78	0.95191	0.921849	Unigene0003638;Unigene0006071;Unigene0023210;Unigene0028013;Unigene0034637
GO:0032774	RNA biosynthetic process	1	26	0.957003	0.92566	Unigene0033782
GO:0005996	monosaccharide metabolic process	1	27	0.961922	0.92817	Unigene0034901
GO:0009108	coenzyme biosynthetic process	1	27	0.961922	0.92817	Unigene0040948
GO:0071704	organic substance metabolic process	182	1753	0.966005	0.930128	Unigene0000240;Unigene0001763;Unigene0002517;Unigene0002928;Unigene0003340;Unigene0003346;Unigene0003435;Unigene0003660;Unigene0004246;Unigene0004445;Unigene0004453;Unigene0004485;Unigene0004838;Unigene0004983;Unigene0005184;Unigene0005315;Unigene0005317;Unigene0005422;Unigene0005710;Unigene0005958;Unigene0006071;Unigene0007124;Unigene0007439;Unigene0008277;Unigene0009652;Unigene0009886;Unigene00…
GO:0006974	cellular response to DNA damage stimulus	1	28	0.966279	0.930128	Unigene0032635
GO:0043170	macromolecule metabolic process	136	1345	0.969118	0.931738	Unigene0000240;Unigene0001763;Unigene0002517;Unigene0002928;Unigene0003340;Unigene0004246;Unigene0004445;Unigene0004453;Unigene0004485;Unigene0004838;Unigene0004983;Unigene0005184;Unigene0005315;Unigene0005317;Unigene0005422;Unigene0006071;Unigene0007124;Unigene0007439;Unigene0008277;Unigene0009886;Unigene0010609;Unigene0010811;Unigene0011098;Unigene0011550;Unigene0011882;Unigene0011985;Unigene00…
GO:0050877	neurological system process	1	31	0.976586	0.93779	Unigene0014350
GO:0006022	aminoglycan metabolic process	2	52	0.985971	0.94454	Unigene0006071;Unigene0038081
GO:0006260	DNA replication	6	106	0.985981	0.94454	Unigene0004983;Unigene0005184;Unigene0005315;Unigene0005317;Unigene0005422;Unigene0035634
GO:0006629	lipid metabolic process	2	58	0.992584	0.948723	Unigene0033873;Unigene0034602
GO:0008152	metabolic process	254	2432	0.992722	0.948723	Unigene0000240;Unigene0000281;Unigene0000403;Unigene0000710;Unigene0000885;Unigene0001758;Unigene0001763;Unigene0002517;Unigene0002928;Unigene0002992;Unigene0003340;Unigene0003346;Unigene0003435;Unigene0003495;Unigene0003660;Unigene0004246;Unigene0004445;Unigene0004453;Unigene0004485;Unigene0004688;Unigene0004838;Unigene0004983;Unigene0005184;Unigene0005315;Unigene0005317;Unigene0005422;Unigene00…
GO:0016310	phosphorylation	2	60	0.994017	0.94882	Unigene0011079;Unigene0030919
GO:0044255	cellular lipid metabolic process	1	44	0.995198	0.94882	Unigene0033873
GO:0006259	DNA metabolic process	11	220	0.999761	0.952034	Unigene0004983;Unigene0005184;Unigene0005315;Unigene0005317;Unigene0005422;Unigene0030832;Unigene0031500;Unigene0032635;Unigene0035634;Unigene0039128;Unigene0042978
