# Supplementary material for: Transcriptome analysis reveals the activation of neuroendocrine-immune system in shrimp hemocytes at the early stage of WSSV infection
Source: BMC Genomics. 2019 Mar 28;20:247. doi: 10.1186/s12864-019-5614-4 (PMC6437892; doi:10.1186/s12864-019-5614-4)
Supplement: Supplementary file 7 — KEGG pathway analysis of all 3444 DEGs. (XLSX 25 kb) [file 12864_2019_5614_MOESM7_ESM.xlsx]

## Sheet: Sheet1
KEGG_A_class	KEGG_B_class	Pathway	PHc-VS-WHc (422)	All (4260)	Pvalue	Qvalue	Pathway ID	Genes	K_IDs
Genetic Information Processing	Translation	Ribosome biogenesis in eukaryotes	40	93	2.95e-17	4.22e-15	ko03008	Unigene0002205;Unigene0002403;Unigene0002517;Unigene0004910;Unigene0006438;Unigene0007083;Unigene0007124;Unigene0007341;Unigene0007940;Unigene0009747;Unigene0012541;Unigene0012690;Unigene0012772;Unigene0019282;Unigene0020506;Unigene0021634;Unigene0024252;Unigene0028642;Unigene0028714;Unigene0028742;Unigene0029114;Unigene0030105;Unigene0031428;Unigene0031550;Unigene0032378;Unigene0034306;Unigene00…	K14573+K07562+K11129+K07179+K14554+K14555+K12845+K14564+K14572+K14545+K14559+K14557+K14565+K11108+K14548+K14561+K14569+K14549+K14553+K03264+K14537+K14530+K14570+K14560+K14546+K14563+K07936+K07178+K06943+K14550+K14575+K14538+K14556+K14521+K01164+K14575+K14544+K11128+K14567+K14570
Genetic Information Processing	Translation	Aminoacyl-tRNA biosynthesis	18	76	0.000320915	0.0229	ko00970	Unigene0000240;Unigene0009886;Unigene0010811;Unigene0011978;Unigene0026352;Unigene0029851;Unigene0029852;Unigene0032635;Unigene0033528;Unigene0034277;Unigene0035686;Unigene0036606;Unigene0037435;Unigene0042363;Unigene0043880;Unigene0043888;Unigene0044003;Unigene0045143	K01868+K01886+K01869+K01874+K01880+K01875+K01875+K04567+K01876+K01875+K01892+K01887+K01883+K01893+K01883+K01870+K01872+K01866
Genetic Information Processing	Transcription	Spliceosome	26	151	0.00320831	0.153	ko03040	Unigene0000687;Unigene0007124;Unigene0007565;Unigene0008907;Unigene0012867;Unigene0020495;Unigene0021755;Unigene0025614;Unigene0025639;Unigene0026365;Unigene0027133;Unigene0028589;Unigene0029121;Unigene0030281;Unigene0034629;Unigene0034946;Unigene0035993;Unigene0037701;Unigene0039890;Unigene0040114;Unigene0040524;Unigene0041828;Unigene0043770;Unigene0044358;Unigene0045239;Unigene0056647	K12878+K12845+K12873+K12829+K12836+K12871+K12819+K12837+K12867+K12839+K12876+K12869+K11087+K12820+K03283+K12865+K12838+K11098+K12833+K12847+K03283+K11984+K12830+K12827+K12842+K12832
Genetic Information Processing	Translation	RNA transport	28	184	0.0129337	0.462	ko03013	Unigene0000687;Unigene0000964;Unigene0001017;Unigene0002403;Unigene0002928;Unigene0003272;Unigene0007439;Unigene0021773;Unigene0023116;Unigene0023364;Unigene0025281;Unigene0025670;Unigene0027133;Unigene0029761;Unigene0029765;Unigene0029766;Unigene0030105;Unigene0031247;Unigene0031396;Unigene0032591;Unigene0032755;Unigene0032985;Unigene0034715;Unigene0036140;Unigene0036760;Unigene0039571;Unigene00…	K12878+K00974+K14301+K07562+K03254+K03251+K03231+K14322+K09291+K14306+K03262+K03260+K12876+K03236+K12160+K05019+K14530+K03237+K13171+K14295+K13134+K13114+K07936+K13151+K03245+K13126+K01164+K03238
Metabolism	Nucleotide metabolism	Pyrimidine metabolism	19	116	0.0183526	0.525	ko00240	Unigene0000480;Unigene0003660;Unigene0005958;Unigene0013155;Unigene0013662;Unigene0024916;Unigene0026932;Unigene0029236;Unigene0031105;Unigene0034307;Unigene0034540;Unigene0034801;Unigene0035671;Unigene0036186;Unigene0037071;Unigene0040195;Unigene0041189;Unigene0042946;Unigene0055597	K02326+K01519+K00940+K00943+K01937+K03027+K03014+K03005+K13421+K02999+K00761+K01081+K13800+K03504+K03004+K00940+K01081+K11540+K03013
Metabolism	Amino acid metabolism	Arginine and proline metabolism	9	46	0.0337046	0.803	ko00330	Unigene0001758;Unigene0003346;Unigene0004626;Unigene0013163;Unigene0025415;Unigene0025997;Unigene0026091;Unigene0032701;Unigene0041305	K00933+K12657+K12259+K00819+K00294+K00802+K13253+K01476+K00318
Environmental Information Processing	Signal transduction	Hippo signaling pathway -fly	9	50	0.0540203	0.996	ko04391	Unigene0001605;Unigene0003712;Unigene0010224;Unigene0013020;Unigene0014056;Unigene0022324;Unigene0029739;Unigene0033853;Unigene0037202	K06091+K16690+K04412+K16687+K16175+K06093+K04354+K16690+K04237
Cellular Processes	Cellular commiunity	Gap junction	6	32	0.0903499	0.996	ko04540	Unigene0002206;Unigene0004461;Unigene0010285;Unigene0029618;Unigene0035745;Unigene0038411	K07374+K07374+K07374+K04630+K07375+K07374
Cellular Processes	Cellular commiunity	Tight junction	4	18	0.0951576	0.996	ko04530	Unigene0010983;Unigene0029618;Unigene0039121;Unigene0042628	K05692+K04630+K05692+K06095
Organismal Systems	Endocrine system	Prolactin signaling pathway	1	1	0.099061	0.996	ko04917	Unigene0041440	K17101
Metabolism	Amino acid metabolism	Alanine, aspartate and glutamate metabolism	7	41	0.105094	0.996	ko00250	Unigene0012006;Unigene0025415;Unigene0026414;Unigene0033495;Unigene0042124;Unigene0042946;Unigene0045271	K00272+K00294+K00272+K01580+K00814+K11540+K00139
Metabolism	Lipid metabolism	Arachidonic acid metabolism	9	58	0.114889	0.996	ko00590	Unigene0000403;Unigene0003820;Unigene0013928;Unigene0020365;Unigene0021492;Unigene0028506;Unigene0036648;Unigene0036650;Unigene0043404	K04119+K04097+K01047+K15730+K05309+K04097+K00432+K00432+K07418
Metabolism	Metabolism of other amino acids	Taurine and hypotaurine metabolism	2	7	0.147253	0.996	ko00430	Unigene0000281;Unigene0033495	K00456+K01580
Metabolism	Metabolism of cofactors and vitamins	Biotin metabolism	1	2	0.18833	0.996	ko00780	Unigene0038782	K01942
Environmental Information Processing	Signal transduction	TNF signaling pathway	1	2	0.18833	0.996	ko04668	Unigene0004149	K04400
Environmental Information Processing	Signal transduction	MAPK signaling pathway - fly	3	17	0.233603	0.996	ko04013	Unigene0010640;Unigene0031036;Unigene0036722	K04364+K07827+K04368
Genetic Information Processing	Transcription	RNA polymerase	6	43	0.249209	0.996	ko03020	Unigene0024916;Unigene0026932;Unigene0029236;Unigene0034307;Unigene0037071;Unigene0055597	K03027+K03014+K03005+K02999+K03004+K03013
Organismal Systems	Development	Dorso-ventral axis formation	8	61	0.253591	0.996	ko04320	Unigene0010640;Unigene0010770;Unigene0026584;Unigene0030589;Unigene0031036;Unigene0036722;Unigene0036923;Unigene0042569	K04364+K02104+K02359+K03102+K07827+K04368+K02174+K02174
Organismal Systems	Immune system	Cytosolic DNA-sensing pathway	2	10	0.260216	0.996	ko04623	Unigene0024916;Unigene0026932	K03027+K03014
Metabolism	Lipid metabolism	Steroid biosynthesis	2	10	0.260216	0.996	ko00100	Unigene0031104;Unigene0041654	K01052+K09828
Organismal Systems	Immune system	NOD-like receptor signaling pathway	2	10	0.260216	0.996	ko04621	Unigene0011686;Unigene0044077	K12800+K04079
Organismal Systems	Endocrine system	Renin-angiotensin system	1	3	0.268773	0.996	ko04614	Unigene0026177	K13289
Organismal Systems	Immune system	RIG-I-like receptor signaling pathway	1	3	0.268773	0.996	ko04622	Unigene0004149	K04400
Organismal Systems	Digestive system	Carbohydrate digestion and absorption	1	3	0.268773	0.996	ko04973	Unigene0042172	K01176
Genetic Information Processing	Translation	mRNA surveillance pathway	11	90	0.275566	0.996	ko03015	Unigene0000505;Unigene0011550;Unigene0027133;Unigene0029739;Unigene0031396;Unigene0032985;Unigene0033772;Unigene0039571;Unigene0041056;Unigene0041075;Unigene0058601	K14403+K00565+K12876+K04354+K13171+K13114+K11584+K13126+K14397+K14416+K06269
Metabolism	Lipid metabolism	Ether lipid metabolism	5	36	0.282042	0.996	ko00565	Unigene0008990;Unigene0013928;Unigene0030596;Unigene0034576;Unigene0037105	K08743+K01047+K16795+K08743+K00993
Organismal Systems	Immune system	Platelet activation	2	11	0.298637	0.996	ko04611	Unigene0010983;Unigene0039121	K05692+K05692
Genetic Information Processing	Folding, sorting and degradation	Sulfur relay system	2	11	0.298637	0.996	ko04122	Unigene0030688;Unigene0040948	K14168+K03639
Genetic Information Processing	Replication and repair	Nucleotide excision repair	7	56	0.316846	0.996	ko03420	Unigene0000480;Unigene0014991;Unigene0022398;Unigene0024057;Unigene0036186;Unigene0042925;Unigene0043932	K02326+K10842+K10609+K10754+K03504+K06634+K10848
Organismal Systems	Endocrine system	Oxytocin signaling pathway	2	12	0.336722	0.996	ko04921	Unigene0010983;Unigene0039121	K05692+K05692
Environmental Information Processing	Signal transduction	Rap1 signaling pathway	2	12	0.336722	0.996	ko04015	Unigene0010983;Unigene0039121	K05692+K05692
Genetic Information Processing	Folding, sorting and degradation	RNA degradation	9	76	0.337618	0.996	ko03018	Unigene0001251;Unigene0005930;Unigene0014293;Unigene0021097;Unigene0021138;Unigene0026843;Unigene0038245;Unigene0039571;Unigene0040916	K07573+K03678+K01148+K12602+K12607+K12587+K12593+K13126+K12597
Metabolism	Carbohydrate metabolism	Pyruvate metabolism	5	39	0.34266	0.996	ko00620	Unigene0011261;Unigene0021147;Unigene0037698;Unigene0038068;Unigene0042902	K01679+K00162+K01069+K00029+K01759
Metabolism	Amino acid metabolism	Tyrosine metabolism	3	21	0.345954	0.996	ko00350	Unigene0012377;Unigene0025339;Unigene0030097	K01593+K00503+K07253
Metabolism	Energy metabolism	Oxidative phosphorylation	15	136	0.369622	0.996	ko00190	Unigene0000710;Unigene0000885;Unigene0020005;Unigene0022105;Unigene0028729;Unigene0029327;Unigene0030717;Unigene0033363;Unigene0034489;Unigene0041987;Unigene0042080;Unigene0044292;Unigene0046880;Unigene0048002;Unigene0051519	K00412+K03879+K02126+K03883+K02263+K02256+K03662+K03965+K02257+K02154+K02154+K02140+K02261+K02262+K00235
Organismal Systems	Endocrine system	Progesterone-mediated oocyte maturation	2	13	0.374162	0.996	ko04914	Unigene0029618;Unigene0044077	K04630+K04079
Organismal Systems	Endocrine system	Thyroid hormone signaling pathway	2	13	0.374162	0.996	ko04919	Unigene0010983;Unigene0039121	K05692+K05692
Organismal Systems	Immune system	Leukocyte transendothelial migration	2	13	0.374162	0.996	ko04670	Unigene0010983;Unigene0039121	K05692+K05692
Metabolism	Lipid metabolism	Fatty acid biosynthesis	2	13	0.374162	0.996	ko00061	Unigene0010464;Unigene0036814	K01897+K01897
Metabolism	Metabolism of terpenoids and polyketides	Terpenoid backbone biosynthesis	3	23	0.402108	0.996	ko00900	Unigene0026205;Unigene0042610;Unigene0044494	K12504+K19177+K00869
Metabolism	Amino acid metabolism	Arginine biosynthesis	3	23	0.402108	0.996	ko00220	Unigene0026091;Unigene0032701;Unigene0042124	K13253+K01476+K00814
Metabolism	Carbohydrate metabolism	Citrate cycle (TCA cycle)	5	42	0.404064	0.996	ko00020	Unigene0011261;Unigene0021147;Unigene0032481;Unigene0038485;Unigene0051519	K01679+K00162+K00030+K00164+K00235
Organismal Systems	Immune system	Complement and coagulation cascades	1	5	0.406577	0.996	ko04610	Unigene0024140	K01324
Metabolism	Metabolism of cofactors and vitamins	Riboflavin metabolism	1	5	0.406577	0.996	ko00740	Unigene0044581	K00861
Metabolism	Amino acid metabolism	Phenylalanine metabolism	2	14	0.410711	0.996	ko00360	Unigene0012377;Unigene0030097	K01593+K07253
Environmental Information Processing	Signal transduction	Hippo signaling pathway	2	14	0.410711	0.996	ko04390	Unigene0010983;Unigene0039121	K05692+K05692
Metabolism	Carbohydrate metabolism	Pentose and glucuronate interconversions	7	62	0.417584	0.996	ko00040	Unigene0006071;Unigene0007373;Unigene0020866;Unigene0035487;Unigene0038305;Unigene0041279;Unigene0045986	K00012+K00008+K01783+K00011+K16190+K00699+K00011
Organismal Systems	Aging	Longevity regulating pathway - multiple species	6	53	0.430216	0.996	ko04213	Unigene0006334;Unigene0014350;Unigene0014935;Unigene0031036;Unigene0034629;Unigene0040524	K08339+K04345+K07199+K07827+K03283+K03283
Metabolism	Metabolism of other amino acids	Selenocompound metabolism	2	15	0.446178	0.996	ko00450	Unigene0009652;Unigene0011978	K00548+K01874
Genetic Information Processing	Folding, sorting and degradation	SNARE interactions in vesicular transport	3	26	0.483377	0.996	ko04130	Unigene0026616;Unigene0028542;Unigene0040511	K08495+K08492+K08498
Metabolism	Metabolism of other amino acids	beta-Alanine metabolism	3	26	0.483377	0.996	ko00410	Unigene0004626;Unigene0025997;Unigene0033495	K12259+K00802+K01580
Metabolism	Carbohydrate metabolism	Fructose and mannose metabolism	6	56	0.484576	0.996	ko00051	Unigene0005710;Unigene0007373;Unigene0026428;Unigene0035487;Unigene0045634;Unigene0045986	K01803+K00008+K18334+K00011+K00976+K00011
Metabolism	Nucleotide metabolism	Purine metabolism	19	187	0.490173	0.996	ko00230	Unigene0000480;Unigene0003660;Unigene0005958;Unigene0008263;Unigene0023581;Unigene0024916;Unigene0025697;Unigene0026932;Unigene0029236;Unigene0029454;Unigene0034307;Unigene0034801;Unigene0036186;Unigene0036838;Unigene0037071;Unigene0040195;Unigene0041189;Unigene0043535;Unigene0055597	K02326+K01519+K00940+K01487+K13763+K03027+K12323+K03014+K03005+K00364+K02999+K01081+K03504+K00088+K03004+K00940+K01081+K01487+K03013
Metabolism	Metabolism of other amino acids	Glutathione metabolism	8	77	0.499466	0.996	ko00480	Unigene0003629;Unigene0003820;Unigene0007018;Unigene0025997;Unigene0028506;Unigene0036077;Unigene0036648;Unigene0036650	K00799+K04097+K05361+K00802+K04097+K00799+K00432+K00432
Cellular Processes	Cellular commiunity	Focal adhesion	4	37	0.506412	0.996	ko04510	Unigene0003275;Unigene0003638;Unigene0010983;Unigene0039121	K06236+K06485+K05692+K05692
Metabolism	Lipid metabolism	Glycerophospholipid metabolism	10	98	0.510752	0.996	ko00564	Unigene0004170;Unigene0013928;Unigene0032819;Unigene0034544;Unigene0034669;Unigene0036979;Unigene0037105;Unigene0037150;Unigene0037181;Unigene0057287	K01049+K01047+K14286+K01049+K13515+K01049+K00993+K15728+K13514+K08730
Organismal Systems	Endocrine system	Thyroid hormone synthesis	1	7	0.51846	0.996	ko04918	Unigene0036648	K00432
Environmental Information Processing	Signal transduction	Wnt signaling pathway	9	89	0.526742	0.996	ko04310	Unigene0001174;Unigene0009799;Unigene0013494;Unigene0014350;Unigene0025439;Unigene0027300;Unigene0028138;Unigene0030832;Unigene0035084	K04511+K04491+K04496+K04345+K04507+K04510+K02677+K04499+K00408
Genetic Information Processing	Replication and repair	Mismatch repair	3	28	0.534533	0.996	ko03430	Unigene0024057;Unigene0036186;Unigene0037653	K10754+K03504+K08734
Metabolism	Global and Overview	Fatty acid metabolism	5	49	0.542423	0.996	ko01212	Unigene0001054;Unigene0010464;Unigene0013280;Unigene0036814;Unigene0037474	K08765+K01897+K09479+K01897+K10258
Genetic Information Processing	Folding, sorting and degradation	Protein processing in endoplasmic reticulum	18	184	0.560879	0.996	ko04141	Unigene0003761;Unigene0005186;Unigene0005923;Unigene0009856;Unigene0013385;Unigene0013565;Unigene0023098;Unigene0026250;Unigene0026460;Unigene0027837;Unigene0031247;Unigene0034629;Unigene0040430;Unigene0040524;Unigene0040717;Unigene0041467;Unigene0044077;Unigene0048786	K09523+K08288+K14011+K12669+K04556+K14003+K09517+K09586+K09502+K06689+K03237+K03283+K10575+K03283+K16194+K11718+K04079+K09485
Genetic Information Processing	Replication and repair	Fanconi anemia pathway	5	50	0.561021	0.996	ko03460	Unigene0034673;Unigene0037653;Unigene0039764;Unigene0043932;Unigene0045673	K10895+K08734+K10888+K10848+K03510
Genetic Information Processing	Transcription	Basal transcription factors	5	50	0.561021	0.996	ko03022	Unigene0002504;Unigene0014991;Unigene0030861;Unigene0033782;Unigene0042925	K14649+K10842+K03130+K03135+K06634
Metabolism	Metabolism of cofactors and vitamins	Ubiquinone and other terpenoid-quinone biosynthesis	1	8	0.566241	0.996	ko00130	Unigene0039233	K06134
Metabolism	Metabolism of cofactors and vitamins	One carbon pool by folate	2	19	0.574887	0.996	ko00670	Unigene0009652;Unigene0022734	K00548+K00297
Metabolism	Xenobiotics biodegradation and metabolism	Drug metabolism - cytochrome P450	5	51	0.579234	0.996	ko00982	Unigene0003629;Unigene0003820;Unigene0028506;Unigene0036077;Unigene0041279	K00799+K04097+K04097+K00799+K00699
Metabolism	Carbohydrate metabolism	Ascorbate and aldarate metabolism	3	31	0.60557	0.996	ko00053	Unigene0006071;Unigene0038305;Unigene0041279	K00012+K16190+K00699
Organismal Systems	Endocrine system	Renin secretion	1	9	0.60929	0.996	ko04924	Unigene0038832	K05030
Metabolism	Global and Overview	Carbon metabolism	12	127	0.614478	0.996	ko01200	Unigene0005710;Unigene0011261;Unigene0014747;Unigene0020866;Unigene0021147;Unigene0022734;Unigene0032481;Unigene0034901;Unigene0038068;Unigene0038485;Unigene0042124;Unigene0051519	K01803+K01679+K05606+K01783+K00162+K00297+K00030+K00134+K00029+K00164+K00814+K00235
Environmental Information Processing	Signal transduction	mTOR signaling pathway	4	43	0.628672	0.996	ko04150	Unigene0025222;Unigene0028138;Unigene0028621;Unigene0040029	K07206+K02677+K08272+K07208
Metabolism	Metabolism of cofactors and vitamins	Porphyrin and chlorophyll metabolism	4	44	0.647071	0.996	ko00860	Unigene0000365;Unigene0032596;Unigene0034489;Unigene0041279	K01749+K00643+K02257+K00699
Environmental Information Processing	Signaling molecules and interaction	Cell adhesion molecules (CAMs)	1	10	0.648076	0.996	ko04514	Unigene0003638	K06485
Cellular Processes	Cell motility	Regulation of actin cytoskeleton	3	33	0.648755	0.996	ko04810	Unigene0003638;Unigene0010983;Unigene0039121	K06485+K05692+K05692
Environmental Information Processing	Signaling molecules and interaction	ECM-receptor interaction	7	77	0.652404	0.996	ko04512	Unigene0003275;Unigene0003638;Unigene0006917;Unigene0038268;Unigene0043092;Unigene0043420;Unigene0045094	K06236+K06485+K06254+K06265+K04659+K05635+K05637
Cellular Processes	Cellular commiunity	Adherens junction	2	22	0.656219	0.996	ko04520	Unigene0010983;Unigene0039121	K05692+K05692
Cellular Processes	Cell growth and death	p53 signaling pathway	2	22	0.656219	0.996	ko04115	Unigene0027263;Unigene0035338	K10143+K10127
Metabolism	Metabolism of cofactors and vitamins	Nicotinate and nicotinamide metabolism	2	22	0.656219	0.996	ko00760	Unigene0034801;Unigene0041189	K01081+K01081
Genetic Information Processing	Folding, sorting and degradation	Ubiquitin mediated proteolysis	13	143	0.672152	0.996	ko04120	Unigene0003340;Unigene0011926;Unigene0013385;Unigene0021620;Unigene0022398;Unigene0027263;Unigene0027837;Unigene0027889;Unigene0031798;Unigene0033205;Unigene0038448;Unigene0040430;Unigene0043905	K03178+K10595+K04556+K10573+K10609+K10143+K06689+K10587+K04552+K10612+K10593+K10575+K10592
Metabolism	Glycan biosynthesis and metabolism	Mucin type O-glycan biosynthesis	2	24	0.703213	0.996	ko00512	Unigene0004123;Unigene0040698	K00710+K00710
Metabolism	Lipid metabolism	Steroid hormone biosynthesis	1	12	0.714502	0.996	ko00140	Unigene0000403	K04119
Metabolism	Xenobiotics biodegradation and metabolism	Metabolism of xenobiotics by cytochrome P450	5	61	0.736579	0.996	ko00980	Unigene0003629;Unigene0003820;Unigene0028506;Unigene0036077;Unigene0041279	K00799+K04097+K04097+K00799+K00699
Metabolism	Amino acid metabolism	Cysteine and methionine metabolism	5	61	0.736579	0.996	ko00270	Unigene0000281;Unigene0009652;Unigene0025997;Unigene0031404;Unigene0039280	K00456+K00548+K00802+K00772+K08964
Cellular Processes	Transport and catabolism	Phagosome	14	161	0.738676	0.996	ko04145	Unigene0002206;Unigene0004461;Unigene0010285;Unigene0010983;Unigene0015272;Unigene0028542;Unigene0030717;Unigene0035745;Unigene0035746;Unigene0038411;Unigene0039121;Unigene0041987;Unigene0042080;Unigene0043092	K07374+K07374+K07374+K05692+K07375+K08492+K03662+K07375+K07375+K07374+K05692+K02154+K02154+K04659
Environmental Information Processing	Signal transduction	Hedgehog signaling pathway	3	38	0.741594	0.996	ko04340	Unigene0014350;Unigene0035084;Unigene0039540	K04345+K00408+K06231
Cellular Processes	Cell growth and death	Oocyte meiosis	1	13	0.742864	0.996	ko04114	Unigene0045699	K02365
Organismal Systems	Endocrine system	PPAR signaling pathway	1	13	0.742864	0.996	ko03320	Unigene0035899	K08762
Metabolism	Global and Overview	2-Oxocarboxylic acid metabolism	2	26	0.744744	0.996	ko01210	Unigene0032481;Unigene0042124	K00030+K00814
Metabolism	Carbohydrate metabolism	Inositol phosphate metabolism	5	63	0.762252	0.996	ko00562	Unigene0005710;Unigene0014317;Unigene0033114;Unigene0044395;Unigene0044542	K01803+K13711+K03103+K05857+K01099
Metabolism	Lipid metabolism	Glycerolipid metabolism	5	63	0.762252	0.996	ko00561	Unigene0024139;Unigene0035487;Unigene0037150;Unigene0043518;Unigene0045986	K09881+K00011+K15728+K14074+K00011
Metabolism	Lipid metabolism	Fatty acid degradation	4	53	0.78484	0.996	ko00071	Unigene0001054;Unigene0010464;Unigene0013280;Unigene0036814	K08765+K01897+K09479+K01897
Organismal Systems	Endocrine system	Melanogenesis	1	16	0.812165	0.996	ko04916	Unigene0029618	K04630
Genetic Information Processing	Replication and repair	Non-homologous end-joining	1	16	0.812165	0.996	ko03450	Unigene0039128	K10777
Cellular Processes	Cell growth and death	Apoptosis	1	17	0.830842	0.996	ko04210	Unigene0004149	K04400
Metabolism	Lipid metabolism	Biosynthesis of unsaturated fatty acids	1	17	0.830842	0.996	ko01040	Unigene0037474	K10258
Metabolism	Carbohydrate metabolism	Glycolysis / Gluconeogenesis	5	71	0.846254	0.996	ko00010	Unigene0005710;Unigene0021147;Unigene0033114;Unigene0034901;Unigene0035211	K01803+K00162+K03103+K00134+K01792
Cellular Processes	Transport and catabolism	Regulation of autophagy	1	18	0.847666	0.996	ko04140	Unigene0006334	K08339
Metabolism	Carbohydrate metabolism	Starch and sucrose metabolism	5	72	0.854798	0.996	ko00500	Unigene0006071;Unigene0013841;Unigene0041279;Unigene0042170;Unigene0042172	K00012+K01196+K00699+K01176+K01176
Environmental Information Processing	Signal transduction	TGF-beta signaling pathway	3	47	0.858631	0.996	ko04350	Unigene0020499;Unigene0034091;Unigene0034503	K04667+K17696+K17696
Metabolism	Energy metabolism	Nitrogen metabolism	1	19	0.86282	0.996	ko00910	Unigene0027350	K01672
Metabolism	Lipid metabolism	alpha-Linolenic acid metabolism	1	19	0.86282	0.996	ko00592	Unigene0013928	K01047
Organismal Systems	Digestive system	Pancreatic secretion	1	19	0.86282	0.996	ko04972	Unigene0038832	K05030
Metabolism	Amino acid metabolism	Histidine metabolism	1	19	0.86282	0.996	ko00340	Unigene0012377	K01593
Environmental Information Processing	Signal transduction	Jak-STAT signaling pathway	2	34	0.864508	0.996	ko04630	Unigene0010640;Unigene0040390	K04364+K19599
Metabolism	Carbohydrate metabolism	Butanoate metabolism	2	34	0.864508	0.996	ko00650	Unigene0033495;Unigene0045271	K01580+K00139
Environmental Information Processing	Signaling molecules and interaction	Neuroactive ligand-receptor interaction	6	86	0.867867	0.996	ko04080	Unigene0028013;Unigene0037202;Unigene0042776;Unigene0043289;Unigene0043624;Unigene0053708	K05208+K04237+K08375+K05202+K05194+K05195
Metabolism	Glycan biosynthesis and metabolism	N-Glycan biosynthesis	3	48	0.86824	0.996	ko00510	Unigene0009856;Unigene0031413;Unigene0038925	K12669+K00721+K00729
Metabolism	Carbohydrate metabolism	Galactose metabolism	2	35	0.875177	0.996	ko00052	Unigene0035487;Unigene0045986	K00011+K00011
Organismal Systems	Circulatory system	Adrenergic signaling in cardiomyocytes	1	20	0.876471	0.996	ko04261	Unigene0029618	K04630
Environmental Information Processing	Signal transduction	FoxO signaling pathway	5	75	0.878091	0.996	ko04068	Unigene0010640;Unigene0014935;Unigene0020158;Unigene0031036;Unigene0036722	K04364+K07199+K11434+K07827+K04368
Metabolism	Global and Overview	Biosynthesis of amino acids	8	113	0.885009	0.996	ko01230	Unigene0003346;Unigene0005710;Unigene0009652;Unigene0020866;Unigene0032481;Unigene0032701;Unigene0034901;Unigene0042124	K12657+K01803+K00548+K01783+K00030+K01476+K00134+K00814
Metabolism	Lipid metabolism	Fatty acid elongation	1	21	0.888765	0.996	ko00062	Unigene0037474	K10258
Cellular Processes	Transport and catabolism	Endocytosis	17	219	0.889147	0.996	ko04144	Unigene0000032;Unigene0001489;Unigene0002002;Unigene0011395;Unigene0022324;Unigene0033325;Unigene0034629;Unigene0035209;Unigene0035399;Unigene0035400;Unigene0035437;Unigene0037202;Unigene0039124;Unigene0039132;Unigene0040524;Unigene0044452;Unigene0044906	K10396+K12198+K07903+K12189+K06093+K11247+K03283+K05758+K10396+K10396+K18462+K04237+K12484+K04646+K03283+K18441+K18466
Genetic Information Processing	Replication and repair	DNA replication	3	51	0.893699	0.996	ko03030	Unigene0000480;Unigene0024057;Unigene0036186	K02326+K10754+K03504
Metabolism	Metabolism of cofactors and vitamins	Folate biosynthesis	1	22	0.899839	0.996	ko00790	Unigene0040948	K03639
Metabolism	Metabolism of cofactors and vitamins	Retinol metabolism	2	38	0.902709	0.996	ko00830	Unigene0002992;Unigene0041279	K15734+K00699
Metabolism	Carbohydrate metabolism	Amino sugar and nucleotide sugar metabolism	7	106	0.912787	0.996	ko00520	Unigene0002099;Unigene0006071;Unigene0028844;Unigene0038081;Unigene0038305;Unigene0040317;Unigene0045634	K00326+K00012+K00326+K01183+K16190+K01183+K00976
Genetic Information Processing	Replication and repair	Base excision repair	3	54	0.91466	0.996	ko03410	Unigene0000480;Unigene0036186;Unigene0047159	K02326+K03504+K10802
Metabolism	Amino acid metabolism	Lysine degradation	6	94	0.915822	0.996	ko00310	Unigene0025395;Unigene0033613;Unigene0034053;Unigene0038485;Unigene0040464;Unigene0042892	K11419+K14157+K00471+K00164+K00306+K11421
Metabolism	Amino acid metabolism	Glycine, serine and threonine metabolism	3	55	0.920766	0.996	ko00260	Unigene0032596;Unigene0034757;Unigene0040464	K00643+K00639+K00306
Genetic Information Processing	Translation	Ribosome	16	217	0.923795	0.996	ko03010	Unigene0002063;Unigene0004445;Unigene0020546;Unigene0022738;Unigene0023210;Unigene0023780;Unigene0025263;Unigene0027965;Unigene0029019;Unigene0029434;Unigene0031120;Unigene0031675;Unigene0032243;Unigene0038662;Unigene0041329;Unigene0059096	K02996+K02969+K02926+K02896+K02997+K02895+K02914+K02957+K02981+K02990+K02868+K02871+K02946+K02885+K02877+K02943
Metabolism	Glycan biosynthesis and metabolism	Glycosphingolipid biosynthesis - globo series	1	25	0.926885	0.996	ko00603	Unigene0037270	K01204
Metabolism	Lipid metabolism	Linoleic acid metabolism	1	25	0.926885	0.996	ko00591	Unigene0043404	K07418
Metabolism	Glycan biosynthesis and metabolism	Glycosylphosphatidylinositol(GPI)-anchor biosynthesis	1	25	0.926885	0.996	ko00563	Unigene0043269	K05287
Metabolism	Xenobiotics biodegradation and metabolism	Drug metabolism - other enzymes	4	70	0.927057	0.996	ko00983	Unigene0003660;Unigene0031105;Unigene0036838;Unigene0041279	K01519+K13421+K00088+K00699
Metabolism	Amino acid metabolism	Tryptophan metabolism	2	43	0.936371	0.996	ko00380	Unigene0012377;Unigene0038485	K01593+K00164
Cellular Processes	Cell growth and death	Cell cycle	1	27	0.940732	0.996	ko04110	Unigene0045699	K02365
Genetic Information Processing	Folding, sorting and degradation	Protein export	1	28	0.94664	0.996	ko03060	Unigene0025582	K12947
Metabolism	Glycan biosynthesis and metabolism	Other types of O-glycan biosynthesis	1	28	0.94664	0.996	ko00514	Unigene0020119	K09666
Environmental Information Processing	Signal transduction	Phosphatidylinositol signaling system	4	77	0.955238	0.996	ko04070	Unigene0014317;Unigene0028138;Unigene0044395;Unigene0044542	K13711+K02677+K05857+K01099
Metabolism	Lipid metabolism	Sphingolipid metabolism	2	48	0.958796	0.996	ko00600	Unigene0001215;Unigene0028201	K04714+K12353
Environmental Information Processing	Membrane transport	ABC transporters	2	51	0.968382	0.996	ko02010	Unigene0013223;Unigene0042159	K05668+K05665
Metabolism	Carbohydrate metabolism	Pentose phosphate pathway	1	33	0.96845	0.996	ko00030	Unigene0020866	K01783
Cellular Processes	Transport and catabolism	Lysosome	12	188	0.968676	0.996	ko04142	Unigene0004219;Unigene0011844;Unigene0026177;Unigene0030717;Unigene0031104;Unigene0032925;Unigene0034473;Unigene0037270;Unigene0038556;Unigene0039132;Unigene0041987;Unigene0042080	K01132+K01369+K13289+K03662+K01052+K06497+K12384+K01204+K12402+K04646+K02154+K02154
Organismal Systems	Sensory system	Phototransduction - fly	1	34	0.9716	0.996	ko04745	Unigene0028138	K02677
Environmental Information Processing	Signal transduction	Notch signaling pathway	1	34	0.9716	0.996	ko04330	Unigene0013494	K04496
Metabolism	Glycan biosynthesis and metabolism	Glycosaminoglycan degradation	1	34	0.9716	0.996	ko00531	Unigene0004219	K01132
Genetic Information Processing	Replication and repair	Homologous recombination	1	35	0.974436	0.996	ko03440	Unigene0036186	K03504
Metabolism	Carbohydrate metabolism	Propanoate metabolism	1	35	0.974436	0.996	ko00640	Unigene0014747	K05606
Cellular Processes	Transport and catabolism	Peroxisome	6	115	0.977328	0.996	ko04146	Unigene0010464;Unigene0012006;Unigene0026414;Unigene0036814;Unigene0040464;Unigene0044494	K01897+K00272+K00272+K01897+K00306+K00869
Metabolism	Carbohydrate metabolism	Glyoxylate and dicarboxylate metabolism	1	43	0.988992	0.996	ko00630	Unigene0014747	K05606
Genetic Information Processing	Folding, sorting and degradation	Proteasome	2	68	0.993263	0.996	ko03050	Unigene0024869;Unigene0026220	K03031+K06698
Metabolism	Glycan biosynthesis and metabolism	Other glycan degradation	1	48	0.993504	0.996	ko00511	Unigene0026503	K14459
Metabolism	Amino acid metabolism	Valine, leucine and isoleucine degradation	1	53	0.996169	0.996	ko00280	Unigene0014747	K05606
