# Supplementary material for: Transcriptome analysis reveals the activation of neuroendocrine-immune system in shrimp hemocytes at the early stage of WSSV infection
Source: BMC Genomics. 2019 Mar 28;20:247. doi: 10.1186/s12864-019-5614-4 (PMC6437892; doi:10.1186/s12864-019-5614-4)
Supplement: Supplementary file 9 — Detail information of 349 immune-related DEGs. (XLSX 48 kb) [file 12864_2019_5614_MOESM9_ESM.xlsx]

## Sheet: Sheet1
Gene classification	Gene ID	Nr-annotation [Top-hit Species]	Accession No. of Hit Gene	E-value	log2 Ratio(WHc/PHc)	Pvalue	FDR
Pattern recognition	Unigene0006003	beta-1,3-glucan binding protein [Fenneropenaeus merguiensis]	gi|669679271|acc|AII25497.1|	0	8.62536	1.47883e-07	3.29559e-05
	Unigene0035722	beta-1,3-glucan binding protein [Litopenaeus vannamei]	gi|57490775|acc|AAW51361.1|	0	-2.16957	0.00160182	0.0288816
	Unigene0006002	beta-1,3-glucan-binding protein precursor [Astacus astacus]	gi|588294489|acc|AHK23026.1|	0	9.08277	1.5523e-07	3.40844e-05
	Unigene0017370	50kDa lectin [Operophtera brumata]	gi|914572944|acc|KOB75649.1|	7e-19	1.94635	0.000141506	0.00589077
	Unigene0023805	C-type lectin [Penaeus monodon]	gi|71159516|acc|AAZ29608.1|	5e-41	6.51918	5.3612e-06	0.00053844
	Unigene0028929	C-type lectin [Penaeus monodon]	gi|71159516|acc|AAZ29608.1|	1e-07	1.87213	0.00276231	0.0405812
	Unigene0023356	C-type lectin [Penaeus monodon]	gi|71159516|acc|AAZ29608.1|	3e-100	-2.48127	0.00025526	0.00883163
	Unigene0057799	C-type lectin [Portunus trituberculatus]	gi|589094707|acc|AHK59786.1|	2e-15	10.4184	0.000122213	0.00528917
	Unigene0039098	PREDICTED: CTL-like protein 1 [Diachasma alloeum]	gi|970883736|acc|XP_015126470.1|	0	2.02873	0.000264094	0.00907873
	Unigene0031440	mannose-binding protein [Procambarus clarkii]	gi|237825144|acc|ACR20475.1|	1e-40	10.7852	0.000376311	0.0114201
	Unigene0007636	PREDICTED: techylectin-5B [Limulus polyphemus]	gi|926653467|acc|XP_013793333.1|	1e-16	7.82379	0.00145368	0.0272332
	Unigene0012130	fibrinogen-like protein [Fenneropenaeus merguiensis]	gi|896689423|acc|AKR15662.1|	4e-64	4.23374	0.00210344	0.0343948
	Unigene0013306	PREDICTED: fibrinogen-like protein A [Amphimedon queenslandica]	gi|340377837|acc|XP_003387435.1|	8e-42	6.38367	5.07324e-06	0.00051297
	Unigene0037967	Dscam [Scylla paramamosain]	gi|1040975709|acc|ANN87808.1|	0	2.62297	0.000624332	0.0157884
	Unigene0009091	Apolipophorins [Daphnia magna]	gi|942328029|acc|JAN45947.1|	2e-30	4.29965	2.49411e-05	0.00164051
Related to signal transduction	Unigene0009990	caspase [Eriocheir sinensis]	gi|304569876|acc|ADM45311.1|	6e-09	10.1372	9.84519e-05	0.00454635
	Unigene0004149	caspase [Eriocheir sinensis]	gi|304569876|acc|ADM45311.1|	3e-23	8.32418	0.0012153	0.024433
	Unigene0026448	caspase [Eriocheir sinensis]	gi|304569876|acc|ADM45311.1|	1e-36	4.89116	1.42477e-05	0.00110606
	Unigene0029115	caspase 4 [Litopenaeus vannamei]	gi|498923337|acc|AGL61584.1|	2e-28	2.08938	0.000166689	0.00653408
	Unigene0031929	PREDICTED: programmed cell death protein 2 [Nasonia vitripennis]	gi|1032766255|acc|XP_016841519.1|	4e-107	1.94622	0.000156402	0.0063001
	Unigene0040084	PREDICTED: programmed cell death protein 7-like [Lingula anatina]	gi|919082678|acc|XP_013378748.1|	9e-29	1.30807	0.00290936	0.0420814
	Unigene0030272	prohibitin [Litopenaeus vannamei]	gi|115291342|acc|ABI93177.1|	0	1.86344	1.671e-05	0.00124128
	Unigene0006992	PREDICTED: bcl-2-like protein 1 [Vollenhovia emeryi]	gi|795045505|acc|XP_011868261.1|	2e-29	1.46858	0.000661433	0.0163134
	Unigene0042614	PREDICTED: apoptosis-stimulating of p53 protein 1-like isoform X2 [Parasteatoda tepidariorum]	gi|1009599069|acc|XP_015927960.1|	0	2.76472	0.00135023	0.0259129
	Unigene0024677	PREDICTED: NLR family CARD domain-containing protein 4-like [Lingula anatina]	gi|919025491|acc|XP_013396536.1|	2e-14	1.47479	0.00295658	0.0425013
	Unigene0011686	PREDICTED: protein NLRC5-like [Acropora digitifera]	gi|1005474507|acc|XP_015774038.1|	1e-17	1.6625	0.000835958	0.0191479
	Unigene0023149	toll family protein LongTollC [Parhyale hawaiensis]	gi|1031608107|acc|ANG08895.1|	8e-134	7.31862	0.00366871	0.0485903
	Unigene0024176	TRAF and TNF receptor-associated protein-like protein [Zootermopsis nevadensis]	gi|646716257|acc|KDR19586.1|	9e-144	-1.69771	0.000762356	0.0180106
	Unigene0009285	sterile-alpha and armadillo motif containing protein [Marsupenaeus japonicus]	gi|549429840|acc|BAO01183.1|	0	5.79695	5.50895e-06	0.000548796
	Unigene0033368	relish [Litopenaeus vannamei]	gi|148841064|acc|ABR14713.1|	0	1.91103	4.01171e-05	0.00233372
	Unigene0040390	domeless [Litopenaeus vannamei]	gi|552331594|acc|AGY46351.1|	0	1.44684	0.00316306	0.0443545
	Unigene0004453	pelle [Litopenaeus vannamei]	gi|341650464|acc|AEK86521.1|	0	1.50349	0.000542461	0.0145065
	Unigene0030765	PREDICTED: adipolin [Strongylocentrotus purpuratus]	gi|780111225|acc|XP_011676520.1|	2e-06	5.57897	4.3189e-05	0.00247387
	Unigene0033807	astakine [Litopenaeus vannamei]	gi|305433348|acc|ADM53424.1|	7e-80	-2.25518	0.000227135	0.00821248
	Unigene0048462	crustacean hematopoietic factor-like protein [Litopenaeus vannamei]	gi|753246703|acc|AJI42795.1|	2e-13	11.1292	2.00792e-05	0.00139295
	Unigene0037846	crustacean hematopoietic factor-like protein [Litopenaeus vannamei]	gi|753246703|acc|AJI42795.1|	6e-14	-1.57342	0.00021631	0.00794193
	Unigene0030097	macrophage migration inhibitory factor [Litopenaeus vannamei]	gi|480813569|acc|AGJ94440.1|	1e-76	1.52675	0.00270761	0.0400933
	Unigene0021647	C1q-binding protein [Litopenaeus vannamei]	gi|513139111|acc|AGO21477.1|	0	1.53995	0.000661742	0.0163134
	Unigene0003638	Integrin alpha-PS3 [Lucilia cuprina]	gi|906471724|acc|KNC31990.1|	1e-09	1.3524	0.00129349	0.0253117
	Unigene0038268	Dystroglycan, partial [Zootermopsis nevadensis]	gi|646722043|acc|KDR23168.1|	0	2.7317	0.000272994	0.00926489
	Unigene0014002	PREDICTED: dystrophin, isoforms A/C/F/G/H-like isoform X11 [Athalia rosae]	gi|817082357|acc|XP_012263735.1|	0	2.20115	0.00330572	0.0456733
	Unigene0011689	PREDICTED: collagen alpha chain CG42342 isoform X2 [Dinoponera quadriceps]	gi|951548243|acc|XP_014474236.1|	2e-126	3.73355	0.00092258	0.0205088
	Unigene0034240	PREDICTED: collagen alpha-1(IX) chain isoform X7 [Apis cerana]	gi|1035608896|acc|XP_016912031.1|	5e-31	12.2651	2.4698e-10	1.94087e-07
	Unigene0008195	PREDICTED: collagen alpha-1(XV) chain isoform X5 [Drosophila eugracilis]	gi|1036888904|acc|XP_017071129.1|	3e-63	1.54505	0.00122327	0.0245065
	Unigene0031288	PREDICTED: collagen alpha-1(XVIII) chain isoform X6 [Drosophila eugracilis]	gi|1036888921|acc|XP_017071130.1|	7e-62	12.22	4.22141e-11	4.59708e-08
	Unigene0003275	Collagen alpha-1(XXVI) chain [Daphnia magna]	gi|942362291|acc|JAN63075.1|	2e-34	3.50312	2.0376e-05	0.0014099
	Unigene0006167	Laminin alpha-2 chain precursor [Daphnia magna]	gi|942318217|acc|JAN41041.1|	0	5.43407	0.00120247	0.0243061
	Unigene0045094	Laminin subunit alpha-3 [Daphnia magna]	gi|942343923|acc|JAN53893.1|	0	5.92442	0.000193333	0.00733274
	Unigene0043420	Laminin subunit gamma-3 [Daphnia magna]	gi|942333711|acc|JAN48788.1|	0	2.0468	0.000751274	0.017843
	Unigene0039642	Basement membrane-specific heparan sulfate proteoglycan core protein, partial [Stegodyphus mimosarum]	gi|675385360|acc|KFM78257.1|	0	1.5293	0.00145956	0.0272749
	Unigene0006712	Tenascin-R, partial [Exaiptasia pallida]	gi|999965991|acc|KXJ05169.1|	2e-16	2.65154	0.000470034	0.0132167
	Unigene0021543	PREDICTED: fibrillin-1-like [Limulus polyphemus]	gi|926618339|acc|XP_013774373.1|	2e-33	8.99614	3.26394e-05	0.00199457
	Unigene0044256	PREDICTED: fibrillin-1-like [Limulus polyphemus]	gi|926618339|acc|XP_013774373.1|	5e-55	6.68557	0.0011704	0.0238516
	Unigene0034381	male reproductive-related microfibril-associated protein [Macrobrachium rosenbergii]	gi|146432695|acc|ABQ41248.1|	0	1.47909	0.00263868	0.0395397
	Unigene0005607	PREDICTED: paxillin isoform X1 [Plutella xylostella]	gi|768432304|acc|XP_011557470.1|	0	1.69814	0.000120407	0.00523629
	Unigene0008161	Beta-parvin [Zootermopsis nevadensis]	gi|646693575|acc|KDR07747.1|	4e-179	1.48626	0.000480175	0.0133775
	Unigene0022231	PREDICTED: irregular chiasm C-roughest protein isoform X3 [Tribolium castaneum]	gi|642916398|acc|XP_008191005.1|	6e-132	12.3183	3.58867e-13	1.23652e-09
	Unigene0055268	Kin of IRRE protein [Daphnia magna]	gi|942311131|acc|JAN37498.1|	3e-20	9.7248	0.00293517	0.0423294
	Unigene0005913	Kin of IRRE-like protein 2, partial [Zootermopsis nevadensis]	gi|646694768|acc|KDR08118.1|	2e-174	9.70644	1.30764e-05	0.00103303
	Unigene0027686	PREDICTED: kin of IRRE-like protein 1 isoform X4 [Tribolium castaneum]	gi|1008425841|acc|XP_015833712.1|	7e-69	8.29615	0.000227524	0.00821893
	Unigene0010085	PREDICTED: nephrin-like [Limulus polyphemus]	gi|926606889|acc|XP_013782532.1|	0	5.98717	0.00123068	0.0245495
	Unigene0034516	Tight junction protein ZO-1 [Zootermopsis nevadensis]	gi|646715746|acc|KDR19250.1|	0	3.86972	6.97024e-05	0.00352789
	Unigene0034736	PREDICTED: protein turtle [Cephus cinctus]	gi|1000757189|acc|XP_015601548.1|	0	6.61013	4.26995e-06	0.000448976
	Unigene0004047	PREDICTED: connectin-like [Athalia rosae]	gi|817065179|acc|XP_012254368.1|	1e-81	4.96406	0.000371373	0.0113241
	Unigene0026700	Cell adhesion molecule 3 precursor [Lepeophtheirus salmonis]	gi|225712892|acc|ACO12292.1|	8e-51	10.4703	1.64255e-06	0.00022228
	Unigene0026850	peroxinectin [Fenneropenaeus chinensis]	gi|226374370|acc|ABB55269.2|	0	-1.29286	0.00267826	0.0398279
	Unigene0021109	PREDICTED: peroxidasin-like [Bombyx mori]	gi|827542334|acc|XP_004924379.2|	7e-75	4.79651	0.00115173	0.0235754
	Unigene0034171	Cj-cadherin [Caridina multidentata]	gi|61162135|acc|BAD91056.1|	0	3.34021	0.000229302	0.00826319
	Unigene0030048	PREDICTED: neural cell adhesion molecule 1 isoform X2 [Halyomorpha halys]	gi|939663596|acc|XP_014279371.1|	1e-79	8.39974	0.000974639	0.0211713
	Unigene0028019	PREDICTED: neural cell adhesion molecule 1 isoform X2 [Halyomorpha halys]	gi|939663596|acc|XP_014279371.1|	1e-77	7.54123	0.00377176	0.0494248
	Unigene0036673	PREDICTED: neural cell adhesion molecule 1 isoform X2 [Halyomorpha halys]	gi|939663596|acc|XP_014279371.1|	1e-72	3.42803	7.1691e-06	0.000669011
	Unigene0000514	PREDICTED: neural cell adhesion molecule 2-like [Microplitis demolitor]	gi|665784906|acc|XP_008544382.1|	6e-169	2.50737	6.30433e-05	0.00327598
	Unigene0006896	Hemicentin-1 [Daphnia magna]	gi|942296031|acc|JAN29948.1|	0	7.54869	2.65673e-05	0.00170704
	Unigene0032846	Blood vessel epicardial substance, partial [Zootermopsis nevadensis]	gi|646699611|acc|KDR10155.1|	2e-91	6.71104	0.000308106	0.009949
	Unigene0034453	big brain [Cimex lectularius]	gi|1020308934|acc|AMZ04828.1|	4e-103	6.2345	0.000130354	0.00555034
	Unigene0039574	PREDICTED: lysyl oxidase homolog 2 [Athalia rosae]	gi|817076023|acc|XP_012260264.1|	0	3.17942	0.00116238	0.0237097
	Unigene0004446	Follistatin-related protein 5-like Protein [Tribolium castaneum]	gi|1004401382|acc|KYB28344.1|	0	11.6306	1.67058e-13	7.95472e-10
	Unigene0036273	PREDICTED: tetraspanin-1 isoform X3 [Tribolium castaneum]	gi|91091922|acc|XP_967238.1|	2e-82	5.37672	0.000563063	0.0148673
	Unigene0044365	PREDICTED: discoidin domain-containing receptor 2-like [Limulus polyphemus]	gi|926617275|acc|XP_013773794.1|	0	4.57323	0.00267192	0.0398016
	Unigene0035338	E3 ubiquitin-protein ligase Mdm2, partial [Stegodyphus mimosarum]	gi|675386654|acc|KFM79551.1|	8e-17	1.46622	0.00132471	0.0255898
	Unigene0020158	arg methyltransferase, partial [Libinia emarginata]	gi|262301069|acc|ACY43127.1|	3e-153	2.49812	1.29349e-07	2.95609e-05
	Unigene0014935	AMP-activated protein kinase subunit beta [Litopenaeus vannamei]	gi|815932147|acc|AKE50480.1|	0	1.59123	0.00310075	0.0438678
	Unigene0036722	MEK [Eriocheir sinensis]	gi|669659202|acc|AII25437.1|	0	1.55905	0.000564583	0.0148673
	Unigene0031036	Ras [Marsupenaeus japonicus]	gi|13173395|acc|AAK14389.1|	4e-120	1.43893	0.00175562	0.0305515
	Unigene0010640	Growth factor receptor-bound protein [Daphnia magna]	gi|942378569|acc|JAN71214.1|	6e-123	1.3168	0.00241278	0.0374794
	Unigene0025222	Hamartin [Zootermopsis nevadensis]	gi|646719289|acc|KDR21451.1|	4e-74	1.46617	0.00243771	0.0376266
	Unigene0028621	PREDICTED: protein Mo25 [Cimex lectularius]	gi|939256074|acc|XP_014247811.1|	0	1.43217	0.000674129	0.0165007
	Unigene0040029	Ras homolog enriched in brain [Homarus americanus]	gi|319893948|acc|ADV76255.1|	1e-108	1.32358	0.00343883	0.0468906
	Unigene0006334	autophagy protein 5, partial [Callinectes sapidus]	gi|76150346|acc|CAJ31266.1|	1e-161	1.56216	0.00384367	0.0499911
	Unigene0025439	PREDICTED: calcyclin-binding protein [Cephus cinctus]	gi|1000748397|acc|XP_015596983.1|	2e-59	1.2873	0.00255317	0.0387495
	Unigene0009799	PREDICTED: pangolin isoform X2 [Tribolium castaneum]	gi|642917175|acc|XP_008191150.1|	1e-148	6.24286	0.00115114	0.0235754
	Unigene0030832	PREDICTED: ruvB-like 1 [Biomphalaria glabrata]	gi|908408404|acc|XP_013065195.1|	0	1.68433	0.000252573	0.00878378
	Unigene0027300	PREDICTED: vang-like protein 2 [Limulus polyphemus]	gi|926615537|acc|XP_013772851.1|	0	2.57467	0.00250128	0.0382128
	Unigene0001174	Prickle protein 2 [Daphnia magna]	gi|942296425|acc|JAN30145.1|	0	4.30332	0.00100762	0.0216058
	Unigene0028138	Protein kinase C, brain isozyme [Papilio xuthus]	gi|930656336|acc|KPI98661.1|	1e-22	9.23474	0.00145339	0.0272332
	Unigene0014350	cAMP-dependent protein kinase, partial [Nasonia vitripennis]	gi|204305458|acc|ACH99585.1|	1e-18	1.44928	0.00220844	0.0353801
	Unigene0013494	PREDICTED: C-terminal-binding protein isoform X3 [Nasonia vitripennis]	gi|645019548|acc|XP_008206886.1|	6e-152	1.69595	0.00012766	0.00547205
	Unigene0035084	Wnt4 ligand [Thamnocephalus platyurus]	gi|943591752|acc|ALL53302.1|	2e-146	6.62205	0.00142918	0.0269851
	Unigene0039540	hedgehog interacting protein-like protein [Branchiostoma floridae]	gi|260833424|acc|XP_002611657.1|	4e-21	2.33134	1.62743e-05	0.00121693
	Unigene0034503	AGAP007696-PA [Anopheles gambiae str. PEST] [Anopheles gambiae]	gi|158285188|acc|XP_564527.3|	2e-09	6.37388	0.00314496	0.0441883
	Unigene0020499	PREDICTED: inhibin beta chain-like [Diaphorina citri]	gi|1041531239|acc|XP_008475524.2|	3e-89	5.29082	3.36715e-05	0.00204925
	Unigene0034091	unkown protein [Riptortus pedestris]	gi|501295445|acc|BAN20872.1|	2e-09	1.29279	0.00300092	0.0428674
	Unigene0010224	Hippo [Blattella germanica]	gi|612339190|acc|CCX34980.1|	0	1.42907	0.00155898	0.0284562
	Unigene0001605	MAGUK p55 subfamily member 5, partial [Stegodyphus mimosarum]	gi|675373842|acc|KFM66744.1|	2e-162	3.71638	0.000474176	0.0132815
	Unigene0014056	PREDICTED: protein lap4 isoform X7 [Halyomorpha halys]	gi|939666800|acc|XP_014280561.1|	0	1.47181	0.00158101	0.0286636
	Unigene0003712	PREDICTED: protein vein [Megachile rotundata]	gi|805797575|acc|XP_003704616.2|	7e-14	10.7358	4.17465e-05	0.00241596
	Unigene0033853	PREDICTED: protein vein isoform X2 [Cimex lectularius]	gi|939267682|acc|XP_014253959.1|	2e-17	10.7598	1.32572e-09	7.71205e-07
	Unigene0013020	yorkie [Helicoverpa armigera]	gi|952947775|acc|ALO18798.1|	5e-79	3.1044	0.00106798	0.0224593
	Unigene0041440	PREDICTED: ETS homologous factor-like isoform X4 [Fopius arisanus]	gi|755940836|acc|XP_011298243.1|	7e-27	8.26068	0.00164966	0.029416
	Unigene0010202	PREDICTED: transmembrane protein 132E-like, partial [Parasteatoda tepidariorum]	gi|1009534538|acc|XP_015904222.1|	3e-44	9.60869	8.79306e-05	0.00417233
	Unigene0037775	PREDICTED: transmembrane protein 198-like, partial [Limulus polyphemus]	gi|926650581|acc|XP_013791790.1|	1e-121	4.68597	4.01445e-06	0.000428141
	Unigene0043107	PREDICTED: transmembrane protein 47 isoform X1 [Harpegnathos saltator]	gi|749795192|acc|XP_011150969.1|	1e-75	4.98489	1.41893e-06	0.000198619
	Unigene0037803	PREDICTED: transmembrane protein 98-like isoform X2 [Parasteatoda tepidariorum]	gi|1009572418|acc|XP_015918229.1|	6e-57	6.82188	0.00125954	0.02492
	Unigene0027500	GTP binding protein alpha subunit Gi [Marsupenaeus japonicus]	gi|256574616|acc|BAH98113.1|	0	1.81304	0.00015582	0.0062823
	Unigene0037652	Regulator of G-protein signaling [Daphnia magna]	gi|942379583|acc|JAN71721.1|	0	8.31838	1.29319e-08	4.67587e-06
	Unigene0029618	Guanine nucleotide-binding protein G(o) subunit alpha, partial [Trichinella pseudospiralis]	gi|954435071|acc|KRY83881.1|	1e-13	4.86032	0.000968037	0.0211209
	Unigene0003182	GTP binding protein alpha subunit Go [Marsupenaeus japonicus]	gi|256574618|acc|BAH98114.1|	0	1.48525	0.00168744	0.0298286
	Unigene0011901	PREDICTED: protein kinase C-binding protein NELL1-like [Megachile rotundata]	gi|805789914|acc|XP_012141581.1|	0	8.35359	4.69592e-08	1.29842e-05
	Unigene0027955	PREDICTED: ran-specific GTPase-activating protein-like [Copidosoma floridanum]	gi|936599914|acc|XP_014213560.1|	9e-62	1.38507	0.00314788	0.0442016
	Unigene0039629	PREDICTED: ras suppressor protein 1 [Papilio polytes]	gi|909575116|acc|XP_013143283.1|	9e-110	1.44454	0.000931409	0.020664
	Unigene0010948	PREDICTED: ras-related protein Rap-2b [Amyelois transitella]	gi|913328636|acc|XP_013195840.1|	2e-91	11.0646	2.49234e-08	7.91768e-06
	Unigene0058400	PREDICTED: rho GTPase-activating protein 100F isoform X5 [Cerapachys biroi]	gi|759081784|acc|XP_011350757.1|	2e-61	9.69951	0.00259457	0.0391123
	Unigene0030919	PREDICTED: cAMP-dependent protein kinase inhibitor beta-like [Cimex lectularius]	gi|939269177|acc|XP_014254766.1|	2e-10	2.25943	0.00259771	0.0391123
	Unigene0043381	Rho guanine nucleotide exchange factor [Daphnia magna]	gi|942368617|acc|JAN66238.1|	0	1.78151	0.000208592	0.00773082
	Unigene0043299	PREDICTED: guanine nucleotide exchange factor DBS-like [Limulus polyphemus]	gi|926629781|acc|XP_013780552.1|	0	7.05018	1.79425e-07	3.87569e-05
	Unigene0025775	PREDICTED: tyrosine-protein phosphatase 99A-like [Limulus polyphemus]	gi|926634550|acc|XP_013783127.1|	7e-62	2.15333	0.0008061	0.0186861
	Unigene0040765	PREDICTED: tyrosine-protein phosphatase Lar isoform X5 [Halyomorpha halys]	gi|939663249|acc|XP_014279237.1|	0	2.16632	0.00112975	0.0232678
	Unigene0037009	Receptor-type tyrosine-protein phosphatase N2 [Zootermopsis nevadensis]	gi|646718582|acc|KDR20994.1|	0	9.70731	4.0251e-11	4.59708e-08
	Unigene0030151	Tyrosine-protein phosphatase non-receptor type [Daphnia magna]	gi|942403297|acc|JAN83578.1|	6e-100	1.61226	0.00271727	0.0401699
	Unigene0009506	A-kinase anchor protein [Cerapachys biroi]	gi|607362828|acc|EZA57073.1|	2e-52	3.10553	0.000393104	0.0116689
	Unigene0028804	A-kinase anchor protein 13 [Zootermopsis nevadensis]	gi|646700393|acc|KDR10554.1|	0	4.52979	2.21924e-05	0.00150388
	Unigene0025819	PREDICTED: A-kinase anchor protein 13-like [Limulus polyphemus]	gi|926612452|acc|XP_013794484.1|	3e-55	4.65382	0.00362081	0.0482412
	Unigene0014317	Phosphatidylinositol 4-kinase type 2-beta [Zootermopsis nevadensis]	gi|646721773|acc|KDR23003.1|	0	1.43856	0.00224192	0.0357248
	Unigene0006035	Phosphatidylinositol 3,4,5-trisphosphate 3-phosphatase and dual-specificity protein phosphatase PTEN [Habropoda laboriosa]	gi|915663677|acc|KOC65942.1|	3e-12	5.42463	0.00265663	0.0396794
	Unigene0026940	Phosphatidylinositol 3,4,5-trisphosphate 3-phosphatase and dual-specificity protein phosphatase PTEN [Habropoda laboriosa]	gi|915663677|acc|KOC65942.1|	8e-41	3.72636	0.000980965	0.0212375
	Unigene0004637	vascular endothelial growth factor 2 [Litopenaeus vannamei]	gi|942526934|acc|ALL27072.1|	0	-1.74916	6.63807e-05	0.00339887
	Unigene0004636	vascular endothelial growth factor 2 [Litopenaeus vannamei]	gi|942526934|acc|ALL27072.1|	5e-31	-5.63994	0.00321729	0.0448793
	Unigene0042848	beta-arrestin2 [Marsupenaeus japonicus]	gi|988046044|acc|AME17865.1|	1e-52	3.36931	7.85492e-07	0.000123454
	Unigene0010430	single insulin-like growth factor-binding domain protein-2 [Cupiennius salei]	gi|351720388|acc|CCD22033.1|	5e-08	3.59063	0.00178558	0.0308452
	Unigene0026457	Glucose-dependent insulinotropic receptor, partial [Cerapachys biroi]	gi|607365441|acc|EZA59636.1|	5e-06	4.39871	0.000577599	0.0150334
	Unigene0028175	glucose-dependent insulinotropic, partial [Lasius niger]	gi|861564872|acc|KMQ81470.1|	1e-08	4.36073	0.000307465	0.009949
Ubiquitin mediated proteolysis	Unigene0033205	cullin 5 [Eriocheir sinensis]	gi|995975387|acc|AMJ52358.1|	0	1.62657	0.0012859	0.0252431
	Unigene0011926	PREDICTED: E3 ubiquitin-protein ligase HERC2-like [Biomphalaria glabrata]	gi|908446796|acc|XP_013080917.1|	0	1.53869	0.00151976	0.0280224
	Unigene0043905	PREDICTED: E3 ubiquitin-protein ligase HUWE1 isoform X1 [Microplitis demolitor]	gi|665793628|acc|XP_008544470.1|	0	1.45931	0.00134114	0.0258158
	Unigene0038448	PREDICTED: E3 ubiquitin-protein ligase hyd isoform X2 [Polistes canadensis]	gi|954567514|acc|XP_014607787.1|	0	1.27521	0.00351396	0.0474307
	Unigene0003340	ubiquitin-activating enzyme E1 [Penaeus monodon]	gi|1050825249|acc|ANZ80593.1|	0	1.42428	0.000794622	0.0185475
	Unigene0031798	ubiquitin-conjugating enzyme [Litopenaeus vannamei]	gi|115498197|acc|ABI98678.1|	4e-102	1.55988	0.000278614	0.00935425
	Unigene0021620	ubiquitin-conjugating enzyme E2 A [Penaeus monodon]	gi|1050825245|acc|ANZ80591.1|	8e-109	1.36335	0.00144047	0.0270992
	Unigene0027889	Ubiquitin-protein ligase E3A [Zootermopsis nevadensis]	gi|646722940|acc|KDR23734.1|	0	1.52672	0.00163323	0.0292612
	Unigene0022398	cullin 4B [Eriocheir sinensis]	gi|451354086|acc|AGF39577.1|	0	1.51303	0.00204765	0.0337953
	Unigene0027263	PREDICTED: E3 ubiquitin-protein ligase RFWD2-like isoform X1 [Priapulus caudatus]	gi|957836559|acc|XP_014668460.1|	0	1.96305	0.00041128	0.0120803
	Unigene0037278	E3 ubiquitin-protein ligase MYCBP2-like Protein [Tribolium castaneum]	gi|1004402369|acc|EFA00364.2|	4e-13	3.18242	0.00253166	0.0385062
	Unigene0032825	E3 ubiquitin-protein ligase Topors [Daphnia magna]	gi|942367991|acc|JAN65925.1|	6e-65	1.349	0.00367571	0.0486112
	Unigene0040430	ubiquitin-conjugating enzyme E2 G1 [Penaeus monodon]	gi|1050812869|acc|ANZ80587.1|	8e-106	1.61281	0.000525643	0.0142009
	Unigene0027837	ubiquitin-conjugating enzyme H5b [Litopenaeus vannamei]	gi|115498199|acc|ABI98679.1|	2e-98	1.27603	0.00289341	0.0419296
	Unigene0038938	PREDICTED: probable E3 ubiquitin-protein ligase RNF144A [Halyomorpha halys]	gi|939691680|acc|XP_014289841.1|	1e-90	-1.86029	5.19075e-05	0.00285288
	Unigene0043023	PREDICTED: ubiquitin carboxyl-terminal hydrolase 38-like [Saccoglossus kowalevskii]	gi|291229600|acc|XP_002734761.1|	4e-48	1.6947	0.00111933	0.0231141
	Unigene0024497	Ubiquitin carboxyl-terminal hydrolase 37 [Zootermopsis nevadensis]	gi|646715188|acc|KDR18892.1|	5e-72	1.83499	0.00020771	0.00770833
	Unigene0020139	Ubiquitin-like-specific protease 1 [Exaiptasia pallida]	gi|999975401|acc|KXJ14575.1|	6e-28	2.32605	5.88212e-05	0.00314038
	Unigene0034864	Ubiquitin-like-specific protease 1 [Exaiptasia pallida]	gi|999975401|acc|KXJ14575.1|	1e-07	1.59069	0.00187981	0.0318466
Proteases/Protease inhibitors	Unigene0024210	serine protease [Scylla paramamosain]	gi|375157305|acc|ACY66494.3|	3e-59	-1.46933	0.00305765	0.0434247
	Unigene0052669	serine protease [Scylla paramamosain]	gi|375157305|acc|ACY66494.3|	2e-19	-3.66635	0.00188853	0.0319219
	Unigene0036740	serine protease 14 [Anopheles gambiae]	gi|224038131|acc|ACN38211.1|	4e-41	-2.51052	0.00105128	0.0222358
	Unigene0011734	masquerade-like protein [Procambarus clarkii]	gi|766943030|acc|AJT34991.1|	1e-160	-2.66971	3.82989e-09	1.75053e-06
	Unigene0010609	serine proteinase homologue, partial [Marsupenaeus japonicus]	gi|50950077|acc|BAD34945.1|	3e-135	-1.74863	4.57245e-05	0.00258603
	Unigene0024140	trypsin [Daphnia pulex]	gi|321472468|acc|EFX83438.1|	7e-50	3.75784	0.00182991	0.0313527
	Unigene0010834	pacifastin heavy chain [Macrobrachium rosenbergii]	gi|402768955|acc|AFQ98270.1|	0	3.59206	3.7216e-10	2.68873e-07
	Unigene0006917	Kazal-type protease inhibitor [Eriocheir sinensis]	gi|363498188|acc|AEW24506.1|	1e-07	-2.38739	8.13563e-05	0.00393967
	Unigene0031232	Kunitz-type serine protease inhibitor [Fenneropenaeus chinensis]	gi|533528656|acc|AGU16239.1|	2e-35	1.47448	0.000569098	0.014893
	Unigene0028753	serine proteinase inhibitor [Litopenaeus vannamei]	gi|494879550|acc|AGL39540.1|	5e-110	2.45194	0.00178043	0.0307684
	Unigene0006314	serine proteinase inhibitor [Litopenaeus vannamei]	gi|494879550|acc|AGL39540.1|	2e-65	-1.66187	0.000374351	0.0113851
	Unigene0048043	protease inhibitor5 [Samia ricini]	gi|926458315|acc|BAS31065.1|	3e-13	8.66154	0.0029477	0.0424009
	Unigene0009398	alpha-2-macroglobulin [Litopenaeus vannamei]	gi|124665660|acc|ABK60045.2|	0	-3.25473	1.67056e-08	5.89209e-06
	Unigene0025983	alpha-2-macroglobulin [Pacifastacus leniusculus]	gi|331031252|acc|AEC50080.1|	5e-68	3.6858	0.000698968	0.0169696
	Unigene0011979	alpha2-macroglobulin homolog [Marsupenaeus japonicus]	gi|37700013|acc|BAC99073.1|	0	-1.33418	0.00157474	0.0286278
	Unigene0044100	PREDICTED: CD109 antigen-like [Limulus polyphemus]	gi|926622987|acc|XP_013776899.1|	0	6.77259	0.000118235	0.00517702
	Unigene0024071	PREDICTED: inter-alpha-trypsin inhibitor heavy chain H3-like isoform X2 [Lingula anatina]	gi|919051419|acc|XP_013407760.1|	7e-83	4.79217	0.00245191	0.0377807
	Unigene0031142	PREDICTED: inter-alpha-trypsin inhibitor heavy chain H3-like isoform X2 [Lingula anatina]	gi|919051419|acc|XP_013407760.1|	5e-131	3.94229	0.000643317	0.0160894
	Unigene0046687	Dorsal-ventral patterning protein tolloid [Daphnia magna]	gi|942363913|acc|JAN63886.1|	0	6.39803	0.00175934	0.0305989
	Unigene0009771	A disintegrin and metalloproteinase with thrombospondin motifs 6 [Daphnia magna]	gi|1022756526|acc|KZS03306.1|	1e-99	7.61594	0.000511945	0.0139912
	Unigene0013354	A disintegrin and metalloproteinase with thrombospondin motifs gon-1 [Harpegnathos saltator]	gi|307210301|acc|EFN86931.1|	9e-72	2.82384	2.42822e-05	0.00161137
	Unigene0029391	ADAMTS-like protein 1, partial [Stegodyphus mimosarum]	gi|675385813|acc|KFM78710.1|	0	8.25619	5.90552e-08	1.54693e-05
	Unigene0017529	PREDICTED: fibulin-1-like, partial [Amphimedon queenslandica]	gi|761919969|acc|XP_011408892.1|	2e-25	3.87901	0.00367208	0.0486082
	Unigene0010281	Disintegrin and metalloproteinase domain-containing protein 22, partial [Zootermopsis nevadensis]	gi|646701706|acc|KDR11298.1|	2e-50	6.29054	0.00126703	0.0249798
	Unigene0036206	PREDICTED: disintegrin and metalloproteinase domain-containing protein 12 [Megachile rotundata]	gi|383851759|acc|XP_003701399.1|	0	2.27062	0.00128133	0.0252003
	Unigene0025551	PREDICTED: papilin isoform X8 [Bombus terrestris]	gi|808120711|acc|XP_012163785.1|	5e-07	3.86225	0.000353079	0.0108922
	Unigene0038876	PREDICTED: papilin isoform X9 [Apis florea]	gi|820858015|acc|XP_012346063.1|	5e-29	12.89	6.75251e-11	6.72144e-08
	Unigene0030926	PREDICTED: matrix metalloproteinase-17-like isoform X2 [Cephus cinctus]	gi|1000767233|acc|XP_015606752.1|	2e-98	3.01529	0.000515737	0.0140605
	Unigene0030193	Matrix metalloproteinase-16, partial [Stegodyphus mimosarum]	gi|675387287|acc|KFM80184.1|	7e-51	-1.53877	0.000258827	0.00891957
	Unigene0029035	Matrix metalloproteinase-24 [Zootermopsis nevadensis]	gi|646717070|acc|KDR20064.1|	3e-67	3.10812	0.00038463	0.0115474
	Unigene0045397	SpAN-like protein, partial [Rimicaris exoculata]	gi|238625719|acc|ACR48141.1|	7e-29	3.52381	0.00176938	0.0306836
	Unigene0045098	Metalloproteinase inhibitor 3 [Zootermopsis nevadensis]	gi|646720658|acc|KDR22300.1|	3e-44	2.6613	7.84129e-05	0.00385549
	Unigene0040207	PREDICTED: dipeptidyl peptidase 3 isoform X2 [Microplitis demolitor]	gi|665803633|acc|XP_008549925.1|	0	1.25984	0.00263536	0.0395234
	Unigene0010213	PREDICTED: inactive dipeptidyl peptidase 10-like isoform X1 [Parasteatoda tepidariorum]	gi|1009599011|acc|XP_015927938.1|	2e-178	6.24805	2.86069e-05	0.00181113
	Unigene0035189	methionine aminopeptidase [Riptortus pedestris]	gi|501297605|acc|BAN21190.1|	1e-180	1.34514	0.00251076	0.0383184
	Unigene0026706	Xaa-Pro aminopeptidase 1 [Daphnia magna]	gi|1022760715|acc|KZS06785.1|	0	3.60384	0.000243829	0.00859311
	Unigene0029376	PREDICTED: alpha-aspartyl dipeptidase [Halyomorpha halys]	gi|939666562|acc|XP_014280468.1|	3e-109	1.86043	0.0013599	0.0260316
Antimicrobial peptides	Unigene0022109	antilipopolysaccharide factor isoform 4 [Fenneropenaeus chinensis]	gi|408368259|acc|AFU61127.1|	5e-76	-1.6525	0.000938276	0.0207471
	Unigene0041996	anti-lipopolysaccharide factor isoform 4, partial [Farfantepenaeus paulensis]	gi|148613143|acc|ABQ96196.1|	1e-07	2.21343	0.000402197	0.0118758
	Unigene0031531	penaeidin 3a.1 [Litopenaeus vannamei]	gi|14719125|acc|AAK73084.1|	4e-46	-1.50688	0.000359058	0.011031
	Unigene0031530	penaeidin 4a [Litopenaeus vannamei]	gi|15011399|acc|AAK77540.1|	2e-36	-1.35544	0.000980883	0.0212375
	Unigene0014962	RecName: Full=Penaeidin-2b; Short=Pen-2b; Flags: Precursor [Litopenaeus vannamei]	gi|25090919|acc|Q963C4.1|	2e-39	-1.63115	0.000371695	0.0113261
	Unigene0012251	antimicrobial peptide penaeidin 3 [Litopenaeus stylirostris]	gi|34148013|acc|AAQ62566.1|	1e-17	-1.58438	0.00359566	0.0480777
	Unigene0024458	crustin-like antimicrobial peptide [Fenneropenaeus chinensis]	gi|62126066|acc|AAX63903.1|	2e-35	11.3588	0.000153431	0.00625354
	Unigene0007461	crustin-like antimicrobial peptide [Fenneropenaeus chinensis]	gi|62126066|acc|AAX63903.1|	1e-52	-1.89091	1.47817e-05	0.00113317
	Unigene0005728	crustin-like protein [Litopenaeus vannamei]	gi|410698468|acc|AFV77524.1|	5e-92	-1.35256	0.000876108	0.0197978
	Unigene0020653	androgenic gland-specific protein [Macrobrachium rosenbergii]	gi|219526254|acc|ACL15396.1|	4e-15	-6.18691	1.05064e-15	1.56872e-11
	Unigene0049865	antimicrobial peptide type 1 precursor If [Pandalopsis japonica]	gi|532759726|acc|AGU01543.1|	3e-13	-5.8994	2.94422e-07	5.75897e-05
	Unigene0029589	antimicrobial peptide type 2 precursor IIb [Pandalopsis japonica]	gi|532759728|acc|AGU01544.1|	6e-09	5.18193	7.91465e-05	0.00387847
Related to Phagocytosis	Unigene0040277	lipoprotein receptor 1 [Pandalopsis japonica]	gi|590000864|acc|AHL26189.1|	0	2.17771	1.78208e-05	0.0013022
	Unigene0006225	lipoprotein receptor 2A [Pandalopsis japonica]	gi|590000866|acc|AHL26190.1|	0	2.10999	0.00214611	0.0348778
	Unigene0038117	Cubilin [Zootermopsis nevadensis]	gi|646720453|acc|KDR22176.1|	0	5.16297	0.000569215	0.014893
	Unigene0007703	PREDICTED: low-density lipoprotein receptor-related protein 11 [Orussus abietinus]	gi|817210173|acc|XP_012281163.1|	5e-38	9.82729	2.33309e-05	0.00156213
	Unigene0004377	PREDICTED: low-density lipoprotein receptor-related protein-like [Parasteatoda tepidariorum]	gi|1009553801|acc|XP_015912312.1|	3e-139	4.0855	9.65266e-06	0.000842197
	Unigene0022453	PREDICTED: lysosome-associated membrane glycoprotein 5 [Solenopsis invicta]	gi|751223387|acc|XP_011164977.1|	9e-30	11.2457	1.35147e-07	3.07292e-05
	Unigene0038131	PREDICTED: early endosome antigen 1 [Tribolium castaneum]	gi|91090139|acc|XP_971650.1|	2e-52	2.86116	0.000833518	0.0191171
	Unigene0035209	AAEL001904-PA [Aedes aegypti]	gi|157124993|acc|XP_001654200.1|	1e-157	1.25178	0.00307131	0.043529
	Unigene0001489	Charged multivesicular body protein 5 [Zootermopsis nevadensis]	gi|646698383|acc|KDR09590.1|	1e-118	1.40147	0.00156873	0.0285874
	Unigene0035437	No child left behind [Daphnia magna]	gi|1022767483|acc|KZS12314.1|	2e-132	1.92649	8.99429e-05	0.0042364
	Unigene0033325	PREDICTED: endophilin-A isoform X5 [Apis cerana]	gi|1035594208|acc|XP_016904413.1|	2e-176	3.16099	1.47023e-05	0.00112961
	Unigene0000032	PREDICTED: kinesin heavy chain [Halyomorpha halys]	gi|939691124|acc|XP_014289572.1|	0	1.30378	0.00259355	0.0391123
	Unigene0035399	PREDICTED: kinesin heavy chain [Plutella xylostella]	gi|768418830|acc|XP_011550117.1|	7e-92	12.5031	5.41598e-09	2.33267e-06
	Unigene0035400	PREDICTED: kinesin heavy chain isoform X1 [Cephus cinctus]	gi|1000717624|acc|XP_015594829.1|	0	12.8646	4.41314e-12	8.59469e-09
	Unigene0032578	PREDICTED: kinesin light chain-like isoform X8 [Parasteatoda tepidariorum]	gi|1009556373|acc|XP_015913418.1|	3e-10	1.7709	0.000605608	0.01551
	Unigene0013726	PREDICTED: kinesin-like protein CG14535 [Halyomorpha halys]	gi|939648619|acc|XP_014273822.1|	2e-117	4.07715	0.00228159	0.0361267
	Unigene0043414	PREDICTED: kinesin-like protein KIF21A [Limulus polyphemus]	gi|926612292|acc|XP_013794396.1|	0	2.25306	0.00135573	0.0259773
	Unigene0033110	PREDICTED: kinesin-like protein unc-104 isoform X13 [Cephus cinctus]	gi|1000754033|acc|XP_015599926.1|	0	3.90418	6.0792e-06	0.000586865
	Unigene0045892	PREDICTED: spectrin beta chain, non-erythrocytic 1 isoform X4 [Athalia rosae]	gi|817090193|acc|XP_012268008.1|	0	2.23039	0.000232091	0.00831019
	Unigene0029609	dynactin subunit 5 [Penaeus monodon]	gi|187610683|acc|ACD13590.1|	1e-126	1.39935	0.00198768	0.0330859
	Unigene0039124	PREDICTED: rab11 family-interacting protein 2 [Dinoponera quadriceps]	gi|951573457|acc|XP_014484762.1|	7e-15	1.65702	0.000498979	0.0137424
	Unigene0044452	PREDICTED: serine/threonine-protein phosphatase 6 regulatory ankyrin repeat subunit A-like, partial [Amphimedon queenslandica]	gi|761918470|acc|XP_011408178.1|	1e-27	1.43304	0.00313975	0.0441427
	Unigene0044906	PREDICTED: vacuolar protein sorting-associated protein 26B-like [Lingula anatina]	gi|919011186|acc|XP_013390024.1|	0	1.34818	0.00383516	0.049912
	Unigene0011395	PREDICTED: vacuolar protein-sorting-associated protein 25-like [Saccoglossus kowalevskii]	gi|585654320|acc|XP_002733784.2|	2e-33	1.62078	0.000355966	0.0109586
	Unigene0032283	PREDICTED: vacuolar protein sorting-associated protein 52 homolog [Limulus polyphemus]	gi|926623977|acc|XP_013777425.1|	0	1.68807	0.000754712	0.0178867
	Unigene0002002	Rab8, partial [Suberites domuncula]	gi|89258419|acc|ABD65433.1|	9e-24	1.66718	0.00175232	0.0305269
	Unigene0037202	PREDICTED: partitioning defective 3 homolog [Limulus polyphemus]	gi|926629883|acc|XP_013780607.1|	0	2.94707	0.000381642	0.0115145
	Unigene0040524	heat shock protein 70 kDa, partial [Cyanagraea praedator]	gi|148594078|acc|CAL68989.1|	0	3.38449	0.00102542	0.0219035
	Unigene0034629	Hsp70B [Euphausia crystallorophias]	gi|690384990|acc|AIR72266.1|	0	6.40627	1.77476e-06	0.000231769
	Unigene0039132	clathrin heavy chain, partial [Litopenaeus vannamei]	gi|1043349132|acc|ANS52747.1|	1e-30	4.89892	6.13662e-05	0.00322626
	Unigene0022324	Partitioning defective 6-like protein beta [Zootermopsis nevadensis]	gi|646717387|acc|KDR20262.1|	1e-131	1.54836	0.00209787	0.0343583
	Unigene0037597	flotillin-2 [Litopenaeus vannamei]	gi|1018294269|acc|AMY57697.1|	0	1.31017	0.00280954	0.0410999
	Unigene0002420	Stomatin protein 2, mitochondrial, partial [Daphnia magna]	gi|942371899|acc|JAN67879.1|	7e-156	1.84196	0.000313966	0.0100453
	Unigene0040431	PREDICTED: sorting nexin-14-like [Parasteatoda tepidariorum]	gi|1009565573|acc|XP_015915280.1|	5e-93	2.49687	0.000118486	0.00518293
	Unigene0006781	PREDICTED: phosphatidylinositol-binding clathrin assembly protein LAP isoform X14 [Diachasma alloeum]	gi|970912747|acc|XP_015122649.1|	2e-42	1.74139	0.000452612	0.0128641
	Unigene0013745	PREDICTED: dynamin-like 120 kDa protein, mitochondrial isoform X2 [Megachile rotundata]	gi|805779884|acc|XP_012138871.1|	0	1.90828	0.000154602	0.00627274
	Unigene0008861	myosin heavy chain type 1 [Litopenaeus vannamei]	gi|410509310|acc|BAM65721.1|	0	-2.94752	0.000181465	0.00699515
	Unigene0045434	myosin heavy chain type 1 [Penaeus monodon]	gi|410509306|acc|BAM65719.1|	0	6.21517	0.000351923	0.0108715
	Unigene0045433	myosin heavy chain type 3, partial [Penaeus monodon]	gi|483941624|acc|BAN17317.1|	5e-138	10.7513	8.74025e-05	0.00415607
	Unigene0020154	myosin light chain 2 [Procambarus clarkii]	gi|392499121|acc|AFM75821.1|	4e-78	-2.91015	0.000166733	0.00653408
	Unigene0038556	PREDICTED: AP-4 complex subunit mu-like isoform X2 [Octopus bimaculoides]	gi|961118145|acc|XP_014781516.1|	1e-37	1.55344	0.00272819	0.0402743
	Unigene0011844	PREDICTED: legumain-like [Metaseiulus occidentalis]	gi|391344452|acc|XP_003746513.1|	9e-137	5.70918	6.88372e-07	0.000111315
	Unigene0034473	scavenger receptor B1 [Marsupenaeus japonicus]	gi|858945681|acc|AKO62849.1|	0	3.0538	0.00259011	0.0391031
	Unigene0032925	tetraspanins-like protein CD63 [Litopenaeus vannamei]	gi|953562610|acc|ALO77735.1|	2e-174	1.61543	0.000112593	0.00498355
	Unigene0031104	triacylglycerol lipase [Portunus trituberculatus]	gi|586830136|acc|AHJ81100.1|	4e-96	1.51784	0.00326151	0.0452938
	Unigene0004219	PREDICTED: N-acetylgalactosamine-6-sulfatase-like [Aplysia californica]	gi|524902987|acc|XP_005107712.1|	0	-1.50028	0.0026896	0.0398925
	Unigene0037270	Alpha-N-acetylgalactosaminidase [Daphnia magna]	gi|1022758288|acc|KZS04814.1|	8e-167	-1.27076	0.00380659	0.049769
	Unigene0030717	PREDICTED: V-type proton ATPase subunit S1-like [Biomphalaria glabrata]	gi|908487267|acc|XP_013094049.1|	1e-35	1.51144	0.000661671	0.0163134
	Unigene0041987	V-H-ATPase 116 kDa subunit A [Cherax cainii]	gi|758375868|acc|AJO70186.1|	0	1.55927	0.000975072	0.0211713
	Unigene0042080	V-H-ATPase subunit A [Litopenaeus vannamei]	gi|332183193|acc|AEE25939.1|	0	1.3333	0.00293777	0.0423396
	Unigene0026177	truncated cathepsin A [Eriocheir sinensis]	gi|310693525|acc|ADP05100.1|	4e-45	3.85429	0.00282398	0.0412572
	Unigene0015272	beta-II tubulin [Homarus americanus]	gi|1519336|acc|AAB07482.1|	0	2.94888	4.54205e-06	0.000472047
	Unigene0035746	PREDICTED: tubulin beta-1 chain-like isoform X2 [Halyomorpha halys]	gi|939652621|acc|XP_014275234.1|	0	5.55286	1.29442e-08	4.67587e-06
	Unigene0028542	PREDICTED: syntaxin-18-like [Lingula anatina]	gi|919017279|acc|XP_013392995.1|	4e-50	1.65662	0.00202088	0.033415
	Unigene0010983	beta-actin [Penaeus monodon]	gi|365776024|acc|AEW91436.1|	5e-157	-1.88377	0.00174284	0.0304279
	Unigene0039121	predicted protein [Trichoplax adhaerens]	gi|196016792|acc|XP_002118246.1|	1e-15	-10.0897	0.0035265	0.0475647
	Unigene0043092	Cartilage oligomeric matrix protein [Daphnia magna]	gi|942392899|acc|JAN78379.1|	7e-17	-1.94509	0.00209229	0.034317
	Unigene0010285	alpha tubulin 6 [Sepia officinalis]	gi|385145416|acc|CCG28033.1|	3e-119	2.46846	0.00169696	0.0299377
	Unigene0002206	alpha-tubulin isotype 2, partial [Paracentrotus lividus]	gi|1245776|acc|AAB35522.1|	8e-106	8.49535	1.52648e-12	3.79864e-09
	Unigene0004461	PREDICTED: tubulin alpha chain, testis-specific [Acyrthosiphon pisum]	gi|328716090|acc|XP_003245830.1|	0	2.4213	7.2693e-07	0.000116636
	Unigene0035745	Tubulin beta chain [Brugia malayi]	gi|170577236|acc|XP_001893935.1|	9e-31	5.03751	0.00339755	0.0465687
	Unigene0038411	tubulin-alpha I, partial [Hetaerina pilula]	gi|767809411|acc|AJT55830.1|	2e-94	7.78319	2.15324e-06	0.000267917
	Unigene0012219	PREDICTED: gamma-tubulin complex component 6-like isoform X2 [Limulus polyphemus]	gi|926621288|acc|XP_013775974.1|	3e-81	1.7739	0.000199853	0.00747264
	Unigene0009840	Tubulin--tyrosine ligase protein 12 [Daphnia magna]	gi|1022764216|acc|KZS09689.1|	6e-148	2.00327	1.26276e-05	0.00100646
	Unigene0045135	Microtubule plus-end tracking protein TIP150 [Zootermopsis nevadensis]	gi|646719636|acc|KDR21676.1|	8e-23	5.72432	8.4923e-05	0.00406406
	Unigene0045138	Microtubule plus-end tracking protein TIP150 [Zootermopsis nevadensis]	gi|646719636|acc|KDR21676.1|	2e-36	3.83203	1.18862e-05	0.000967124
	Unigene0044339	PREDICTED: microtubule-actin cross-linking factor 1 isoform X8 [Athalia rosae]	gi|817063420|acc|XP_012253409.1|	0	1.56964	0.0011225	0.0231598
	Unigene0004299	PREDICTED: microtubule-associated protein futsch [Drosophila ficusphila]	gi|1037009685|acc|XP_017054702.1|	4e-63	7.61073	5.99691e-12	1.11925e-08
	Unigene0055105	PREDICTED: microtubule-associated protein futsch [Tribolium castaneum]	gi|642913636|acc|XP_008201097.1|	5e-94	9.75411	0.00201904	0.033415
	Unigene0044403	PREDICTED: microtubule-associated protein futsch-like [Fopius arisanus]	gi|755956726|acc|XP_011303526.1|	6e-39	1.41853	0.00284359	0.0413881
	Unigene0038227	PREDICTED: microtubule-associated proteins 1A/1B light chain 3C-like [Acropora digitifera]	gi|1005442086|acc|XP_015758373.1|	9e-48	3.35754	2.54156e-05	0.00165571
	Unigene0022951	microtubule organizer protein 1-like isoform x5 protein, partial [Lasius niger]	gi|861643597|acc|KMQ94382.1|	5e-07	10.139	1.20799e-05	0.000978475
	Unigene0010216	Protein stu1 [Melipona quadrifasciata]	gi|925673778|acc|KOX71291.1|	3e-06	3.96753	0.000446232	0.0127719
	Unigene0038728	Cytoskeleton-associated protein [Daphnia magna]	gi|942399723|acc|JAN81791.1|	0	1.49934	0.00193017	0.0323935
	Unigene0036080	Stathmin [Zootermopsis nevadensis]	gi|646723340|acc|KDR23974.1|	6e-76	3.99217	5.90982e-07	9.98938e-05
	Unigene0032628	beta-actin, partial [Penaeus monodon]	gi|254832574|acc|ACT82962.1|	1e-70	-2.55313	0.000100921	0.00462224
	Unigene0039448	PREDICTED: actin-related protein 8 isoform X5 [Diachasma alloeum]	gi|970905957|acc|XP_015118937.1|	2e-42	5.09891	1.77031e-06	0.000231769
	Unigene0011313	Villin protein quail [Daphnia magna]	gi|942380175|acc|JAN72017.1|	0	6.38024	0.000429287	0.0124379
	Unigene0030728	chicadae/profilin [Litopenaeus vannamei]	gi|115291336|acc|ABI93174.1|	2e-78	3.38311	4.869e-07	8.45338e-05
	Unigene0033131	CTTNBP2 N-terminal protein [Daphnia magna]	gi|942414371|acc|JAN89115.1|	4e-130	1.86572	0.000600319	0.0154541
	Unigene0012406	PREDICTED: KN motif and ankyrin repeat domain-containing protein 3 isoform X2 [Monomorium pharaonis]	gi|826446740|acc|XP_012531425.1|	1e-113	5.42626	0.00174067	0.0304094
	Unigene0027826	PREDICTED: nesprin-1 isoform X13 [Tribolium castaneum]	gi|1008452016|acc|XP_015839008.1|	3e-28	-1.93212	0.00271973	0.0401796
	Unigene0007985	PREDICTED: girdin-like isoform X2 [Lingula anatina]	gi|919089038|acc|XP_013381521.1|	0	5.78085	3.80956e-05	0.00224529
	Unigene0010464	PREDICTED: long-chain-fatty-acid--CoA ligase 4 isoform X2 [Cerapachys biroi]	gi|759035377|acc|XP_011339104.1|	0	2.75263	0.00266588	0.039738
	Unigene0036814	PREDICTED: long-chain-fatty-acid--CoA ligase 5 isoform X1 [Neodiprion lecontei]	gi|998505772|acc|XP_015513120.1|	0	7.02662	2.8992e-06	0.000336421
	Unigene0012006	D-aspartate oxidase [Daphnia magna]	gi|942345567|acc|JAN54715.1|	1e-106	7.5345	0.00107218	0.0225159
	Unigene0026414	D-aspartate oxidase, partial [Stegodyphus mimosarum]	gi|675371255|acc|KFM64157.1|	7e-79	2.50033	0.00180914	0.0311539
	Unigene0040464	PREDICTED: peroxisomal sarcosine oxidase-like [Crassostrea gigas]	gi|762091584|acc|XP_011428195.1|	8e-78	4.94007	0.00371326	0.0489593
	Unigene0044494	PREDICTED: mevalonate kinase-like [Strongylocentrotus purpuratus]	gi|72125755|acc|XP_790690.1|	5e-78	-1.38212	0.000781491	0.0182891
	Unigene0049590	phytanoyl-CoA dioxygenase [Trypanosoma grayi]	gi|686621192|acc|XP_009306146.1|	2e-54	8.03764	0.000974355	0.0211713
Others	Unigene0004574	cuticle protein 2, partial [Cherax quadricarinatus]	gi|918039607|acc|AKZ75938.1|	2e-86	8.62656	0.00157514	0.0286278
	Unigene0022868	cuticle protein BD2 [Portunus pelagicus]	gi|121484221|acc|ABM54467.1|	4e-13	10.2939	0.00265815	0.0396888
	Unigene0000455	cuticle protein CB6 [Portunus pelagicus]	gi|121484216|acc|ABM54465.1|	3e-19	4.79357	2.49884e-06	0.0003017
	Unigene0012766	cuticular protein 34 [Eriocheir sinensis]	gi|751813220|acc|AJG01357.1|	1e-84	8.63856	0.000372806	0.0113522
	Unigene0003130	arthrodial cuticle protein AMP8.1 [Callinectes sapidus]	gi|54042606|acc|AAV28476.1|	2e-36	-10.9965	0.00226966	0.0360374
	Unigene0018300	RecName: Full=Cuticle protein 6; AltName: Full=BcNCP14.9 [Blaberus craniifer]	gi|48427979|acc|P82119.1|	3e-23	4.82801	7.81953e-05	0.00385325
	Unigene0031652	DD5 [Marsupenaeus japonicus]	gi|10280992|acc|BAB13738.1|	5e-60	9.93958	4.1847e-08	1.20157e-05
	Unigene0007786	strongly chitin-binding protein-1 [Procambarus clarkii]	gi|460838092|acc|BAM99303.1|	4e-45	-4.91062	0.003631	0.0482977
	Unigene0023418	strongly chitin-binding protein-1 [Procambarus clarkii]	gi|460838092|acc|BAM99303.1|	7e-40	-12.1503	5.39078e-05	0.0029269
	Unigene0042510	Chitin deacetylase 9-like protein [Daphnia magna]	gi|1022777771|acc|KZS21268.1|	2e-94	9.80058	1.3373e-11	2.03142e-08
	Unigene0038081	chitinase 5 [Litopenaeus vannamei]	gi|237847767|acc|ACR23315.1|	0	-2.02603	3.08907e-05	0.00191646
	Unigene0040317	Acidic mammalian chitinase [Zootermopsis nevadensis]	gi|646701261|acc|KDR11066.1|	4e-86	1.59622	0.00213234	0.0346945
	Unigene0029342	PREDICTED: probable chitinase 3 [Limulus polyphemus]	gi|926608048|acc|XP_013775794.1|	5e-22	7.53216	0.00258138	0.0390503
	Unigene0010164	PREDICTED: probable chitinase 3, partial [Limulus polyphemus]	gi|926641265|acc|XP_013786759.1|	3e-14	6.73426	0.000390108	0.0116414
	Unigene0003061	crustacyanin C1, partial [Penaeus monodon]	gi|902943503|acc|AKS26012.1|	3e-28	-2.30643	0.000524795	0.0141866
	Unigene0011985	crustacyanin subunit C [Fenneropenaeus merguiensis]	gi|326781697|acc|AEA06587.1|	8e-117	5.02078	8.45715e-06	0.000764754
	Unigene0004485	crustacyanin subunit C [Fenneropenaeus merguiensis]	gi|326781697|acc|AEA06587.1|	1e-131	4.17577	0.000859834	0.0195307
	Unigene0043498	prophenoloxidase 2 [Litopenaeus vannamei]	gi|147724160|acc|ABQ45957.1|	0	-1.97214	2.11279e-05	0.00145822
	Unigene0035269	prophenoloxidase activating enzyme III [Callinectes sapidus]	gi|110339423|acc|ABG67960.1|	4e-139	-2.27521	2.00784e-05	0.00139295
	Unigene0035456	15 kDa selenoprotein [Zootermopsis nevadensis]	gi|646689738|acc|KDR06683.1|	1e-56	-1.21906	0.00334084	0.0460449
	Unigene0028259	selenoprotein M [Litopenaeus vannamei]	gi|115291344|acc|ABI93178.1|	7e-21	-1.47431	0.00123802	0.0246465
	Unigene0013820	Thioredoxin [Oryctes borbonicus]	gi|952512482|acc|KRT79210.1|	4e-150	1.44481	0.00362278	0.0482531
	Unigene0026484	Thioredoxin protein 1 [Daphnia magna]	gi|1022757701|acc|KZS04294.1|	1e-119	1.29859	0.003561	0.0478158
	Unigene0043059	Thioredoxin domain-containing protein 9 [Lepeophtheirus salmonis]	gi|225713602|acc|ACO12647.1|	8e-88	1.49072	0.00055932	0.0147983
	Unigene0056105	PREDICTED: thioredoxin domain-containing protein 16-like [Lingula anatina]	gi|919046252|acc|XP_013406303.1|	4e-18	9.46991	0.000630437	0.0158647
	Unigene0007018	phospholipid-hydroperoxide glutathione peroxidase [Scylla paramamosain]	gi|703624008|acc|AIW42687.1|	7e-80	2.34835	2.26857e-06	0.000279975
	Unigene0036077	glutathione S-transferases [Macrobrachium nipponense]	gi|478859730|acc|AGJ70295.1|	1e-100	2.62706	0.000172602	0.00670543
	Unigene0003629	delta class glutathione S-transferase [Fenneropenaeus chinensis]	gi|1033208581|acc|ANH58178.1|	7e-43	-1.20143	0.00381658	0.0497979
	Unigene0039331	PREDICTED: thiosulfate sulfurtransferase/rhodanese-like domain-containing protein 3 [Limulus polyphemus]	gi|926639318|acc|XP_013785716.1|	1e-27	2.85849	0.000115082	0.00506374
	Unigene0030723	PREDICTED: tripartite motif-containing protein 2-like isoform X5 [Crassostrea gigas]	gi|762141384|acc|XP_011453876.1|	0	7.1284	1.8844e-06	0.000241856
	Unigene0035818	PREDICTED: E3 ubiquitin-protein ligase TRIM13 [Cimex lectularius]	gi|939233091|acc|XP_014262164.1|	5e-52	11.0391	2.48025e-08	7.91768e-06
	Unigene0030005	PREDICTED: E3 ubiquitin-protein ligase TRIM9-like [Limulus polyphemus]	gi|926616855|acc|XP_013773565.1|	0	2.54752	0.00124877	0.0248164
	Unigene0019355	Protein mab-21 2-like protein [Daphnia magna]	gi|1022762977|acc|KZS08637.1|	0	5.1479	0.00192964	0.0323935
	Unigene0025220	insect intestinal mucin 1, partial [Helicoverpa armigera]	gi|171740879|acc|ACB54934.1|	5e-09	9.46189	8.38222e-05	0.00402859
	Unigene0019992	PREDICTED: mucin-7-like [Saccoglossus kowalevskii]	gi|585681095|acc|XP_006819811.1|	2e-14	3.77676	0.000183396	0.00705139
	Unigene0048776	gastrolith protein 18.2 [Cherax quadricarinatus]	gi|925175922|acc|ALC79580.1|	6e-11	-10.3562	0.000915926	0.0204013
	Unigene0035252	FKBP46 [Penaeus monodon]	gi|312986077|acc|ADR31351.1|	0	1.61898	0.000358952	0.011031
	Unigene0047159	HMGBa [Litopenaeus vannamei]	gi|312190935|acc|ADQ43366.1|	7e-157	-1.6686	0.000416972	0.0121677
	Unigene0007822	High mobility group protein 20A [Zootermopsis nevadensis]	gi|646700144|acc|KDR10436.1|	2e-72	1.34705	0.00261758	0.0392926
	Unigene0044077	heat shock protein [Cherax cainii]	gi|806629203|acc|AKB96205.1|	1e-18	5.06393	0.0002961	0.00970243
	Unigene0048786	heat shock protein [Cherax destructor]	gi|806629241|acc|AKB96224.1|	0	1.5726	0.000568135	0.0148821
	Unigene0026460	heat shock protein 40 [Marsupenaeus japonicus]	gi|324604902|acc|BAJ78981.1|	0	1.44822	0.000764452	0.0180316
	Unigene0025076	hemolymph clottable protein [Litopenaeus vannamei]	gi|115345804|acc|ABI95361.1|	3e-06	2.76252	0.000697442	0.0169417
	Unigene0043387	hemolymph clottable protein [Litopenaeus vannamei]	gi|115345804|acc|ABI95361.1|	0	1.60151	0.00040934	0.0120505
	Unigene0039034	PREDICTED: beta-amyloid-like protein isoform X3 [Halyomorpha halys]	gi|939674155|acc|XP_014283312.1|	0	3.15697	5.86514e-05	0.00313505
	Unigene0024726	PREDICTED: amyloid protein-binding protein 2-like isoform X1 [Priapulus caudatus]	gi|957828312|acc|XP_014664027.1|	0	1.99345	2.6879e-05	0.00171999
	Unigene0026981	PREDICTED: IgA FC receptor-like [Biomphalaria glabrata]	gi|908505621|acc|XP_013063882.1|	2e-06	-2.32124	1.11914e-06	0.000163822
	Unigene0010940	OmpA family protein [Ancylostoma ceylanicum]	gi|510845432|acc|EPB65396.1|	1e-19	9.67478	0.00133782	0.0257742
	Unigene0027865	gamma-interferon-inducible lysosomal thiol reductase [Litopenaeus vannamei]	gi|312986079|acc|ADR31352.1|	5e-162	-1.76267	0.000535025	0.0143677
	Unigene0012091	PREDICTED: hemocyte protein-glutamine gamma-glutamyltransferase [Tribolium castaneum]	gi|1008441388|acc|XP_015836063.1|	0	6.84628	1.48209e-08	5.26882e-06
