# Supplementary material for: Transcriptome analysis reveals the activation of neuroendocrine-immune system in shrimp hemocytes at the early stage of WSSV infection
Source: BMC Genomics. 2019 Mar 28;20:247. doi: 10.1186/s12864-019-5614-4 (PMC6437892; doi:10.1186/s12864-019-5614-4)
Supplement: Supplementary file 10 — DEGs involved in NEI system. (XLSX 21 kb) [file 12864_2019_5614_MOESM10_ESM.xlsx]

## Sheet: Sheet1
Category	GeneID	PHc-1_rpkm	PHc-2_rpkm	PHc-3_rpkm	WHc-1_rpkm	WHc-2_rpkm	WHc-3_rpkm	PHc_rpkm	WHc_rpkm	log2 Ratio(WHc/PHc)	Pvalue	FDR	significant	Description	GO Component	GO Function	GO Process
neuropeptide precursors	Unigene0020648	0	0	0.0151	63.8306	6.4763	0.5521	0.00503333	23.6197	12.1962	2.85563e-12	6.09106e-09	yes	Allatostatin A	-	-	-	-
	Unigene0002365	0	0	0	6.4122	0.7838	0	0.001	2.39867	11.228	1.25242e-05	0.00100357	yes	Allatostatin B	-	-	-	-
	Unigene0022818	0	0	0.0232	28.767	2.6894	0.2723	0.00773333	10.5762	10.4174	5.93767e-09	2.50911e-06	yes	Allatostatin C	-	-	-	-
	Unigene0028974	0	0	0	17.4211	1.313	0.2463	0.001	6.3268	12.6273	4.77716e-09	2.11865e-06	yes	Allatostatin CC	-	-	-	-
	Unigene0018310	0	0	0	5.242	1.7072	0.34	0.001	2.42973	11.2466	1.87815e-07	4.02527e-05	yes	Allatostatin CCC	-	-	-	-
	Unigene0025940	0	0	0	45.5238	3.7704	0.3906	0.001	16.5616	14.0156	1.70404e-10	1.4413e-07	yes	Bursicon alpha subunit	-	-	-	-
	Unigene0026844	0	0	0	60.4731	4.6701	0.4932	0.001	21.8788	14.4172	9.04088e-11	8.43684e-08	yes	Bursicon beta subunit	-	-	-	-
	Unigene0057574	0	0	0	24.694	5.0649	0.4682	0.001	10.0757	13.2986	2.226e-11	3.02149e-08	yes	Calcitonin-like diuretic hormone	-	-	-	-
	Unigene0039878	0	0	0	52.6474	4.0418	0.6158	0.001	19.1017	14.2214	4.24739e-11	4.59708e-08	yes	Crustacean cardioactive peptide	-	-	GO:0005102//receptor binding;GO:0005488//binding;GO:0005515//protein binding	GO:0050789//regulation of biological process;GO:0051239//regulation of multicellular organismal process;GO:0044057//regulation of system process;GO:0065007//biological regulation;GO:1903522//regulation of blood circulation;GO:0008016//regulation of heart contraction
	Unigene0049442	0	0	0	4.1088	0.7264	0	0.001	1.61173	10.6544	0.000905464	0.0202085	yes	Glycoprotein hormone beta 5	-	-	GO:0005488//binding;GO:0005102//receptor binding;GO:0005515//protein binding	-
	Unigene0032916	0	0.0339	0	12.3718	1.3415	0.213	0.0113	4.6421	8.68231	3.80593e-08	1.10701e-05	yes	ITG-like peptide	-	-	-	-
	Unigene0004333	0	0	0	0.8886	0.2803	0	0.001	0.389633	8.60597	0.00236983	0.0370124	yes	Kinin	-	-	-	-
	Unigene0029204	0	0	0	2.2505	0.8621	0.066	0.001	1.05953	10.0492	6.20013e-05	0.00325202	yes	Myosuppressin	-	-	-	GO:0050794//regulation of cellular process;GO:0051716//cellular response to stimulus;GO:0007165//signal transduction;GO:0023052//signaling;GO:0044699//single-organism process;GO:0009987//cellular process;GO:0050896//response to stimulus;GO:0044700//single organism signaling;GO:0050789//regulation of biological process;GO:0007154//cell communication;GO:0044763//single-organism cellular process;GO:…
	Unigene0024101	0.3425	0.7219	0.6649	3.0108	1.2731	7.1423	0.576433	3.80873	2.72409	0.000877026	0.0197998	yes	Neuroparsin 2	-	-	-	-
	Unigene0057187	0	0	0	3.6957	0.5801	0.0444	0.001	1.44007	10.4919	9.40373e-06	0.000826188	yes	Neuropeptide F I	-	-	GO:0005488//binding;GO:0005102//receptor binding;GO:0005515//protein binding	GO:0007154//cell communication;GO:0050794//regulation of cellular process;GO:0044763//single-organism cellular process;GO:0007186//G-protein coupled receptor signaling pathway;GO:0023052//signaling;GO:0065007//biological regulation;GO:0044699//single-organism process;GO:0050896//response to stimulus;GO:0009987//cellular process;GO:0050789//regulation of biological process;GO:0044700//single organ…
	Unigene0056553	0	0	0	5.2601	1.7271	0	0.001	2.32907	11.1855	7.41047e-05	0.00369549	yes	Short neuropeptide F	-	-	-	-
	Unigene0020284	0	0	0	22.6703	3.2767	0.1623	0.001	8.7031	13.0873	5.12969e-10	3.42946e-07	yes	SIFamide	-	-	-	GO:0007186//G-protein coupled receptor signaling pathway;GO:0065007//biological regulation;GO:0007165//signal transduction;GO:0050794//regulation of cellular process;GO:0050789//regulation of biological process;GO:0044700//single organism signaling;GO:0044699//single-organism process;GO:0051716//cellular response to stimulus;GO:0044763//single-organism cellular process;GO:0009987//cellular proces…
	Unigene0024954	0	0	0	3.6993	0.3798	0	0.001	1.3597	10.4091	9.06169e-05	0.00426366	yes	Tachykinin	-	-	-	-
neuropeptide processing enzymes	Unigene0010022	0	0	0.0092	0.1892	0.036	0.1615	0.00306667	0.1289	5.39344	0.00208019	0.0341959	yes	PC1	-	-	GO:0016787//hydrolase activity;GO:0070011//peptidase activity, acting on L-amino acid peptides;GO:0008233//peptidase activity;GO:0003824//catalytic activity	-
	Unigene0036815	0	0	0	12.133	2.1719	0.1958	0.001	4.83357	12.2389	2.14217e-11	2.99856e-08	yes	PC2	-	-	GO:0008233//peptidase activity;GO:0004175//endopeptidase activity;GO:0070011//peptidase activity, acting on L-amino acid peptides;GO:0016787//hydrolase activity;GO:0003824//catalytic activity	GO:0044238//primary metabolic process;GO:0008152//metabolic process;GO:0019538//protein metabolic process;GO:0071704//organic substance metabolic process;GO:0043170//macromolecule metabolic process
	Unigene0029859	0	0	0	28.015	5.3316	0.5133	0.001	11.2866	13.4623	1.11033e-12	2.92558e-09	yes	neuroendocrine protein 7B2	-	-	-	-
	Unigene0023504	0	0	0	8.858	1.6438	0.1153	0.001	3.53903	11.7891	1.65574e-09	8.82924e-07	yes	peptidyl-alpha-hydroxyglycine alpha-amidating lyase 2	-	-	-	-
	Unigene0025582	16.4	17.0505	17.4754	37.053	43.4913	40.7124	16.9753	40.4189	1.25159	0.00291504	0.0421205	yes	probable signal peptidase complex subunit 2	ko03060//Protein export//Folding, sorting and degradation//Genetic Information Processing	GO:0016020//membrane;GO:0044425//membrane part	-	GO:0071704//organic substance metabolic process;GO:0019538//protein metabolic process;GO:0044238//primary metabolic process;GO:0008152//metabolic process;GO:0006508//proteolysis;GO:0043170//macromolecule metabolic process
	Unigene0045309	0	0	0	2.4313	0.5085	0.0338	0.001	0.9912	9.95303	3.06151e-07	5.86044e-05	yes	carboxypeptidase E	-	-	GO:0070011//peptidase activity, acting on L-amino acid peptides;GO:0008233//peptidase activity;GO:0003824//catalytic activity;GO:0016787//hydrolase activity;GO:0008238//exopeptidase activity	-
biogenic amines	Unigene0012377	9.4458	10.335	7.3384	122.545	26.6107	6.7811	9.03973	51.979	2.52358	0.000995076	0.0214188	yes	tyrosine decarboxylase	ko00380//Tryptophan metabolism//Amino acid metabolism//Metabolism;ko00350//Tyrosine metabolism//Amino acid metabolism//Metabolism;ko00340//Histidine metabolism//Amino acid metabolism//Metabolism;ko00360//Phenylalanine metabolism//Amino acid metabolism//Metabolism	-	GO:0003824//catalytic activity;GO:0016831//carboxy-lyase activity;GO:0016830//carbon-carbon lyase activity;GO:0043167//ion binding;GO:0005488//binding;GO:0043168//anion binding;GO:0016829//lyase activity	GO:0009987//cellular process;GO:0008152//metabolic process;GO:0006082//organic acid metabolic process;GO:0044237//cellular metabolic process;GO:0044763//single-organism cellular process;GO:0044710//single-organism metabolic process;GO:0043436//oxoacid metabolic process;GO:0071704//organic substance metabolic process;GO:0019752//carboxylic acid metabolic process;GO:0044699//single-organism process…
	Unigene0025339	0	0	0	10.5237	1.3549	0.0551	0.001	3.9779	11.9578	3.18855e-08	9.71596e-06	yes	tyramine beta hydroxylase	ko00350//Tyrosine metabolism//Amino acid metabolism//Metabolism	-	GO:0003824//catalytic activity;GO:0016491//oxidoreductase activity;GO:0004497//monooxygenase activity	-
	Unigene0012087	0	0	0	0.0535	0.3423	0.022	0.001	0.139267	7.12171	0.00293083	0.042294	yes	dopamine beta hydroxylase	-	-	GO:0003824//catalytic activity;GO:0004497//monooxygenase activity;GO:0016491//oxidoreductase activity	-
	Unigene0022695	0	0	0	0.5204	0.1803	0.0257	0.001	0.242133	7.91966	0.000482577	0.0134095	yes	high-affinity dopamine transporter	-	GO:0016020//membrane;GO:0044425//membrane part;GO:0031224//intrinsic component of membrane	GO:0005215//transporter activity;GO:0022857//transmembrane transporter activity;GO:0015291//secondary active transmembrane transporter activity;GO:0022804//active transmembrane transporter activity;GO:0005326//neurotransmitter transporter activity	GO:0051234//establishment of localization;GO:0044699//single-organism process;GO:0009987//cellular process;GO:0051179//localization;GO:0044765//single-organism transport;GO:0044763//single-organism cellular process;GO:0006810//transport;GO:1902578//single-organism localization
amino acid neurotransmitters	Unigene0041305	0	0	0.0273	6.0586	1.1705	0.1532	0.0091	2.46077	8.07903	2.84517e-08	8.78921e-06	yes	proline dehydrogenase 1	ko00330//Arginine and proline metabolism//Amino acid metabolism//Metabolism	GO:0043227//membrane-bounded organelle;GO:0005623//cell;GO:0044424//intracellular part;GO:0044464//cell part;GO:0005737//cytoplasm;GO:0043226//organelle;GO:0043229//intracellular organelle;GO:0005622//intracellular;GO:0044422//organelle part;GO:0044444//cytoplasmic part;GO:0044446//intracellular organelle part;GO:0005739//mitochondrion;GO:0044429//mitochondrial part;GO:0043231//intracellular memb…	GO:1901265//nucleoside phosphate binding;GO:0050660//flavin adenine dinucleotide binding;GO:0036094//small molecule binding;GO:0000166//nucleotide binding;GO:1901363//heterocyclic compound binding;GO:0050662//coenzyme binding;GO:0016491//oxidoreductase activity;GO:0043167//ion binding;GO:0005488//binding;GO:0048037//cofactor binding;GO:0097159//organic cyclic compound binding;GO:0016645//oxidored…	GO:0044763//single-organism cellular process;GO:0009314//response to radiation;GO:0009987//cellular process;GO:1901564//organonitrogen compound metabolic process;GO:0044710//single-organism metabolic process;GO:0006560//proline metabolic process;GO:0071704//organic substance metabolic process;GO:1901605//alpha-amino acid metabolic process;GO:1901360//organic cyclic compound metabolic process;GO:0…
	Unigene0025415	0.2853	0.2761	0.6136	2.9004	1.3566	0.9882	0.391667	1.7484	2.15834	0.000917658	0.0204297	yes	delta-1-pyrroline-5-carboxylate dehydrogenase	ko00330//Arginine and proline metabolism//Amino acid metabolism//Metabolism;ko00250//Alanine, aspartate and glutamate metabolism//Amino acid metabolism//Metabolism	-	GO:0016491//oxidoreductase activity;GO:0016646//oxidoreductase activity, acting on the CH-NH group of donors, NAD or NADP as acceptor;GO:0016645//oxidoreductase activity, acting on the CH-NH group of donors;GO:0003824//catalytic activity;GO:0016903//oxidoreductase activity, acting on the aldehyde or oxo group of donors	GO:1901360//organic cyclic compound metabolic process;GO:0044237//cellular metabolic process;GO:0043436//oxoacid metabolic process;GO:0044763//single-organism cellular process;GO:1901564//organonitrogen compound metabolic process;GO:0009064//glutamine family amino acid metabolic process;GO:0046483//heterocycle metabolic process;GO:0006807//nitrogen compound metabolic process;GO:0008152//metabolic…
	Unigene0003346	0	0	0	0.2054	0.1816	0.0723	0.001	0.1531	7.25833	8.97053e-06	0.000794105	yes	delta-1-pyrroline-5-carboxylate synthase	ko01230//Biosynthesis of amino acids//Global and Overview//Metabolism;ko00330//Arginine and proline metabolism//Amino acid metabolism//Metabolism	GO:0005622//intracellular;GO:0005623//cell;GO:0044424//intracellular part;GO:0044464//cell part	GO:0016903//oxidoreductase activity, acting on the aldehyde or oxo group of donors;GO:0016772//transferase activity, transferring phosphorus-containing groups;GO:0016491//oxidoreductase activity;GO:0016620//oxidoreductase activity, acting on the aldehyde or oxo group of donors, NAD or NADP as acceptor;GO:0003824//catalytic activity;GO:0016740//transferase activity;GO:0016774//phosphotransferase a…	GO:1901605//alpha-amino acid metabolic process;GO:1901360//organic cyclic compound metabolic process;GO:0006796//phosphate-containing compound metabolic process;GO:0071704//organic substance metabolic process;GO:1901564//organonitrogen compound metabolic process;GO:0006793//phosphorus metabolic process;GO:0046483//heterocycle metabolic process;GO:0044763//single-organism cellular process;GO:00090…
	Unigene0042124	10.248	9.9264	16.4097	36.3031	37.3487	37.1108	12.1947	36.9209	1.59818	0.000255329	0.00883163	yes	alanine aminotransferase	ko01200//Carbon metabolism//Global and Overview//Metabolism;ko01230//Biosynthesis of amino acids//Global and Overview//Metabolism;ko00250//Alanine, aspartate and glutamate metabolism//Amino acid metabolism//Metabolism;ko01210//2-Oxocarboxylic acid metabolism//Global and Overview//Metabolism;ko00220//Arginine biosynthesis//Amino acid metabolism//Metabolism	-	GO:0005488//binding;GO:0043167//ion binding;GO:0047635//alanine-oxo-acid transaminase activity;GO:0016740//transferase activity;GO:0008483//transaminase activity;GO:0043168//anion binding;GO:0016769//transferase activity, transferring nitrogenous groups;GO:0003824//catalytic activity	GO:0007154//cell communication;GO:0050896//response to stimulus;GO:0044700//single organism signaling;GO:0035556//intracellular signal transduction;GO:0044763//single-organism cellular process;GO:0007165//signal transduction;GO:0008152//metabolic process;GO:0009987//cellular process;GO:0023052//signaling;GO:0044699//single-organism process;GO:0050789//regulation of biological process;GO:0065007//…
	Unigene0033495	0.9763	0.9127	1.1694	13.9006	2.9556	0.4752	1.01947	5.77713	2.50254	0.00358354	0.047973	yes	glutamate decarboxylase	ko00250//Alanine, aspartate and glutamate metabolism//Amino acid metabolism//Metabolism;ko00650//Butanoate metabolism//Carbohydrate metabolism//Metabolism;ko00410//beta-Alanine metabolism//Metabolism of other amino acids//Metabolism;ko00430//Taurine and hypotaurine metabolism//Metabolism of other amino acids//Metabolism	-	GO:0043167//ion binding;GO:0003824//catalytic activity;GO:0043168//anion binding;GO:0016829//lyase activity;GO:0016830//carbon-carbon lyase activity;GO:0005488//binding	GO:0044281//small molecule metabolic process;GO:0008152//metabolic process;GO:0071704//organic substance metabolic process;GO:0044710//single-organism metabolic process;GO:0044699//single-organism process;GO:0009987//cellular process;GO:0043436//oxoacid metabolic process;GO:0044237//cellular metabolic process;GO:0044763//single-organism cellular process;GO:0006082//organic acid metabolic process
	Unigene0011011	0	0	0.0413	3.1777	0.4865	0	0.0137667	1.2214	6.47121	0.00077367	0.0181916	yes	GABA transporter1	-	GO:0031224//intrinsic component of membrane;GO:0016020//membrane;GO:0044425//membrane part	GO:0005215//transporter activity;GO:0015291//secondary active transmembrane transporter activity;GO:0022857//transmembrane transporter activity;GO:0022804//active transmembrane transporter activity;GO:0005326//neurotransmitter transporter activity	GO:0051234//establishment of localization;GO:0044699//single-organism process;GO:0006810//transport;GO:0009987//cellular process;GO:0044763//single-organism cellular process;GO:0051179//localization;GO:0044765//single-organism transport;GO:1902578//single-organism localization
	Unigene0014089	0	0	0	3.172	0.2506	0	0.001	1.14087	10.1559	0.00128909	0.0252701	yes	vesicular inhibitory amino acid transporter	-	GO:0044425//membrane part;GO:0016020//membrane;GO:0031224//intrinsic component of membrane	-	-
	Unigene0014091	0	0	0	2.3999	0.3713	0	0.001	0.923733	9.85133	0.000896839	0.020076	yes	vesicular inhibitory amino acid transporter	-	GO:0031224//intrinsic component of membrane;GO:0016020//membrane;GO:0044425//membrane part	-	-
	Unigene0001379	0	0	0	2.5686	0.5149	0.0223	0.001	1.03527	10.0158	4.63097e-05	0.00260925	yes	vesicular glutamate transporter	-	GO:0044425//membrane part;GO:0016020//membrane;GO:0031224//intrinsic component of membrane	-	GO:0044699//single-organism process;GO:0009987//cellular process;GO:0044763//single-organism cellular process
	Unigene0053818	0	0	0.0754	2.9286	0.3945	0.0737	0.0251333	1.13227	5.49347	0.000349802	0.0108209	yes	Sodium- and chloride-dependent glycine transporter 1	-	-	-	GO:0051179//localization;GO:0006810//transport;GO:0051234//establishment of localization
	Unigene0012006	0	0	0	0.0935	0.3762	0.0865	0.001	0.1854	7.5345	0.00107218	0.0225159	yes	D-aspartate oxidase-1	ko04146//Peroxisome//Transport and catabolism//Cellular Processes;ko00250//Alanine, aspartate and glutamate metabolism//Amino acid metabolism//Metabolism	-	GO:0016491//oxidoreductase activity;GO:0003824//catalytic activity	-
	Unigene0026414	0.8805	0.3949	0.2598	2.237	5.4009	1.0485	0.511733	2.89547	2.50033	0.00180914	0.0311539	yes	D-aspartate oxidase-2	ko04146//Peroxisome//Transport and catabolism//Cellular Processes;ko00250//Alanine, aspartate and glutamate metabolism//Amino acid metabolism//Metabolism	-	-	-
	Unigene0028013	0.0218	0.0919	0.0604	1.6724	0.1976	0.1968	0.0580333	0.688933	3.56941	0.000418702	0.0122102	yes	glutamate [NMDA] receptor subunit 1	ko04080//Neuroactive ligand-receptor interaction//Signaling molecules and interaction//Environmental Information Processing	GO:0044456//synapse part;GO:0005886//plasma membrane;GO:0031224//intrinsic component of membrane;GO:0044464//cell part;GO:0044459//plasma membrane part;GO:0005623//cell;GO:0098805//whole membrane;GO:0098590//plasma membrane region;GO:0016020//membrane;GO:0097060//synaptic membrane;GO:0098589//membrane region;GO:0071944//cell periphery;GO:0044425//membrane part;GO:0045202//synapse	GO:0022836//gated channel activity;GO:0004872//receptor activity;GO:0005230//extracellular ligand-gated ion channel activity;GO:0022892//substrate-specific transporter activity;GO:0022803//passive transmembrane transporter activity;GO:0099600//transmembrane receptor activity;GO:0022891//substrate-specific transmembrane transporter activity;GO:0022857//transmembrane transporter activity;GO:0022838…	GO:0023052//signaling;GO:0051716//cellular response to stimulus;GO:0044700//single organism signaling;GO:0007166//cell surface receptor signaling pathway;GO:0050789//regulation of biological process;GO:0051234//establishment of localization;GO:0007165//signal transduction;GO:0044765//single-organism transport;GO:0007154//cell communication;GO:0006811//ion transport;GO:0050896//response to stimulu…
	Unigene0043289	4.3888	4.4236	9.5591	43.1533	12.6645	15.2217	6.12383	23.6798	1.95115	0.00055079	0.0146445	yes	glutamate kainate 2 receptor	ko04080//Neuroactive ligand-receptor interaction//Signaling molecules and interaction//Environmental Information Processing	-	-	-
	Unigene0053708	0	0	0	2.3653	0.4799	0	0.001	0.9484	9.88935	0.00212636	0.034635	yes	ionotropic GABA receptor beta subunit 1a	ko04080//Neuroactive ligand-receptor interaction//Signaling molecules and interaction//Environmental Information Processing	GO:0031224//intrinsic component of membrane;GO:0016020//membrane;GO:0044425//membrane part	GO:0015075//ion transmembrane transporter activity;GO:0022838//substrate-specific channel activity;GO:0038023//signaling receptor activity;GO:0004888//transmembrane signaling receptor activity;GO:0005215//transporter activity;GO:0060089//molecular transducer activity;GO:0005216//ion channel activity;GO:0022891//substrate-specific transmembrane transporter activity;GO:0022836//gated channel activi…	GO:0044765//single-organism transport;GO:0006810//transport;GO:0065007//biological regulation;GO:0050794//regulation of cellular process;GO:0044699//single-organism process;GO:0006811//ion transport;GO:0050789//regulation of biological process;GO:0051234//establishment of localization;GO:1902578//single-organism localization;GO:0051179//localization
	Unigene0043624	0	0.0372	0.013	0.6566	0.0896	0.0637	0.0167333	0.269967	4.01198	0.00264306	0.0395559	yes	glycine receptor subunit alpha-2-like	ko04080//Neuroactive ligand-receptor interaction//Signaling molecules and interaction//Environmental Information Processing	GO:0016020//membrane	-	GO:1902578//single-organism localization;GO:0044699//single-organism process;GO:0044765//single-organism transport;GO:0051179//localization;GO:0006811//ion transport;GO:0006810//transport;GO:0051234//establishment of localization
	Unigene0036078	0	0	0	0.7488	0.4553	0.0716	0.001	0.425233	8.73211	4.5409e-07	8.08494e-05	yes	glycine receptor subunit alpha-4	-	-	-	-
acetylcholine	Unigene0030637	3.2184	12.2442	10.0037	1.6102	0.488	2.6524	8.48877	1.58353	-2.42241	0.000431976	0.012452	yes	high-affinity choline transporter	-	GO:0044425//membrane part;GO:0031224//intrinsic component of membrane;GO:0016020//membrane	GO:0022857//transmembrane transporter activity;GO:0022891//substrate-specific transmembrane transporter activity;GO:0005342//organic acid transmembrane transporter activity;GO:0005215//transporter activity;GO:0046943//carboxylic acid transmembrane transporter activity;GO:0022892//substrate-specific transporter activity;GO:0008514//organic anion transmembrane transporter activity;GO:0008324//catio…	GO:0065007//biological regulation;GO:0015711//organic anion transport;GO:1902578//single-organism localization;GO:0042136//neurotransmitter biosynthetic process;GO:0044763//single-organism cellular process;GO:0071705//nitrogen compound transport;GO:0051179//localization;GO:0001505//regulation of neurotransmitter levels;GO:0071702//organic substance transport;GO:0044765//single-organism transport;…
	Unigene0036979	0	0.0088	0.0154	15.4358	1.7658	0.3313	0.00806667	5.8443	9.50084	2.06682e-11	2.98642e-08	yes	acetylcholinesterase 1	ko00564//Glycerophospholipid metabolism//Lipid metabolism//Metabolism	-	GO:0003824//catalytic activity;GO:0052689//carboxylic ester hydrolase activity;GO:0004104//cholinesterase activity;GO:0016787//hydrolase activity;GO:0016788//hydrolase activity, acting on ester bonds	-
	Unigene0034544	0	0	0	2.1785	0.2838	0	0.001	0.820767	9.68083	0.00382333	0.0498424	yes	acetylcholinesterase 2, partial	ko00564//Glycerophospholipid metabolism//Lipid metabolism//Metabolism	-	GO:0016787//hydrolase activity;GO:0003824//catalytic activity;GO:0016788//hydrolase activity, acting on ester bonds;GO:0052689//carboxylic ester hydrolase activity;GO:0004104//cholinesterase activity	GO:0008152//metabolic process
	Unigene0004170	0	0	0	2.9021	0.8073	0.0656	0.001	1.25833	10.2973	1.04476e-06	0.000155993	yes	acetylcholinesterase 2, partial	ko00564//Glycerophospholipid metabolism//Lipid metabolism//Metabolism	-	GO:0016788//hydrolase activity, acting on ester bonds;GO:0016787//hydrolase activity;GO:0004104//cholinesterase activity;GO:0052689//carboxylic ester hydrolase activity;GO:0003824//catalytic activity	-
	Unigene0007239	0	0.0398	0	8.81	1.5404	0.0852	0.0132667	3.47853	8.03453	7.84628e-07	0.000123454	yes	nicotinic acetylcholine receptor subunit alpha	-	GO:0016020//membrane	GO:0005216//ion channel activity;GO:0022838//substrate-specific channel activity;GO:0022857//transmembrane transporter activity;GO:0022803//passive transmembrane transporter activity;GO:0005215//transporter activity;GO:0015267//channel activity;GO:0015075//ion transmembrane transporter activity;GO:0022891//substrate-specific transmembrane transporter activity;GO:0022892//substrate-specific transp…	GO:0051179//localization;GO:0006810//transport;GO:0051234//establishment of localization;GO:1902578//single-organism localization;GO:0044765//single-organism transport;GO:0006811//ion transport;GO:0044699//single-organism process
	Unigene0007406	0	0.3234	0.3723	59.8635	9.1454	3.1163	0.2319	24.0417	6.69589	7.62701e-08	1.91709e-05	yes	nicotinic acetylcholine receptor subunit alpha	-	GO:0016020//membrane	-	GO:0051179//localization;GO:0006810//transport;GO:0044765//single-organism transport;GO:1902578//single-organism localization;GO:0051234//establishment of localization;GO:0006811//ion transport;GO:0044699//single-organism process
	Unigene0042190	0	0.2055	0	6.1885	0.707	0.3226	0.0685	2.40603	5.13441	0.000564092	0.0148673	yes	nicotinic acetylcholine receptor subunit alpha	-	GO:0016020//membrane	GO:0015267//channel activity;GO:0022838//substrate-specific channel activity;GO:0005216//ion channel activity;GO:0005215//transporter activity;GO:0022803//passive transmembrane transporter activity;GO:0022857//transmembrane transporter activity;GO:0022892//substrate-specific transporter activity;GO:0015075//ion transmembrane transporter activity;GO:0022891//substrate-specific transmembrane transp…	GO:0051234//establishment of localization;GO:1902578//single-organism localization;GO:0051179//localization;GO:0044765//single-organism transport;GO:0006811//ion transport;GO:0006810//transport;GO:0044699//single-organism process
